# Supplementary material for: Synthesis of Aryl‐Substituted Hexa‐Alkynyl Hexaazatrinaphthylenes via Sonogashira Coupling and Evaluation of Their Photophysical Properties
Source: Chem Asian J. 2026 Feb 16;21(4):e01003. doi: 10.1002/asia.202501003 (PMC12909292; doi:10.1002/asia.202501003)
Supplement: Supplementary file 2 — Supporting File 2: asia70632‐sup‐0002‐DataFile.zip. [file ASIA-21-e01003-s002.zip]

Archive with 2 entries (2 files):
- compound 3c.cif
- compound 3m.cif
