# Supplementary material for: Synthesis of Aryl‐Substituted Hexa‐Alkynyl Hexaazatrinaphthylenes via Sonogashira Coupling and Evaluation of Their Photophysical Properties
Source: Chem Asian J. 2026 Feb 16;21(4):e01003. doi: 10.1002/asia.202501003 (PMC12909292; doi:10.1002/asia.202501003)
Supplement: Supplementary file 2 — Supporting File 2: asia70632‐sup‐0002‐DataFile.zip. [file ASIA-21-e01003-s002.zip › compound 3c.cif]

data_exp_219_autored
_audit_creation_date               2025-09-02
_audit_creation_method
;
Olex2 1.5-ac6-020
(compiled 2024.02.14 svn.r2f8d729c for Rigaku Oxford Diffraction, GUI svn.r6966)
;
_shelx_SHELXL_version_number       '2018/3'
_audit_contact_author_address      ?
_audit_contact_author_email        ?
_audit_contact_author_name         ''
_audit_contact_author_phone        ?
_publ_contact_author_id_orcid      ?
_publ_section_references
;
Dolomanov, O.V., Bourhis, L.J., Gildea, R.J, Howard, J.A.K. & Puschmann, H.
 (2009), J. Appl. Cryst. 42, 339-341.

Sheldrick, G.M. (2015). Acta Cryst. A71, 3-8.

Sheldrick, G.M. (2015). Acta Cryst. C71, 3-8.
;
_chemical_name_common              ?
_chemical_name_systematic          ?
_chemical_formula_moiety          
 '17.455(C H2 Cl2), C226.909 H139.636 N17.455 O17.455, 18[H2O]'
_chemical_formula_sum              'C244.36 H210.55 Cl34.91 N17.45 O35.45'
_chemical_formula_weight           5196.38
_chemical_melting_point            ?
_chemical_oxdiff_formula           'C90 H54 N6 O6 Cl12'
loop_
  _atom_type_symbol
  _atom_type_description
  _atom_type_scat_dispersion_real
  _atom_type_scat_dispersion_imag
  _atom_type_scat_source
 'C' 'C' 0.0181 0.0091 'International Tables Vol C Tables 4.2.6.8 and 6.1.1.4'
 'H' 'H' 0.0000 0.0000 'International Tables Vol C Tables 4.2.6.8 and 6.1.1.4'
 'Cl' 'Cl' 0.3639 0.7018 'International Tables Vol C Tables 4.2.6.8 and 6.1.1.4'
 'N' 'N' 0.0311 0.0180 'International Tables Vol C Tables 4.2.6.8 and 6.1.1.4'
 'O' 'O' 0.0492 0.0322 'International Tables Vol C Tables 4.2.6.8 and 6.1.1.4'

_shelx_space_group_comment
;
The symmetry employed for this shelxl refinement is uniquely defined
by the following loop, which should always be used as a source of
symmetry information in preference to the above space-group names.
They are only intended as comments.
;
_space_group_crystal_system        'trigonal'
_space_group_IT_number             167
_space_group_name_H-M_alt          'R -3 c'
_space_group_name_Hall             '-R 3 2"c'
loop_
  _space_group_symop_operation_xyz
 'x, y, z'
 '-y, x-y, z'
 '-x+y, -x, z'
 'y, x, -z+1/2'
 'x-y, -y, -z+1/2'
 '-x, -x+y, -z+1/2'
 'x+2/3, y+1/3, z+1/3'
 '-y+2/3, x-y+1/3, z+1/3'
 '-x+y+2/3, -x+1/3, z+1/3'
 'y+2/3, x+1/3, -z+5/6'
 'x-y+2/3, -y+1/3, -z+5/6'
 '-x+2/3, -x+y+1/3, -z+5/6'
 'x+1/3, y+2/3, z+2/3'
 '-y+1/3, x-y+2/3, z+2/3'
 '-x+y+1/3, -x+2/3, z+2/3'
 'y+1/3, x+2/3, -z+7/6'
 'x-y+1/3, -y+2/3, -z+7/6'
 '-x+1/3, -x+y+2/3, -z+7/6'
 '-x, -y, -z'
 'y, -x+y, -z'
 'x-y, x, -z'
 '-y, -x, z-1/2'
 '-x+y, y, z-1/2'
 'x, x-y, z-1/2'
 '-x+2/3, -y+1/3, -z+1/3'
 'y+2/3, -x+y+1/3, -z+1/3'
 'x-y+2/3, x+1/3, -z+1/3'
 '-y+2/3, -x+1/3, z-1/6'
 '-x+y+2/3, y+1/3, z-1/6'
 'x+2/3, x-y+1/3, z-1/6'
 '-x+1/3, -y+2/3, -z+2/3'
 'y+1/3, -x+y+2/3, -z+2/3'
 'x-y+1/3, x+2/3, -z+2/3'
 '-y+1/3, -x+2/3, z+1/6'
 '-x+y+1/3, y+2/3, z+1/6'
 'x+1/3, x-y+2/3, z+1/6'

_cell_length_a                     23.2622(3)
_cell_length_b                     23.2622(3)
_cell_length_c                     27.6716(3)
_cell_angle_alpha                  90
_cell_angle_beta                   90
_cell_angle_gamma                  120
_cell_volume                       12967.8(4)
_cell_formula_units_Z              2.0625
_cell_measurement_reflns_used      15285
_cell_measurement_temperature      100.00(10)
_cell_measurement_theta_max        74.1190
_cell_measurement_theta_min        3.8000
_shelx_estimated_absorpt_T_max     0.514
_shelx_estimated_absorpt_T_min     0.264
_exptl_absorpt_coefficient_mu      4.036
_exptl_absorpt_correction_T_max    1.000
_exptl_absorpt_correction_T_min    0.142
_exptl_absorpt_correction_type     gaussian
_exptl_absorpt_process_details
;
CrysAlisPro 1.171.43.143a (Rigaku Oxford Diffraction, 2024)
Numerical absorption correction based on gaussian integration over
a multifaceted crystal model
Empirical absorption correction using spherical harmonics,
implemented in SCALE3 ABSPACK scaling algorithm.
;
_exptl_absorpt_special_details     ?
_exptl_crystal_colour              'dark red'
_exptl_crystal_density_diffrn      1.372
_exptl_crystal_density_meas        ?
_exptl_crystal_density_method      ?
_exptl_crystal_description         prism
_exptl_crystal_F_000               5519
loop_
  _exptl_crystal_face_index_h
  _exptl_crystal_face_index_k
  _exptl_crystal_face_index_l
  _exptl_crystal_face_perp_dist
 -7 14 -8 0.1427
 7 4 -13 0.1339
 8 -14 7 0.1849
 -7 -4 13 0.1396
 -6 11 13 0.1217
 -15 7 4 0.1761
 -2 -8 -13 0.1045
 4 -10 -13 0.1115
 15 -7 -5 0.2016
 2 8 13 0.1295
 -4 2 17 0.0815
 4 -3 17 0.0863
 6 -3 -17 0.1032
 -7 4 -16 0.1107

_exptl_crystal_size_max            0.45
_exptl_crystal_size_mid            0.35
_exptl_crystal_size_min            0.19
loop_
  _exptl_oxdiff_crystal_face_indexfrac_h
  _exptl_oxdiff_crystal_face_indexfrac_k
  _exptl_oxdiff_crystal_face_indexfrac_l
  _exptl_oxdiff_crystal_face_x
  _exptl_oxdiff_crystal_face_y
  _exptl_oxdiff_crystal_face_z
 -6.9739 13.5567 -7.9127 -0.7675 -0.5315 0.3583
 6.6601 4.0705 -12.5123 -0.6638 -0.4545 -0.5939
 7.6046 -13.7368 7.3948 0.7511 0.5204 -0.4062
 -6.5002 -4.2418 12.5290 0.6700 0.4588 0.5836
 -6.2214 10.5604 12.7750 -0.4634 0.5458 0.6981
 -14.7495 6.7487 3.7028 0.1476 -0.1651 0.9752
 -2.2425 -8.0146 -12.5790 0.6385 -0.7463 -0.1879
 4.0355 -10.2043 -13.1626 0.5292 -0.6216 -0.5776
 14.5238 -7.4869 -4.8694 -0.0880 0.0954 -0.9915
 2.1096 8.0778 12.6159 -0.6373 0.7450 0.1968
 -3.9924 2.1566 17.3236 0.1013 0.8018 0.5889
 4.1626 -2.8661 17.2367 0.1281 0.9887 0.0775
 5.7012 -3.2216 -16.6256 -0.0910 -0.7256 -0.6821
 -6.5506 4.3178 -16.1239 -0.1287 -0.9873 0.0936

_exptl_transmission_factor_max     ?
_exptl_transmission_factor_min     ?
_diffrn_reflns_av_R_equivalents    0.0658
_diffrn_reflns_av_unetI/netI       0.0281
_diffrn_reflns_Laue_measured_fraction_full  1.000
_diffrn_reflns_Laue_measured_fraction_max  0.973
_diffrn_reflns_limit_h_max         20
_diffrn_reflns_limit_h_min         -27
_diffrn_reflns_limit_k_max         28
_diffrn_reflns_limit_k_min         -28
_diffrn_reflns_limit_l_max         34
_diffrn_reflns_limit_l_min         -33
_diffrn_reflns_number              29941
_diffrn_reflns_point_group_measured_fraction_full  1.000
_diffrn_reflns_point_group_measured_fraction_max  0.973
_diffrn_reflns_theta_full          67.684
_diffrn_reflns_theta_max           75.476
_diffrn_reflns_theta_min           3.800
_diffrn_ambient_environment        N~2~
_diffrn_ambient_temperature        100.00(10)
_diffrn_detector                   'Hybrid Pixel Array Detector'
_diffrn_detector_area_resol_mean   10.0000
_diffrn_detector_type              HyPix
_diffrn_measured_fraction_theta_full  1.000
_diffrn_measured_fraction_theta_max  0.973
_diffrn_measurement_details
;
List of Runs (angles in degrees, time in seconds):

  # Type    Start    End  Width  t~exp~   \w     \q     \k     \f   Frames
--------------------------------------------------------------------------
  1  \w    -31.00  25.00   0.50    0.37    --   42.99 -19.00-180.00  112
  2  \w    -37.00  30.00   0.50    0.37    --   42.99 -19.00-120.00  134
  3  \w     41.00  94.00   0.50    1.46    --  108.01 -95.00   0.00  106
  4  \w     37.00  99.00   0.50    1.46    --  108.01 -77.00   0.00  124
  5  \w     35.00 100.00   0.50    1.46    --  108.01 -79.00  98.00  130
  6  \w     87.00 168.00   0.50    1.46    --  108.01  30.00  30.00  162
  7  \w     87.00 129.00   0.50    1.46    --  108.01  45.00-150.00   84
  8  \w    133.00 169.00   0.50    1.46    --  108.01  45.00-150.00   72
  9  \w    -64.00 -30.00   0.50    1.46    --  -96.00 112.00-143.00   68
 10  \w    -86.00 -24.00   0.50    1.46    --  -96.00 125.00-150.00  124
 11  \w    -81.00 -24.00   0.50    1.46    --  -96.00 125.00-120.00  114
 12  \w    -76.00 -51.00   0.50    1.46    --  -96.00  96.00 -41.00   50
 13  \w    -95.00 -66.00   0.50    0.37    --  -42.99 154.00-163.00   58
 14  \w    -81.00 -13.00   0.50    0.37    --  -42.99 125.00 -30.00  136
 15  \w    -86.00 -24.00   0.50    0.37    --  -42.99 125.00  60.00  124
 16  \w    -62.00 -35.00   0.50    0.37    --  -42.99 125.00 120.00   54
 17  \w    -45.00 -19.00   0.50    1.46    --  -96.00  41.00 110.00   52
 18  \w    -48.00 -23.00   0.50    1.46    --  -96.00  45.00  60.00   50
 19  \w    -87.00 -29.00   0.50    1.46    --  -96.00  77.00-150.00  116
 20  \w    -61.00 -25.00   0.50    1.46    --  -96.00  55.00-139.00   72
 21  \w   -151.00 -74.00   0.50    1.46    --  -96.00 -41.00 -42.00  154
 22  \w   -166.00 -80.00   0.50    1.46    --  -96.00 -79.00  98.00  172
;
_diffrn_measurement_device         'four-circle diffractometer'
_diffrn_measurement_device_type    'XtaLAB Synergy, Dualflex, HyPix'
_diffrn_measurement_method         '\w scans'
_diffrn_orient_matrix_type        
 'CrysAlisPro convention (1999,Acta A55,543-557)'
_diffrn_orient_matrix_UB_11        -0.0433755333
_diffrn_orient_matrix_UB_12        -0.0758397667
_diffrn_orient_matrix_UB_13        0.0052945333
_diffrn_orient_matrix_UB_21        0.0262573667
_diffrn_orient_matrix_UB_22        0.0045188333
_diffrn_orient_matrix_UB_23        0.0517723333
_diffrn_orient_matrix_UB_31        -0.0572770333
_diffrn_orient_matrix_UB_32        0.0084874333
_diffrn_orient_matrix_UB_33        0.0197395333
_diffrn_radiation_monochromator    mirror
_diffrn_radiation_probe            x-ray
_diffrn_radiation_type             'Cu K\a'
_diffrn_radiation_wavelength       1.54184
_diffrn_source                     'micro-focus sealed X-ray tube'
_diffrn_source_type                'PhotonJet (Cu) X-ray Source'
_reflns_Friedel_coverage           0.000
_reflns_Friedel_fraction_full      .
_reflns_Friedel_fraction_max       .
_reflns_number_gt                  2700
_reflns_number_total               2925
_reflns_special_details
;
 Reflections were merged by SHELXL according to the crystal
 class for the calculation of statistics and refinement.
 
 Structure factors included contributions from the .fab file.
 
 _reflns_Friedel_fraction is defined as the number of unique
 Friedel pairs measured divided by the number that would be
 possible theoretically, ignoring centric projections and
 systematic absences.
;
_reflns_threshold_expression       'I > 2\s(I)'
_computing_cell_refinement         'CrysAlisPro 1.171.43.143a (Rigaku OD, 2024)'
_computing_data_collection        
 'CrysAlisPro system (CCD 42.72a 64-bit (release 07-10-2022))'
_computing_data_reduction          'CrysAlisPro 1.171.43.143a (Rigaku OD, 2024)'
_computing_molecular_graphics      'Olex2 1.5-ac6-020 (Dolomanov et al., 2009)'
_computing_publication_material    'Olex2 1.5-ac6-020 (Dolomanov et al., 2009)'
_computing_structure_refinement    'SHELXL 2018/3 (Sheldrick, 2015)'
_computing_structure_solution      'SHELXT 2018/2 (Sheldrick, 2018)'
_refine_diff_density_max           0.493
_refine_diff_density_min           -0.421
_refine_diff_density_rms           0.063
_refine_ls_extinction_coef         .
_refine_ls_extinction_method       none
_refine_ls_goodness_of_fit_ref     1.047
_refine_ls_hydrogen_treatment      constr
_refine_ls_matrix_type             full
_refine_ls_number_parameters       164
_refine_ls_number_reflns           2925
_refine_ls_number_restraints       0
_refine_ls_R_factor_all            0.0545
_refine_ls_R_factor_gt             0.0519
_refine_ls_restrained_S_all        1.047
_refine_ls_shift/su_max            0.001
_refine_ls_shift/su_mean           0.000
_refine_ls_structure_factor_coef   Fsqd
_refine_ls_weighting_details      
 'w=1/[\s^2^(Fo^2^)+(0.0957P)^2^+21.7626P] where P=(Fo^2^+2Fc^2^)/3'
_refine_ls_weighting_scheme        calc
_refine_ls_wR_factor_gt            0.1530
_refine_ls_wR_factor_ref           0.1559
_refine_special_details            ?
_olex2_refinement_description
;
1. Fixed Uiso
 At 1.2 times of:
  All C(H) groups, All C(H,H) groups
 At 1.5 times of:
  All C(H,H,H) groups
2.a Secondary CH2 refined with riding coordinates:
 C00I(H00D,H00I)
2.b Aromatic/amide H refined with riding coordinates:
 C009(H009), C00E(H00E), C00F(H00F), C00G(H00G), C00H(H00H)
2.c Idealised Me refined as rotating group:
 C00J(H00A,H00B,H00C)
;
_atom_sites_solution_hydrogens     geom
_atom_sites_solution_primary       dual
_atom_sites_solution_secondary     ?
loop_
  _atom_site_label
  _atom_site_type_symbol
  _atom_site_fract_x
  _atom_site_fract_y
  _atom_site_fract_z
  _atom_site_U_iso_or_equiv
  _atom_site_adp_type
  _atom_site_occupancy
  _atom_site_site_symmetry_order
  _atom_site_calc_flag
  _atom_site_refinement_flags_posn
  _atom_site_refinement_flags_adp
  _atom_site_refinement_flags_occupancy
  _atom_site_disorder_assembly
  _atom_site_disorder_group
 Cl01 Cl 0.66657(4) 0.54185(4) 0.43430(2) 0.0663(3) Uani 1 1 d . . . . .
 Cl02 Cl 0.67476(5) 0.42735(3) 0.46447(2) 0.0687(3) Uani 1 1 d . . . . .
 N003 N 0.59921(8) 0.40317(8) 0.57892(5) 0.0281(3) Uani 1 1 d . . . . .
 O004 O 0.63266(10) 0.79640(8) 0.52179(6) 0.0535(4) Uani 1 1 d . . . . .
 C005 C 0.63022(8) 0.36866(8) 0.58256(6) 0.0272(4) Uani 1 1 d . . . . .
 C006 C 0.49640(9) 0.40306(9) 0.57411(6) 0.0295(4) Uani 1 1 d . . . . .
 C007 C 0.53224(9) 0.36839(9) 0.57983(6) 0.0281(4) Uani 1 1 d . . . . .
 C008 C 0.53006(9) 0.47261(10) 0.56380(6) 0.0316(4) Uani 1 1 d . . . . .
 C009 C 0.42821(9) 0.36751(10) 0.57842(6) 0.0317(4) Uani 1 1 d . . . . .
 H009 H 0.403728 0.389883 0.574645 0.038 Uiso 1 1 calc R U . . .
 C00A C 0.55357(10) 0.53024(10) 0.55401(7) 0.0338(4) Uani 1 1 d . . . . .
 C00B C 0.57684(10) 0.59905(10) 0.54407(7) 0.0354(4) Uani 1 1 d . . . . .
 C00D C 0.61748(13) 0.73172(11) 0.52850(7) 0.0442(5) Uani 1 1 d . . . . .
 C00E C 0.64184(11) 0.64267(10) 0.53025(7) 0.0386(5) Uani 1 1 d . . . . .
 H00E H 0.672131 0.626912 0.526109 0.046 Uiso 1 1 calc R U . . .
 C00F C 0.53187(12) 0.62270(11) 0.54952(8) 0.0417(5) Uani 1 1 d . . . . .
 H00F H 0.487142 0.593014 0.558489 0.050 Uiso 1 1 calc R U . . .
 C00G C 0.66279(12) 0.70942(10) 0.52243(7) 0.0425(5) Uani 1 1 d . . . . .
 H00G H 0.707280 0.739407 0.513089 0.051 Uiso 1 1 calc R U . . .
 C00H C 0.55278(13) 0.68858(12) 0.54184(8) 0.0458(5) Uani 1 1 d . . . . .
 H00H H 0.522559 0.704463 0.545746 0.055 Uiso 1 1 calc R U . . .
 C00I C 0.67830(13) 0.50115(12) 0.48364(9) 0.0475(5) Uani 1 1 d . . . . .
 H00D H 0.643464 0.490759 0.508166 0.057 Uiso 1 1 calc R U . . .
 H00I H 0.721971 0.530678 0.498716 0.057 Uiso 1 1 calc R U . . .
 C00J C 0.69935(15) 0.84388(13) 0.50978(10) 0.0606(7) Uani 1 1 d . . . . .
 H00A H 0.711346 0.831372 0.479183 0.091 Uiso 1 1 calc R U . . .
 H00B H 0.729056 0.845197 0.535405 0.091 Uiso 1 1 calc R U . . .
 H00C H 0.703579 0.887779 0.506458 0.091 Uiso 1 1 calc R U . . .

loop_
  _atom_site_aniso_label
  _atom_site_aniso_U_11
  _atom_site_aniso_U_22
  _atom_site_aniso_U_33
  _atom_site_aniso_U_23
  _atom_site_aniso_U_13
  _atom_site_aniso_U_12
 Cl01 0.0859(5) 0.0880(5) 0.0566(4) 0.0043(3) -0.0042(3) 0.0671(4)
 Cl02 0.1173(6) 0.0494(4) 0.0482(4) 0.0034(2) 0.0144(3) 0.0482(4)
 N003 0.0274(7) 0.0284(7) 0.0298(7) -0.0006(6) -0.0004(6) 0.0150(6)
 O004 0.0724(11) 0.0338(8) 0.0527(9) 0.0024(7) -0.0013(8) 0.0254(8)
 C005 0.0263(9) 0.0265(9) 0.0293(8) -0.0003(6) 0.0002(6) 0.0135(7)
 C006 0.0320(9) 0.0328(9) 0.0278(8) -0.0027(7) -0.0022(7) 0.0193(7)
 C007 0.0279(9) 0.0314(9) 0.0258(8) -0.0022(6) -0.0015(6) 0.0155(7)
 C008 0.0317(9) 0.0387(10) 0.0313(9) -0.0026(7) -0.0028(7) 0.0228(8)
 C009 0.0309(9) 0.0390(10) 0.0304(9) -0.0041(7) -0.0026(7) 0.0212(8)
 C00A 0.0376(10) 0.0371(10) 0.0322(9) -0.0031(7) -0.0045(7) 0.0228(8)
 C00B 0.0466(11) 0.0331(10) 0.0306(9) -0.0023(7) -0.0064(8) 0.0230(9)
 C00D 0.0712(15) 0.0366(10) 0.0324(10) -0.0040(8) -0.0085(9) 0.0326(11)
 C00E 0.0489(11) 0.0366(10) 0.0316(10) -0.0045(7) -0.0085(8) 0.0224(9)
 C00F 0.0538(12) 0.0417(11) 0.0385(10) -0.0018(8) -0.0043(9) 0.0306(10)
 C00G 0.0518(12) 0.0354(10) 0.0324(10) -0.0017(8) -0.0060(8) 0.0159(9)
 C00H 0.0619(14) 0.0443(12) 0.0431(11) -0.0001(9) -0.0016(10) 0.0356(11)
 C00I 0.0547(13) 0.0505(13) 0.0464(12) 0.0042(10) 0.0069(10) 0.0330(11)
 C00J 0.0726(17) 0.0421(13) 0.0530(13) 0.0014(10) -0.0112(12) 0.0181(12)

_geom_special_details
;
 All esds (except the esd in the dihedral angle between two l.s. planes)
 are estimated using the full covariance matrix.  The cell esds are taken
 into account individually in the estimation of esds in distances, angles
 and torsion angles; correlations between esds in cell parameters are only
 used when they are defined by crystal symmetry.  An approximate (isotropic)
 treatment of cell esds is used for estimating esds involving l.s. planes.
;
loop_
  _geom_bond_atom_site_label_1
  _geom_bond_atom_site_label_2
  _geom_bond_distance
  _geom_bond_site_symmetry_2
  _geom_bond_publ_flag
 Cl01 C00I 1.759(2) . ?
 Cl02 C00I 1.759(2) . ?
 N003 C005 1.324(2) . ?
 N003 C007 1.350(2) . ?
 O004 C00D 1.375(3) . ?
 O004 C00J 1.422(4) . ?
 C005 C005 1.469(3) 18_655 ?
 C005 C005 1.424(3) 17 ?
 C006 C007 1.429(2) . ?
 C006 C008 1.430(3) . ?
 C006 C009 1.379(3) . ?
 C007 C007 1.426(4) 17 ?
 C008 C00A 1.198(3) . ?
 C009 C009 1.404(4) 17 ?
 C00A C00B 1.437(3) . ?
 C00B C00E 1.388(3) . ?
 C00B C00F 1.413(3) . ?
 C00D C00G 1.398(3) . ?
 C00D C00H 1.378(4) . ?
 C00E C00G 1.392(3) . ?
 C00F C00H 1.373(3) . ?

loop_
  _geom_angle_atom_site_label_1
  _geom_angle_atom_site_label_2
  _geom_angle_atom_site_label_3
  _geom_angle
  _geom_angle_site_symmetry_1
  _geom_angle_site_symmetry_3
  _geom_angle_publ_flag
 C005 N003 C007 116.77(15) . . ?
 C00D O004 C00J 117.7(2) . . ?
 N003 C005 C005 118.27(10) . 18_655 ?
 N003 C005 C005 121.81(10) . 17 ?
 C005 C005 C005 119.907(15) 17 18_655 ?
 C007 C006 C008 121.09(16) . . ?
 C009 C006 C007 118.20(17) . . ?
 C009 C006 C008 120.71(16) . . ?
 N003 C007 C006 118.94(16) . . ?
 N003 C007 C007 121.11(10) . 17 ?
 C007 C007 C006 119.95(10) 17 . ?
 C00A C008 C006 174.86(19) . . ?
 C006 C009 C009 121.75(11) . 17 ?
 C008 C00A C00B 175.1(2) . . ?
 C00E C00B C00A 122.22(18) . . ?
 C00E C00B C00F 119.51(19) . . ?
 C00F C00B C00A 118.27(19) . . ?
 O004 C00D C00G 124.1(2) . . ?
 O004 C00D C00H 115.0(2) . . ?
 C00H C00D C00G 120.9(2) . . ?
 C00B C00E C00G 120.3(2) . . ?
 C00H C00F C00B 120.0(2) . . ?
 C00E C00G C00D 119.1(2) . . ?
 C00F C00H C00D 120.2(2) . . ?
 Cl01 C00I Cl02 110.31(13) . . ?

loop_
  _geom_torsion_atom_site_label_1
  _geom_torsion_atom_site_label_2
  _geom_torsion_atom_site_label_3
  _geom_torsion_atom_site_label_4
  _geom_torsion
  _geom_torsion_site_symmetry_1
  _geom_torsion_site_symmetry_2
  _geom_torsion_site_symmetry_3
  _geom_torsion_site_symmetry_4
  _geom_torsion_publ_flag
 O004 C00D C00G C00E 179.98(19) . . . . ?
 O004 C00D C00H C00F 179.9(2) . . . . ?
 C005 N003 C007 C006 -177.56(16) . . . . ?
 C005 N003 C007 C007 3.0(3) . . . 17 ?
 C007 N003 C005 C005 -177.02(18) . . . 18_655 ?
 C007 N003 C005 C005 4.1(3) . . . 17 ?
 C007 C006 C009 C009 0.1(3) . . . 17 ?
 C008 C006 C007 N003 4.8(3) . . . . ?
 C008 C006 C007 C007 -175.7(2) . . . 17 ?
 C008 C006 C009 C009 179.6(2) . . . 17 ?
 C009 C006 C007 N003 -175.65(16) . . . . ?
 C009 C006 C007 C007 3.8(3) . . . 17 ?
 C00A C00B C00E C00G -178.00(18) . . . . ?
 C00A C00B C00F C00H 177.94(19) . . . . ?
 C00B C00E C00G C00D -0.2(3) . . . . ?
 C00B C00F C00H C00D 0.4(3) . . . . ?
 C00E C00B C00F C00H -1.0(3) . . . . ?
 C00F C00B C00E C00G 0.8(3) . . . . ?
 C00G C00D C00H C00F 0.2(3) . . . . ?
 C00H C00D C00G C00E -0.3(3) . . . . ?
 C00J O004 C00D C00G -2.6(3) . . . . ?
 C00J O004 C00D C00H 177.7(2) . . . . ?

_smtbx_masks_special_details       ?
loop_
  _smtbx_masks_void_nr
  _smtbx_masks_void_average_x
  _smtbx_masks_void_average_y
  _smtbx_masks_void_average_z
  _smtbx_masks_void_volume
  _smtbx_masks_void_count_electrons
  _smtbx_masks_void_content
 1 0.000 0.000 0.000 298.3 82.6 '6 H2O'
 2 0.000 0.000 0.500 298.3 82.6 '6 H2O'
 3 0.333 0.667 0.667 298.3 82.6 '6 H2O'
 4 0.333 0.667 0.167 298.3 82.6 '6 H2O'
 5 0.667 0.333 0.333 298.3 82.6 '6 H2O'
 6 0.667 0.333 0.833 298.3 82.6 '6 H2O'

_smtbx_masks_void_probe_radius     1.2
_smtbx_masks_void_truncation_radius  1.2
_shelx_res_file
;
TITL exp_219_autored_a.res in R-3c
    exp_219_autored.res
    created by SHELXL-2018/3 at 16:30:16 on 02-Sep-2025
REM Old TITL exp_219_autored in R-3c
REM SHELXT solution in R-3c: R1 0.208, Rweak 0.011, Alpha 0.022
REM <I/s> 0.530 for 222 systematic absences, Orientation as input
REM Formula found by SHELXT: C13 N4 Cl2
CELL 1.54184 23.2622 23.2622 27.6716 90 90 120
ZERR 2.0625 0.0003 0.0003 0.0003 0 0 0
LATT 3
SYMM -Y,+X-Y,+Z
SYMM +Y-X,-X,+Z
SYMM +Y,+X,0.5-Z
SYMM -Y+X,-Y,0.5-Z
SYMM -X,-X+Y,0.5-Z
SFAC C H Cl N O
UNIT 504.00075 434.249062 71.999813 36.000937 73.125937

L.S. 10
PLAN  4
SIZE 0.19 0.35 0.45
TEMP -173
CONF
BOND
list 4
ABIN
fmap 2
acta
REM <olex2.extras>
REM <HklSrc "%.\\exp_219_autored.hkl">
REM </olex2.extras>

WGHT    0.095700   21.762602
FVAR       0.05546
CL01  3    0.666571    0.541845    0.434299    11.00000    0.08592    0.08797 =
         0.05657    0.00432   -0.00416    0.06714
CL02  3    0.674764    0.427346    0.464467    11.00000    0.11733    0.04938 =
         0.04816    0.00345    0.01440    0.04820
N003  4    0.599214    0.403170    0.578916    11.00000    0.02740    0.02843 =
         0.02982   -0.00058   -0.00041    0.01496
O004  5    0.632665    0.796403    0.521791    11.00000    0.07245    0.03381 =
         0.05270    0.00243   -0.00134    0.02544
C005  1    0.630217    0.368657    0.582556    11.00000    0.02628    0.02646 =
         0.02930   -0.00027    0.00023    0.01346
C006  1    0.496395    0.403061    0.574110    11.00000    0.03198    0.03279 =
         0.02780   -0.00269   -0.00224    0.01934
C007  1    0.532241    0.368392    0.579833    11.00000    0.02786    0.03144 =
         0.02578   -0.00217   -0.00153    0.01548
C008  1    0.530060    0.472610    0.563804    11.00000    0.03170    0.03870 =
         0.03130   -0.00259   -0.00275    0.02283
C009  1    0.428211    0.367512    0.578421    11.00000    0.03088    0.03895 =
         0.03042   -0.00406   -0.00260    0.02122
AFIX  43
H009  2    0.403728    0.389883    0.574645    11.00000   -1.20000
AFIX   0
C00A  1    0.553571    0.530236    0.554013    11.00000    0.03762    0.03711 =
         0.03219   -0.00313   -0.00451    0.02276
C00B  1    0.576845    0.599046    0.544070    11.00000    0.04660    0.03313 =
         0.03062   -0.00226   -0.00642    0.02301
C00D  1    0.617483    0.731718    0.528501    11.00000    0.07122    0.03662 =
         0.03235   -0.00397   -0.00851    0.03257
C00E  1    0.641836    0.642671    0.530248    11.00000    0.04894    0.03664 =
         0.03158   -0.00448   -0.00853    0.02242
AFIX  43
H00E  2    0.672131    0.626912    0.526109    11.00000   -1.20000
AFIX   0
C00F  1    0.531868    0.622700    0.549516    11.00000    0.05385    0.04168 =
         0.03854   -0.00184   -0.00428    0.03059
AFIX  43
H00F  2    0.487142    0.593014    0.558489    11.00000   -1.20000
AFIX   0
C00G  1    0.662792    0.709417    0.522427    11.00000    0.05179    0.03541 =
         0.03241   -0.00171   -0.00604    0.01589
AFIX  43
H00G  2    0.707280    0.739407    0.513089    11.00000   -1.20000
AFIX   0
C00H  1    0.552785    0.688575    0.541844    11.00000    0.06190    0.04435 =
         0.04313   -0.00007   -0.00158    0.03564
AFIX  43
H00H  2    0.522559    0.704463    0.545746    11.00000   -1.20000
AFIX   0

C00I  1    0.678303    0.501151    0.483635    11.00000    0.05471    0.05047 =
         0.04640    0.00418    0.00693    0.03303
AFIX  23
H00D  2    0.643464    0.490759    0.508166    11.00000   -1.20000
H00I  2    0.721971    0.530678    0.498716    11.00000   -1.20000
AFIX   0

C00J  1    0.699347    0.843880    0.509775    11.00000    0.07264    0.04210 =
         0.05296    0.00136   -0.01123    0.01807
AFIX 137
H00A  2    0.711346    0.831372    0.479183    11.00000   -1.50000
H00B  2    0.729056    0.845197    0.535405    11.00000   -1.50000
H00C  2    0.703579    0.887779    0.506458    11.00000   -1.50000
AFIX   0
HKLF 4


REM  exp_219_autored_a.res in R-3c
REM wR2 = 0.1559, GooF = S = 1.047, Restrained GooF = 1.047 for all data
REM R1 = 0.0519 for 2700 Fo > 4sig(Fo) and 0.0545 for all 2925 data
REM 164 parameters refined using 0 restraints

END

WGHT      0.0957     21.7589

REM Highest difference peak  0.493,  deepest hole -0.421,  1-sigma level  0.063
Q1    1   0.6898  0.8073  0.5114  11.00000  0.05    0.49
Q2    1   0.6604  0.5326  0.4022  11.00000  0.05    0.47
Q3    1   0.6759  0.4273  0.4288  11.00000  0.05    0.45
Q4    1   0.6385  0.5148  0.4488  11.00000  0.05    0.43
;
_shelx_res_checksum                46594
_shelx_hkl_file
;
   0   0  -3    0.04    0.06
   0   0   3    0.03    0.05
   0   0  -6  317.55   15.87
   0   0   9    0.05    0.16
   0   0  12    0.50    0.12
   0   0 -15    0.34    0.34
   0   0 -18  648.09   32.65
   0   0  21    0.27    0.28
   0   0  21   -0.01    0.16
   0   0 -21   -0.06    0.41
   0   0  24    0.92    0.22
   0   0  24    1.00    0.37
   0   0 -27    0.46    0.35
   0   0  27    0.04    0.21
   0   0 -30    0.80    0.30
   0   0  30    0.72    0.18
   0   0 -33   -0.01    0.20
   0   0  33   -0.11    0.11
   1   0 -32   16.18    0.92
   1  -1  32   14.81    0.84
   1   0 -29    0.27    0.29
   1  -1  29    0.01    0.16
   1  -1  26  186.38    9.46
  -1   0  26  182.51    9.46
   0   1  26  196.32    9.46
  -1   1 -26  181.83    9.55
   1   0 -26  194.66    9.56
   1  -1  23   -0.11    0.19
   0   1  23    0.02    0.18
   1  -1  23    0.10    0.28
   0   1  23    0.30    0.31
  -1   0  23   -0.16    0.31
  -1   1 -23   -0.14    0.43
   0  -1 -20   12.63    1.19
  -1   0  20   13.05    1.06
   1  -1  20   15.34    0.82
   0   1  20   13.77    0.81
  -1   1 -20   15.14    1.27
   1   0 -20   13.41    1.19
   1   0 -17    0.47    0.40
  -1   1 -17    0.31    0.44
   0  -1 -17    0.30    0.40
   1  -1  17    0.15    0.17
  -1   1 -14   86.39    4.38
   0  -1 -14   84.10    4.35
   1  -1  14   75.61    4.04
  -1   0  14   82.57    4.08
   0   1  11    0.16    0.09
  -1   0  11   -0.05    0.13
   1  -1  11    0.19    0.12
   0  -1 -11    0.18    0.27
  -1   1 -11   -0.20    0.20
   0   1   8 9060.73  441.45
  -1   1  -8 9096.19  441.57
   1   0  -8 8808.49  441.53
   0  -1  -8 8635.46  441.59
   0   1   8 7884.57  441.48
  -1   0   8 9999.00  441.50
   0   1   5    0.09    0.07
  -1   0   5    0.20    0.11
  -1   1  -5    0.05    0.13
   0  -1  -5    0.14    0.16
   1   0  -5    0.10    0.10
   1   0  -2  398.74   20.28
  -1   0   2  439.40   20.31
   0  -1  -2  400.89   20.30
  -1   1   1    0.38    0.06
  -1   1   1    0.02    0.04
  -1   1   4   23.38    1.19
   0   1  -4   23.91    1.22
  -1   1   4   21.29    1.22
   0   1  -7    0.29    0.21
  -1   1   7    0.06    0.21
   1   0   7    0.06    0.12
  -1   1   7    0.12    0.16
  -1   1  10  326.93   15.74
   0  -1  10  310.84   15.75
   1   0  10  309.02   15.70
   0   1 -10  307.21   15.84
  -1   0 -10  338.50   15.94
   0  -1  13    0.01    0.13
   1   0  13    0.05    0.07
  -1   1  13    0.36    0.11
   1  -1 -13   -0.03    0.29
  -1   0 -13    0.30    0.30
   1   0  16  197.18   10.36
   1  -1 -16  226.61   10.72
   0   1 -16  241.61   10.78
  -1   0 -16  209.75   10.73
  -1   0 -19   -0.06    0.39
   1  -1 -19   -0.22    0.35
   0   1 -19    0.40    0.39
  -1   1  19   -0.13    0.15
   0  -1  19   -0.06    0.14
   1   0  19   -0.06    0.16
   0   1 -22   14.78    1.27
   0  -1  22   11.25    1.06
  -1   1  22   13.09    1.11
   1   0  22   15.42    0.84
   0  -1  22   14.78    0.83
  -1   1  22   14.46    0.84
  -1   0 -22   14.18    1.27
   1   0  25    0.06    0.20
  -1   1  25   -0.01    0.21
   0  -1  25    0.08    0.20
   0   1 -25    0.09    0.32
   0  -1  28    1.24    0.25
   0   1 -28    1.64    0.37
   1  -1 -28    1.75    0.38
   0  -1  28    1.74    0.25
   0   1 -31    0.10    0.25
   1  -1 -31    0.10    0.25
   1   0  31   -0.17    0.15
   0  -1  31   -0.07    0.14
  -1   1  34   32.57    1.66
  -2   1   0  116.58    5.60
  -2   1   0  120.94    5.62
  -2   1   0  115.48    5.60
   1  -2  -3    1.48    0.14
   2  -1  -3    1.37    0.10
  -1  -1  -3    1.19    0.16
  -1   2   3    1.25    0.13
  -1  -1   3    1.34    0.14
  -2   1   3    1.71    0.18
  -2   1   3    1.56    0.18
  -1   2   6    5.43    0.35
   2  -1  -6    5.19    0.38
  -1   2  -6    5.17    0.40
  -1  -1  -6    4.69    0.45
   1  -2  -6    5.19    0.43
   1   1  -6    5.76    0.39
  -2   1  -6    5.07    0.45
  -1   2   6    5.83    0.44
  -2   1   6    6.00    0.39
  -1   2   9 1573.16   77.70
   1  -2  -9 1645.19   77.85
  -1   2  -9 1683.10   77.82
  -1  -1  -9 1562.53   77.88
   1   1  -9 1737.67   77.80
   1   1   9 1361.99   77.70
  -1   2   9 1420.01   77.75
  -1  -1   9 1567.54   77.74
  -2   1   9 1801.77   77.75
  -1  -1  12   27.79    1.57
   2  -1  12   27.93    1.50
  -1   2  12   26.19    1.51
  -2   1  12   33.48    1.57
   1  -2 -12   30.71    1.77
  -1   2 -12   30.79    1.71
   1   1 -12   30.72    1.67
  -2   1 -12   30.89    1.80
  -1  -1 -12   30.13    1.79
  -1  -1  15   21.77    1.25
   1  -2  15   21.80    1.23
   1  -2 -15   21.63    1.48
  -2   1 -15   21.54    1.51
  -1  -1 -15   25.15    1.56
   2  -1 -15   24.14    1.48
  -2   1  15   21.72    1.22
  -1   2 -18   93.78    4.89
   1   1 -18   99.12    4.88
  -2   1 -18   83.36    4.85
   2  -1 -18   91.39    4.81
  -1  -1  18   72.52    4.62
  -2   1  18   83.46    4.69
   1   1  18   87.52    4.43
   2  -1  18   87.76    4.43
   1  -2 -18   93.02    4.83
  -1  -1 -18   91.23    4.86
  -2   1 -21    6.67    0.87
  -1   2 -21    6.86    0.88
   1   1 -21    7.26    0.86
  -1  -1 -21    6.93    0.85
   2  -1  21    7.56    0.47
  -1   2  21    7.28    0.47
   1   1  21    7.47    0.48
   1  -2  21    6.43    0.46
   1  -2  21    6.00    0.65
  -1  -1  21    7.01    0.73
  -2   1  21    5.49    0.69
  -1   2  21    6.14    0.70
  -1   2  21    6.30    0.48
   1   1  21    7.35    0.50
  -2   1  21    7.82    0.49
  -2   1 -24   48.05    3.40
  -1   2 -24   51.70    3.42
   1   1 -24   60.01    3.03
  -1   2 -24   61.34    3.04
  -2   1  24   54.70    2.91
  -1   2  24   48.49    3.22
  -2   1  24   51.77    3.26
   1   1  24   44.46    3.18
   2  -1  24   46.31    3.17
   1  -2  24   58.54    2.92
   1   1  24   58.47    2.92
  -1   2  24   59.67    2.92
   2  -1  24   58.57    2.92
   1  -2  27    0.21    0.20
   2  -1  27   -0.01    0.19
  -1  -1  27    0.18    0.19
  -1  -1 -27    0.38    0.32
   1   1 -27    0.71    0.35
  -1   2 -27    0.42    0.33
   2  -1 -27    0.29    0.33
   1  -2  30   -0.07    0.15
   2  -1  30    0.15    0.17
  -1  -1  30    0.08    0.15
   2  -1 -30    0.25    0.29
  -1  -1 -30    0.05    0.25
  -1   2 -30    0.27    0.28
   1   1 -30    0.16    0.28
  -1   2  33    5.97    0.37
   2  -1  33    5.98    0.37
   1  -2  33    5.70    0.36
   1   1  33    5.60    0.36
  -1  -1  33    6.56    0.37
  -2   1  33    5.13    0.36
  -2   1 -33    6.01    0.43
  -1  -1 -33    6.03    0.42
  -1   2 -33    6.37    0.44
   2  -1 -33    5.81    0.44
   1   1 -33    6.29    0.44
  -2   0  34   18.69    1.00
   0   2  34   19.71    1.00
   2   0 -31    0.16    0.26
   0  -2 -31    0.05    0.23
   2  -2  31   -0.21    0.15
   0  -2 -28    0.61    0.32
   2   0 -28    0.27    0.31
   2  -2  28    0.29    0.20
   2  -2  25    0.05    0.19
   2  -2  22    5.62    0.41
   0   2  22    5.48    0.40
  -2   2 -22    5.70    0.45
  -2   2 -22    4.68    0.77
  -2   0  22    5.25    0.41
  -2   0  22    5.15    0.63
   0   2  22    4.28    0.63
   2  -2  19    0.01    0.13
  -2   0  19   -0.09    0.14
   2   0 -19    0.42    0.36
  -2   2 -19    0.06    0.44
   0  -2 -19   -0.11    0.41
  -2   0  19   -0.13    0.28
   0   2  19    0.18    0.15
   0  -2 -16  967.82   45.21
  -2   0  16  882.30   44.87
  -2   2 -16 1024.16   45.28
   2   0 -16  980.81   45.17
   2  -2  16  876.25   44.82
  -2   0  16  865.99   45.06
   2  -2  13    0.04    0.12
  -2   0  13    0.56    0.16
   0  -2 -13    0.31    0.32
   0   2  10  375.20   18.00
   0  -2 -10  358.73   18.22
   2   0 -10  370.54   18.12
  -2   2 -10  358.08   18.18
   0   2  10  323.33   18.07
  -2   0  10  368.18   18.09
  -2   0   7    0.52    0.23
   0  -2  -7   -0.27    0.33
  -2   2  -7    0.39    0.28
   2   0  -7    0.22    0.17
   2   0  -4  242.40   11.96
  -2   0   4  232.80   12.01
  -2   0   4  232.01   12.00
   0  -2  -4  251.91   12.02
   0  -2  -1    0.07    0.07
  -2   0   1   -0.01    0.07
  -2   0   1    0.13    0.09
  -2   0  -2   10.09    0.57
  -2   2   2   14.20    0.67
  -2   0  -5    0.18    0.19
   2  -2  -5    0.17    0.14
   0   2  -5    0.43    0.15
  -2   2   5    0.15    0.19
  -2   2   5    0.15    0.12
   2   0   8  823.11   39.60
  -2   2   8  953.60   39.69
  -2   2   8  821.84   39.74
   2  -2  -8  946.91   39.79
  -2   0  -8  878.77   39.84
   0   2  -8  951.57   39.76
  -2   2  11   -0.03    0.11
   2   0  11    0.12    0.04
   0   2 -11   -0.02    0.19
  -2   0 -11    0.40    0.31
   2  -2 -11   -0.03    0.24
   0  -2  14    0.42    0.18
   0   2 -14    0.31    0.27
  -2   0 -14    0.48    0.36
   2  -2 -14    0.72    0.33
   2  -2 -17   -0.27    0.48
  -2   0 -17    0.05    0.45
  -2   2  17   -0.11    0.18
   2   0  17    0.34    0.16
   2   0  20    6.24    0.42
   0  -2  20    6.32    0.42
   0   2 -20    5.30    0.75
  -2   0 -20    5.91    0.79
  -2   2  20    6.23    0.44
   2   0  20    6.61    0.45
   0  -2  20    4.57    0.57
  -2   2  20    5.82    0.65
   0  -2  23   -0.02    0.19
  -2   2  23   -0.30    0.22
   0   2 -23    0.14    0.43
  -2   0 -23    0.07    0.44
   2   0  23    0.16    0.19
  -2   2  23    0.22    0.31
   0   2 -23    0.24    0.29
   0  -2  26   13.31    0.80
   2   0  26   13.17    0.80
  -2   0 -26   13.58    0.92
   0   2 -26   13.68    0.92
   2  -2 -29    0.20    0.29
   0   2 -29    0.13    0.28
  -2   0 -29   -0.22    0.28
   0  -2  29    0.13    0.19
  -2   2  29    0.04    0.16
   0  -2  29   -0.15    0.17
  -2   0 -32    1.84    0.27
   2  -2 -32    1.78    0.29
   0   2 -32    1.25    0.27
  -2   2  32    1.59    0.18
   2   0  32    1.67    0.19
   0  -2  32    1.70    0.19
   1  -3 -32    3.79    0.35
  -3   2 -32    4.00    0.36
   3  -1 -32    3.36    0.36
  -2   3 -32    3.99    0.37
   2   1 -32    4.09    0.37
  -1  -2 -32    3.61    0.34
  -1   3  32    3.66    0.27
  -3   1  32    3.45    0.27
   3  -2  32    3.48    0.27
   2  -3  32    3.60    0.28
  -2   3 -29    6.04    0.53
  -1  -2 -29    5.97    0.51
   3  -1 -29    5.90    0.54
   2   1 -29    6.17    0.55
   2  -3  29    6.07    0.43
   3  -2  29    5.83    0.43
   2  -3  29    6.03    0.43
  -3   1  29    5.79    0.42
   2   1 -26   17.55    1.07
  -1  -2 -26   16.78    1.05
  -2   3 -26   16.96    1.06
  -3   1  26   16.60    0.95
   2  -3  26   16.21    0.95
   3  -2  26   15.71    0.94
  -3   1  26   15.66    0.95
  -3   2 -23   70.83    4.63
  -2   3 -23   73.77    4.64
  -3   2 -23   78.60    4.14
  -2   3 -23   82.55    4.15
  -2  -1  23   84.93    4.11
  -1   3  23   82.53    4.11
   3  -2  23   80.26    4.10
   2  -3  23   79.31    4.10
   1   2  23   81.65    4.11
  -3   1  23   80.71    4.11
  -3   1  23   72.94    4.46
  -1   3  23   68.31    4.41
  -3   1  23   78.83    4.11
  -2   3 -23   85.55    4.22
  -3   1  20   19.91    1.07
  -3   1  20   16.21    1.32
  -2  -1  20   18.28    1.33
  -2   3 -20   19.74    1.15
  -1  -2 -20   19.62    1.50
   1  -3 -20   19.84    1.47
  -2   3 -20   18.17    1.49
   2   1 -20   18.68    1.43
  -3   2 -20   18.12    1.52
  -2   3 -20   20.27    1.11
  -3   2 -20   19.23    1.09
  -3   1  20   18.50    1.05
  -2  -1  20   18.79    1.04
  -1   3  20   18.74    1.05
   3  -2  20   18.68    1.04
   1   2  20   18.77    1.05
   2  -3  20   18.99    1.05
  -1   3  20   19.28    1.07
  -1   3  20   18.90    1.07
  -1   3  17  512.34   26.17
   1  -3 -17  547.78   26.56
  -1  -2 -17  593.67   26.65
  -2  -1  17  497.16   26.24
  -2  -1  17  498.11   26.42
  -3   1  17  516.24   26.47
  -3   2 -17  558.94   26.64
   3  -1 -17  562.43   26.51
  -2   3 -17  629.52   26.71
   3  -2  17  520.92   26.17
  -2  -1  14   21.14    1.41
  -2  -1  14   24.72    1.31
  -3   1  14   24.05    1.47
  -2   3 -14   24.39    1.47
  -3   2 -14   23.17    1.55
   2   1 -14   21.60    1.37
   1  -3 -14   22.16    1.49
  -1  -2 -14   21.15    1.52
  -3   1  14   22.10    1.28
  -2   3 -11   21.33    1.16
   2   1 -11   16.93    1.05
  -1  -2 -11   17.38    1.19
   1  -3 -11   20.62    1.20
   1   2  11   15.46    0.97
  -1   3  11   15.70    1.02
  -2  -1  11   17.34    1.02
  -2  -1  11   18.27    1.12
  -3   1  11   18.85    1.16
  -3   1  11   17.87    1.01
   1  -3  -8  122.02    6.28
  -1  -2  -8  113.26    6.30
   3  -1  -8  117.76    6.18
  -3   2  -8  121.03    6.28
  -2   3  -8  133.25    6.28
   2   1  -8  137.45    6.22
  -3   1   8  118.67    6.20
  -2  -1   8  114.94    6.25
  -2  -1   8  125.89    6.21
  -3   1   8  118.62    6.30
   1  -3  -5   10.83    0.62
  -1  -2  -5    9.53    0.64
   3  -1  -5    9.19    0.53
   2   1  -5    9.74    0.57
  -3   1   5    9.24    0.60
  -3   1   5    9.86    0.64
  -2  -1   5    9.89    0.61
  -3   1   2   53.49    2.78
  -2  -1   2   52.25    2.77
   1  -3  -2   49.33    2.76
  -1  -2  -2   50.85    2.79
  -3   2  -2   59.12    2.77
  -2   3   1  213.84   10.24
  -3   2   1  207.11   10.19
  -3   1  -1  245.10   10.24
  -3   2   1  200.13   10.18
  -3   2   1  202.18   10.24
  -3   2   1  272.02   10.24
  -3   1  -1  196.14   10.22
  -2   3   1  165.91   10.20
  -3   2   4  146.81    7.49
  -2   3   4  145.58    7.48
  -1   3  -4  147.28    7.50
  -1  -2   4  150.18    7.47
  -3   2   4  170.23    7.56
   2  -3  -4  145.04    7.46
  -2  -1  -4  145.69    7.53
  -3   2   4  152.90    7.55
  -3   2   7   16.40    0.96
  -2   3   7   15.64    0.94
   1   2  -7   19.17    0.99
  -2  -1  -7   14.79    1.06
  -1   3  -7   18.09    1.02
  -3   2   7   17.03    1.07
   2  -3  -7   16.98    1.01
  -2   3   7   15.87    1.02
   1   2 -10    8.27    0.57
   2  -3 -10    9.16    0.65
  -1   3 -10    8.67    0.62
  -3   1 -10    8.93    0.70
  -2  -1 -10    8.49    0.71
  -2   3  10    8.11    0.49
  -3   2  10    7.38    0.51
   2   1  10    6.18    0.45
  -2   3  10    7.71    0.55
  -2   3  13    4.91    0.38
  -3   2  13    5.51    0.41
   1   2 -13    5.52    0.51
  -2  -1 -13    4.70    0.63
   2  -3 -13    5.23    0.58
  -3   1 -13    5.46    0.65
  -1   3 -13    5.76    0.56
  -1  -2  13    4.98    0.43
  -1  -2  16    5.45    0.58
   1  -3  16    6.76    0.50
  -1  -2  16    6.76    0.50
  -3   2  16    6.71    0.67
   3  -1  16    6.18    0.43
   2   1  16    6.35    0.43
  -2   3  16    6.53    0.43
  -3   1 -16    6.52    0.78
   3  -2 -16    6.85    0.69
  -2  -1 -16    6.51    0.79
   2  -3 -16    6.47    0.72
   2  -3 -19   20.71    1.51
  -2  -1 -19   22.21    1.61
  -3   1 -19   21.22    1.60
   3  -1  19   21.68    1.18
  -2   3  19   21.68    1.18
  -3   2  19   20.40    1.16
   3  -1  19   20.33    1.15
   2   1  19   22.08    1.16
   1  -3  19   22.11    1.16
  -2   3  19   21.21    1.43
  -3   2  19   21.39    1.48
  -1  -2  19   19.18    1.39
   2   1  19   22.20    1.18
   1   2 -19   22.22    1.58
  -1   3 -19   20.83    1.60
  -3   2  22    0.61    0.36
  -2   3  22    0.32    0.32
  -3   1 -22    0.41    0.23
  -1   3 -22    0.64    0.23
  -2  -1 -22    0.22    0.51
  -1   3 -22    0.79    0.46
  -3   1 -22    0.22    0.44
   1   2 -22    0.13    0.41
  -3   2  22    0.66    0.21
  -2   3  22    0.23    0.18
   3  -1  22    0.34    0.17
  -3   2  22    0.36    0.18
   2   1  22    0.49    0.18
   2   1  22    0.32    0.20
   1  -3  22    0.40    0.18
  -1   3 -22    0.41    0.32
  -3   1 -22    0.76    0.33
   1  -3  25    1.46    0.24
  -1  -2  25    1.55    0.26
  -1   3 -25    1.56    0.39
   1   2 -25    1.65    0.38
  -3   1 -25    2.30    0.42
  -2  -1 -25    1.89    0.38
  -3   2  25    1.39    0.26
   3  -1  25    1.63    0.24
  -3   2  28    1.61    0.24
  -1  -2  28    2.19    0.26
   1  -3  28    2.22    0.25
  -3   1 -28    2.12    0.37
  -2  -1 -28    1.78    0.35
  -1   3 -28    2.07    0.38
   1   2 -28    2.07    0.39
   3  -2 -28    2.67    0.40
   1  -3  28    2.35    0.26
   3  -2 -31   12.58    0.80
  -2  -1 -31   12.35    0.78
  -1   3 -31   11.92    0.80
  -3   1 -31   13.01    0.79
   1   2 -31   13.87    0.81
  -1  -2  31   12.24    0.72
   1  -3  31   12.28    0.72
  -2   3  31   12.30    0.71
   3  -1  31   12.07    0.71
  -3   2  31   12.83    0.72
   2   1  31   11.96    0.71
   2   1  34    0.83    0.11
  -2   3  34    1.06    0.12
   0   3  33    0.14    0.10
   3   0 -33   -0.19    0.20
   0  -3 -33    0.01    0.16
   0   3  33   -0.10    0.10
   3  -3  33   -0.08    0.11
  -3   0  33   -0.04    0.10
   0  -3 -30    0.32    0.26
   3   0 -30    0.15    0.28
   3  -3  30    0.04    0.15
  -3   0  27   -0.19    0.21
   3  -3  27   -0.07    0.19
   3   0 -27    0.09    0.30
   0  -3 -27    0.06    0.28
  -3   0  24   79.96    4.18
  -3   3 -24   81.46    4.23
   0   3  24   71.37    4.50
   3  -3  24   87.08    4.19
  -3   0  24   83.87    4.19
  -3   3 -24   72.69    4.72
  -3   3 -21   -0.15    0.47
   0  -3 -21   -0.33    0.42
  -3   0  21   -0.04    0.17
  -3   3 -21   -0.08    0.23
   3  -3  21   -0.10    0.16
  -3   0  21    0.09    0.15
   0   3  21   -0.07    0.16
  -3   0  21    0.16    0.28
  -3   0  18  267.66   14.44
  -3   3 -18  285.80   14.62
   3   0 -18  289.48   14.49
   0  -3 -18  293.60   14.59
  -3   3 -15   -0.20    0.45
   0  -3 -15    0.28    0.36
  -3   0  15   -0.04    0.30
  -3   0  15    0.26    0.19
  -3   0  12   53.07    2.81
  -3   0  12   53.53    2.67
   3   0 -12   53.80    2.70
  -3   3 -12   55.53    2.82
   0  -3 -12   50.52    2.85
  -3   3  -9    0.24    0.23
   0  -3  -9    0.43    0.29
   3   0  -9    0.03    0.13
  -3   0   9    0.87    0.28
  -3   0   9    0.06    0.17
  -3   0   6   52.24    2.79
  -3   0   6   53.15    2.76
   3   0  -6   52.16    2.69
   0  -3  -6   54.31    2.80
  -3   0   3    0.05    0.14
   0  -3  -3   -0.06    0.13
  -3   3   0   55.77    3.20
  -3   3   0   65.01    3.17
  -3   0   0   57.91    3.19
   0  -3   3    0.02    0.05
  -3   3   3    0.30    0.21
  -3   0  -3   -0.01    0.08
  -3   3   3    0.29    0.14
   3  -3  -6  496.81   23.73
   0   3  -6  531.65   23.77
  -3   3   6  499.34   23.81
   0   3  -9   -0.02    0.18
  -3   0  -9    0.39    0.30
   3  -3  -9    0.37    0.22
  -3   3   9    0.24    0.22
   3   0   9    0.01    0.07
  -3   3   9    0.17    0.14
  -3   0 -12  117.55    6.16
   3  -3 -12  120.70    6.06
   0   3 -12  115.57    6.02
  -3   3  12  114.88    5.90
  -3   0 -15   -0.05    0.39
   3  -3 -15   -0.23    0.32
   0   3 -15    0.10    0.31
  -3   3  15   -0.04    0.13
   0  -3  15   -0.02    0.18
  -3   3  15   -0.19    0.30
   3   0  18    9.16    0.54
  -3   0 -18    8.78    0.92
  -3   3  18    7.47    0.76
   0  -3  18    7.02    0.69
  -3   0 -21    0.07    0.44
   0   3 -21    0.87    0.45
  -3   3  21   -0.08    0.19
  -3   3  21    0.05    0.30
   3   0  21   -0.04    0.15
  -3   3  21   -0.20    0.17
   0   3 -21    0.04    0.24
   3   0  21   -0.01    0.18
  -3   3  24    3.55    0.57
   0   3 -24    4.61    0.49
  -3   0 -24    4.78    0.50
   0   3 -24    3.51    0.69
  -3   0 -24    3.06    0.69
   3   0  24    4.08    0.35
   0  -3  27    0.01    0.20
   0   3 -27    0.20    0.31
  -3   0 -27    0.04    0.31
   0  -3  27   -0.01    0.18
   3  -3 -30    1.58    0.31
   0   3 -30    1.85    0.34
  -3   0 -30    1.45    0.29
  -3   3  30    1.51    0.20
   0  -3  30    1.40    0.21
   3  -3 -33   -0.07    0.19
  -3   0 -33   -0.04    0.17
   0   3 -33   -0.18    0.19
  -3   3  33   -0.06    0.11
   3   0  33    0.08    0.10
  -3   3  33   -0.12    0.10
   0  -3  33   -0.13    0.11
  -4   2   0    1.76    0.15
  -4   2   0    1.70    0.18
  -2  -2   3 1080.73   58.74
  -4   2   3 1528.48   58.86
  -4   2  -3 1010.09   58.77
  -4   2  -3 1082.38   58.78
  -4   2   3 1414.39   58.78
  -2  -2   6  133.85    6.89
  -4   2   6  131.42    6.97
   2   2  -6  140.02    6.88
  -2  -2  -6  136.56    6.97
   2  -4  -6  142.05    6.90
  -4   2   6  132.09    6.89
  -2  -2   9    0.93    0.25
  -2   4   9    1.08    0.26
  -4   2   9    1.13    0.34
  -4   2   9    1.11    0.21
   2  -4  -9    1.32    0.29
  -2   4  -9    1.42    0.27
   2   2  -9    1.08    0.21
  -2  -2  -9    0.83    0.31
  -4   2  -9    1.70    0.34
  -4   2  12    1.68    0.38
  -2  -2  12    1.72    0.32
  -2  -2  12    2.56    0.30
  -2   4  12    2.22    0.30
  -2   4 -12    2.53    0.38
  -2  -2 -12    1.51    0.40
   2   2 -12    2.01    0.30
  -4   2 -12    2.42    0.47
   2  -4 -12    2.59    0.40
  -4   2  12    2.20    0.26
  -4   2  15   61.73    3.22
  -2  -2  15   55.05    2.99
  -2  -2  15   52.36    3.10
  -4   2 -15   66.74    3.36
   4  -2 -15   60.69    3.14
   2   2 -15   54.17    3.07
  -2   4 -15   52.56    3.14
  -2  -2 -15   58.26    3.28
   2  -4 -15   54.23    3.18
  -4   2  15   55.35    2.95
  -2   4 -18    9.51    0.68
   2  -4 -18   10.11    0.94
  -2  -2 -18   10.85    1.02
  -2   4  18    9.72    0.61
   4  -2  18    9.69    0.61
  -2  -2  18    9.67    0.83
  -4   2  18    9.70    0.88
   2   2  18   10.74    0.62
  -2   4 -18   10.09    1.03
  -4   2 -18    9.46    1.02
  -2   4  21    4.86    0.63
  -4   2  21    4.18    0.64
  -2   4 -21    5.49    0.51
  -4   2 -21    5.24    0.51
   2   2 -21    4.03    0.68
  -4   2 -21    3.85    0.76
  -2  -2 -21    4.80    0.75
  -2   4 -21    5.60    0.80
   2   2  21    5.44    0.41
   2  -4  21    6.06    0.39
  -2   4  21    4.90    0.39
   4  -2  21    4.93    0.37
  -4   2  21    5.52    0.39
   2   2  21    5.18    0.39
  -2  -2  21    5.50    0.39
  -2   4 -21    5.26    0.45
  -4   2 -21    4.94    0.45
  -4   2  21    5.44    0.41
  -2   4  21    5.47    0.42
  -2   4  24    0.34    0.33
  -4   2  24    0.36    0.36
  -2   4 -24    0.10    0.23
  -4   2 -24    0.32    0.49
  -2   4 -24    0.08    0.48
   4  -2  24    0.27    0.19
  -4   2  24    0.48    0.21
  -4   2  24    0.25    0.20
   2   2 -24   -0.11    0.30
  -2   4 -24    0.69    0.36
  -4   2 -24    0.73    0.36
   2  -4  24    0.41    0.20
  -2  -2  24    0.36    0.21
  -2  -2  24    0.66    0.21
   2  -4  27   26.50    1.51
  -2  -2  27   27.22    1.52
  -4   2  27   26.78    1.51
  -2  -2  27   28.90    1.51
   2  -4  27   29.36    1.51
   4  -2  27   30.01    1.51
   2   2 -27   25.60    1.60
  -2  -2 -27   26.82    1.58
  -2   4 -27   27.53    1.61
  -4   2 -27   28.25    1.61
  -2   4  30    1.07    0.18
   2  -4  30    0.74    0.18
  -4   2  30    0.83    0.18
  -2  -2  30    0.88    0.19
   4  -2  30    0.85    0.18
  -2   4 -30    0.91    0.29
   2   2 -30    1.05    0.30
   4  -2 -30    1.21    0.31
  -4   2 -30    0.56    0.27
  -2  -2 -30    0.56    0.25
   2  -4  30    0.92    0.20
  -2   4  33    2.03    0.18
  -4   2  33    1.98    0.17
   2   2 -33    2.04    0.25
   4  -2 -33    1.92    0.25
   2  -4 -33    1.77    0.24
  -4   2 -33    1.67    0.22
  -2  -2 -33    1.56    0.21
  -2   4 -33    1.63    0.24
  -4   2  33    1.90    0.17
   2   2  33    1.78    0.17
   4  -2  33    1.74    0.17
   2  -4  33    1.96    0.17
  -2  -2  33    1.76    0.17
  -2   4  33    1.75    0.16
  -1   4  34    0.17    0.08
   1   3  34    0.13    0.08
  -3  -1  34    0.04    0.07
  -4   1  34    0.14    0.07
  -3   4 -31    9.00    0.59
   3   1 -31    8.99    0.59
  -1  -3 -31    7.52    0.55
   1  -4 -31    7.80    0.56
  -4   3 -31    8.96    0.58
   4  -1 -31    8.09    0.59
  -4   1  31    7.75    0.49
  -1   4  31    7.52    0.49
   3  -4  31    7.51    0.49
   4  -3  31    7.97    0.49
  -4   3 -28    4.37    0.50
  -3   4 -28    5.78    0.52
  -1  -3 -28    5.03    0.48
   4  -1 -28    5.43    0.52
   3   1 -28    4.93    0.51
   1  -4 -28    4.27    0.47
   3  -4  28    5.57    0.41
  -4   1  28    5.04    0.40
   4  -3  28    5.22    0.40
   3  -4  28    5.11    0.39
  -3  -1  28    5.94    0.41
  -4   1  25   54.90    2.96
  -3   4 -25   54.39    3.00
   3  -4  25   58.67    2.97
  -3  -1  25   58.62    2.97
   4  -3  25   56.94    2.96
  -4   1  25   57.42    2.97
   3   1 -25   58.14    3.07
  -4   3 -25   57.29    3.09
  -3   4 -25   58.61    3.08
  -4   1  25   59.01    2.99
   3  -4  22    7.13    0.45
  -3  -1  22    6.52    0.44
   4  -3  22    6.76    0.45
  -4   1  22    6.25    0.44
  -1  -3 -22    5.87    0.83
  -3   4 -22    4.26    0.82
  -4   3 -22    6.21    0.89
  -3  -1  22    6.14    0.45
  -4   1  22    5.72    0.46
  -1   4  22    5.06    0.67
  -4   1  22    5.66    0.72
  -4   3 -22    6.20    0.51
  -3   4 -22    6.91    0.52
  -4   3 -22    6.91    0.60
  -3   4 -22    6.57    0.59
  -4   3 -19   10.48    0.71
  -3   4 -19   10.69    0.70
   1  -4 -19   10.61    0.99
  -1  -3 -19    9.95    1.00
  -3  -1  19    9.76    0.58
   3  -4  19   11.10    0.60
  -1   4  19    9.55    0.60
  -4   1  19    9.54    0.58
   1   3  19    9.15    0.60
   4  -3  19    8.89    0.58
  -4   1  19    9.06    0.88
  -3  -1  19    8.97    0.85
   3   1 -19    8.98    0.91
  -4   3 -19   10.67    1.05
  -3   4 -19   10.75    1.06
  -1   4  19    9.57    0.61
  -4   3 -19   10.19    0.66
  -1   4  16    8.43    0.51
   1  -4 -16    9.19    0.85
  -1  -3 -16    8.92    0.88
   4  -1 -16    9.18    0.78
  -4   3 -16    8.38    0.90
  -4   1  16    7.69    0.58
  -4   3 -16    8.22    0.59
  -3   4 -16    7.61    0.58
  -3  -1  16    7.86    0.60
  -4   1  16   10.27    0.85
  -3  -1  16    8.74    0.76
   4  -3  16    8.21    0.52
  -4   1  13    2.49    0.31
  -3  -1  13    3.96    0.36
  -3  -1  13    3.21    0.43
  -1   4  13    2.46    0.32
  -4   1  13    3.47    0.47
  -1  -3 -13    3.04    0.53
  -4   3 -13    3.52    0.57
  -3   4 -13    3.42    0.47
   3   1 -13    3.08    0.37
   1  -4 -13    2.56    0.47
  -1   4  10    5.90    0.49
  -4   3 -10    5.04    0.52
   3   1 -10    6.00    0.44
  -3   4 -10    6.18    0.53
  -1  -3 -10    5.33    0.57
   1  -4 -10    5.84    0.55
  -4   1  10    5.29    0.54
  -3  -1  10    6.12    0.47
  -3  -1  10    5.37    0.51
  -4   1  10    5.28    0.44
  -4   3  -7    7.23    0.56
  -3   4  -7    7.05    0.55
   4  -1  -7    6.80    0.42
   3   1  -7    7.28    0.47
  -4   1   7    7.28    0.60
  -3  -1   7    6.61    0.54
  -3  -1   7    7.08    0.52
  -4   1   7    6.13    0.50
   1  -4  -7    7.93    0.57
  -1  -3  -7    6.39    0.58
  -4   1   4   38.52    1.95
  -3  -1   4   35.19    1.90
   1  -4  -4   34.60    1.89
  -1  -3  -4   35.21    1.92
  -3   4  -1  217.19   13.07
  -4   1   1  261.04   13.14
  -3  -1   1  296.57   13.15
  -4   3  -1  335.26   13.16
  -3  -1   1  232.00   13.06
  -4   1   1  287.55   13.12
  -3   4  -1  243.07   13.09
  -4   3  -1  267.79   13.09
  -4   1   1  295.71   13.08
  -3   4   2   44.80    2.15
  -3  -1  -2   38.80    2.09
  -4   3   2   41.37    2.18
  -4   1  -2   38.84    2.09
  -3   4   2   36.96    2.08
  -4   3   2   39.37    2.04
  -4   1  -2   41.65    2.13
  -1  -3   5 1010.98   50.02
  -4   3   5 1117.36   50.16
  -4   3   5 1077.77   50.14
  -4   3   5  978.33   50.06
  -3   4   5 1043.58   50.07
  -3  -1  -5  946.49   49.96
   4  -3  -5 1067.36   49.99
   3  -4  -5 1030.44   50.01
  -4   3   8  108.32    6.35
  -4   3   8  128.98    6.45
  -1  -3   8  114.93    6.31
  -3   4   8  124.02    6.38
  -3   4   8  127.83    6.31
  -4   3   8  126.94    6.31
  -4   1  -8  118.58    6.43
  -1   4  -8  136.35    6.38
   4  -3  -8  128.52    6.32
   1   3  -8  129.11    6.34
   3  -4  -8  125.90    6.33
  -3  -1  -8  123.58    6.44
  -4   3  11   13.18    0.95
  -1  -3  11   12.39    0.82
  -3   4  11    9.49    0.79
  -4   3  11   11.63    0.75
  -3   4  11   12.57    0.75
   1   3 -11   12.41    0.82
  -4   1 -11   13.69    1.00
   4  -3 -11   13.53    0.85
  -1   4 -11   13.52    0.87
  -3  -1 -11   12.05    0.96
   3  -4 -11   12.18    0.86
  -4   3  14   85.47    5.03
  -4   3  14  102.34    5.30
  -1  -3  14   96.38    5.09
  -1  -3  14   95.05    5.17
   1   3 -14  102.41    5.19
  -4   1 -14  100.05    5.37
  -1   4 -14  114.59    5.27
   4  -3 -14  105.16    5.22
   3  -4 -14  113.06    5.28
  -3  -1 -14  102.90    5.38
  -1   4 -17   24.30    1.35
  -3  -1 -17   22.44    1.69
  -4   1 -17   21.52    1.68
  -3   4  17   25.12    1.29
   3   1  17   24.19    1.29
   4  -1  17   22.89    1.28
   1  -4  17   24.52    1.39
  -4   3  17   25.43    1.61
  -1  -3  17   22.74    1.38
  -3   4  17   23.66    1.57
  -1  -3  17   22.96    1.50
  -1   4 -17   22.56    1.56
  -4   3  20    5.86    0.71
  -3   4  20    5.90    0.70
  -4   1 -20    7.67    0.57
  -1   4 -20    6.72    0.54
   1   3 -20    5.55    0.78
  -3  -1 -20    7.13    0.86
  -4   1 -20    7.08    0.88
  -1   4 -20    6.09    0.85
   4  -1  20    6.63    0.46
   1  -4  20    6.74    0.45
   4  -1  20    6.53    0.43
   3   1  20    6.33    0.44
  -4   3  20    6.10    0.44
  -1  -3  20    7.31    0.45
   3   1  20    7.14    0.47
  -3   4  20    6.45    0.46
  -4   3  20    5.55    0.45
  -1   4 -20    6.58    0.49
  -4   1 -20    6.18    0.50
   1   3 -23    5.06    0.49
  -4   1 -23    5.87    0.54
  -1   4 -23    5.61    0.53
  -3  -1 -23    3.58    0.74
  -1   4 -23    4.50    0.77
   1   3 -23    5.19    0.77
  -4   1 -23    4.45    0.79
  -1   4 -23    4.86    0.43
  -4   3  23    5.11    0.40
  -1  -3  23    4.85    0.40
   3   1  23    5.10    0.41
  -4   3  23    3.47    0.61
  -3   4  23    3.94    0.62
   3   1  23    4.70    0.38
  -4   3  23    4.89    0.39
   1  -4  23    5.45    0.39
   4  -1  23    4.48    0.37
   1  -4  26    0.29    0.19
  -1  -3  26    0.16    0.20
  -4   1 -26    0.19    0.33
  -1   4 -26    0.19    0.33
  -3  -1 -26    0.27    0.30
   1   3 -26   -0.02    0.31
   4  -1  26   -0.02    0.19
   1  -4  26    0.28    0.20
  -1   4 -29    2.61    0.37
   3  -4 -29    2.36    0.38
  -3  -1 -29    2.80    0.37
   1   3 -29    2.47    0.38
   4  -3 -29    3.44    0.41
  -4   1 -29    2.42    0.36
   1  -4  29    3.05    0.28
   1  -4  29    2.73    0.28
  -3   4  29    2.50    0.26
  -1  -3  29    2.56    0.27
  -4   3  29    2.59    0.26
  -3  -1 -32    3.80    0.34
   4  -3 -32    3.78    0.38
   1   3 -32    4.66    0.39
  -4   1 -32    3.83    0.35
  -1   4 -32    4.37    0.38
  -3   4  32    4.64    0.30
  -1  -3  32    4.07    0.29
   4  -1  32    4.30    0.30
  -4   3  32    3.94    0.28
   3   1  32    4.42    0.30
   1  -4  32    3.94    0.29
  -3   4  32    4.04    0.29
   4   0 -32   12.72    0.76
   0  -4 -32   10.73    0.71
   0   4  32   13.70    0.68
  -4   0  32   11.80    0.67
   4  -4  32   11.59    0.67
   0   4  32   11.82    0.67
   0  -4 -29    0.29    0.26
   4   0 -29    0.16    0.28
   4  -4  29   -0.08    0.18
   4  -4  29    0.14    0.16
  -4   0  29   -0.11    0.16
  -4   0  26   26.75    1.43
   4  -4  26   26.82    1.42
  -4   0  26   24.31    1.41
  -4   0  26   26.74    1.44
   4   0 -26   27.05    1.54
  -4   4 -23   -0.23    0.25
   4  -4  23    0.41    0.18
  -4   0  23    0.13    0.20
  -4   0  23   -0.09    0.17
  -4   4 -23    0.08    0.49
  -4   0  23    0.15    0.19
   0   4  23   -0.05    0.30
  -4   4 -20   53.22    3.35
   0  -4 -20   54.83    3.27
   4  -4  20   54.22    2.78
  -4   0  20   52.10    2.78
   0   4  20   54.56    2.80
  -4   4 -20   57.85    2.85
  -4   0  20   49.64    3.12
  -4   0  20   53.82    2.80
  -4   0  17    0.52    0.34
   0  -4 -17   -0.12    0.43
  -4   4 -17   -0.18    0.41
  -4   0  17    0.07    0.17
   0   4  17    0.16    0.15
   0  -4 -14  377.92   18.52
  -4   4 -14  365.86   18.43
  -4   0  14  363.87   18.43
  -4   0  14  357.70   18.25
  -4   0  11   -0.03    0.27
  -4   0  11   -0.08    0.17
   0  -4 -11   -0.55    0.40
  -4   4 -11    0.03    0.27
   4   0 -11    0.05    0.15
  -4   0   8    0.31    0.24
  -4   0   8    0.45    0.21
   0  -4  -8    0.79    0.29
   4   0  -8    0.57    0.14
  -4   4  -8    0.63    0.24
  -4   0   5    0.04    0.22
  -4   4  -5    0.25    0.16
   0  -4  -5   -0.14    0.25
  -4   4  -2   67.02    3.18
  -4   0   2   57.39    3.14
  -4   0   2   54.05    3.14
  -4   0   2   66.84    3.11
  -4   4  -2   58.31    3.12
  -4   4   1    0.01    0.16
  -4   4   1    0.10    0.10
  -4   0  -1   -0.05    0.16
  -4   0  -1    0.15    0.13
  -4   4   1   -0.19    0.13
  -4   4   4  942.17   37.65
  -4   4   4  871.28   37.56
  -4   4   7   -0.06    0.30
  -4   4   7   -0.04    0.25
   0  -4   7    0.01    0.13
   4  -4  -7    0.20    0.15
  -4   0  -7   -0.42    0.28
   0   4  -7    0.65    0.21
  -4   4   7    0.12    0.18
   4  -4 -10  159.78    7.96
  -4   0 -10  155.62    8.10
  -4   4  10  136.66    7.95
   0   4 -10  173.54    8.00
  -4   4  10  162.86    8.09
  -4   4  10  155.57    7.90
   0   4 -13   -0.06    0.23
   4  -4 -13   -0.09    0.30
  -4   0 -13   -0.05    0.40
  -4   4  13    0.23    0.30
   0  -4  13    0.22    0.20
  -4   4  13    0.56    0.17
   0   4 -16   49.32    2.73
   0  -4  16   44.84    2.63
   0  -4  16   46.49    2.57
  -4   4  16   51.95    2.80
   4   0  16   47.25    2.45
  -4   0 -16   50.04    2.92
  -4   0 -19    0.27    0.41
   4   0  19   -0.03    0.15
  -4   4  19   -0.05    0.15
   0   4 -19   -0.02    0.23
  -4   4  19    0.10    0.28
   4   0  19    0.08    0.15
  -4   4  19   -0.10    0.19
  -4   4  22   25.18    1.36
  -4   4  22   24.62    1.72
  -4   0 -22   27.12    1.46
   0   4 -22   24.17    1.43
   4   0  22   23.93    1.33
   0   4 -22   22.32    1.81
  -4   0 -22   19.77    1.80
   4   0  22   24.45    1.36
   0   4 -22   24.75    1.38
   0  -4  25    0.16    0.19
   0   4 -25    0.39    0.32
  -4   0 -25    0.28    0.31
  -4   4  28    0.09    0.15
   0  -4  28    0.12    0.18
   0   4 -28    0.02    0.29
  -4   0 -28    0.14    0.27
   4   0  31   -0.01    0.13
   0  -4  31   -0.01    0.14
  -4   4  31   -0.03    0.12
   4  -4 -31   -0.30    0.24
   0   4 -31   -0.31    0.26
  -4   0 -31   -0.10    0.22
  -5   2  32    1.92    0.19
  -2   5  32    2.49    0.21
  -5   3 -32    2.01    0.26
   5  -2 -32    2.03    0.30
  -2  -3 -32    2.05    0.25
   3   2 -32    2.32    0.29
   2  -5 -32    2.22    0.27
   3  -5  32    2.09    0.20
   5  -3  32    2.12    0.20
  -5   2  32    2.03    0.19
  -2   5  32    2.07    0.19
  -3   5 -32    2.04    0.28
   3  -5  29    2.64    0.27
  -5   2  29    3.35    0.28
   3  -5  29    2.98    0.29
  -3   5 -29    2.87    0.39
   3   2 -29    2.77    0.39
  -5   3 -29    3.37    0.39
  -2  -3 -29    2.17    0.34
   2  -5 -29    2.90    0.37
   5  -2 -29    3.20    0.42
  -3   5 -26   51.97    2.82
   3   2 -26   53.15    2.81
  -2  -3 -26   51.70    2.79
  -5   3 -26   53.78    2.82
  -5   2  26   50.69    2.70
  -3   5 -26   49.03    2.73
   3  -5  26   54.41    2.70
  -3  -2  26   53.13    2.70
   5  -3  26   53.18    2.70
  -5   2  26   49.73    2.71
   3  -5  26   52.29    2.72
  -3   5 -23    3.04    0.37
   3   2 -23    4.25    0.44
  -5   3 -23    3.74    0.49
  -3   5 -23    3.45    0.45
   2   3  23    3.24    0.34
  -5   2  23    3.14    0.31
  -3  -2  23    3.19    0.31
   3  -5  23    4.05    0.33
   5  -3  23    3.51    0.31
  -2   5  23    3.57    0.56
  -5   2  23    3.29    0.58
  -5   3 -23    3.32    0.39
  -5   2  23    3.10    0.33
  -5   3 -23    2.55    0.69
  -3   5 -23    1.92    0.63
  -3   5 -20    0.10    0.22
  -5   3 -20    0.03    0.23
  -2   5  20    0.01    0.17
   2   3  20   -0.04    0.17
  -5   2  20    0.01    0.14
  -3  -2  20    0.16    0.16
  -5   2  20   -0.09    0.18
  -2   5  20    0.14    0.27
  -5   2  20    0.11    0.29
  -2  -3 -20   -0.07    0.46
  -3   5 -20   -0.14    0.43
   3   2 -20    0.06    0.34
  -5   3 -20   -0.15    0.49
   5  -3  20    0.02    0.15
  -3  -2  20   -0.15    0.16
   3  -5  20   -0.02    0.15
  -3   5 -20    0.02    0.25
  -5   3 -20    0.07    0.28
  -2  -3 -17    1.69    0.54
   2  -5 -17    1.57    0.44
  -5   3 -17    1.50    0.56
  -3  -2  17    1.74    0.38
  -5   2  17    2.26    0.49
  -3  -2  17    1.32    0.27
  -5   2  17    1.26    0.23
  -3   5 -17    1.74    0.30
  -5   3 -17    1.34    0.28
   5  -3  17    1.45    0.20
  -2   5  17    1.39    0.20
  -5   2  14    8.81    0.63
  -3  -2  14    9.96    0.78
  -3  -2  14    9.35    0.66
  -5   2  14   10.64    0.86
  -2  -3 -14    9.79    0.92
   2  -5 -14    7.28    0.78
   5  -2 -14    9.31    0.73
  -3   5 -14   10.51    0.82
  -5   3 -14   10.17    0.93
   3   2 -14    8.27    0.68
  -2   5  14    7.03    0.64
  -5   2  11   78.72    4.06
  -3  -2  11   74.81    4.14
  -3  -2  11   74.89    4.07
  -5   2  11   80.25    4.25
  -2  -3 -11   73.92    4.24
   2  -5 -11   82.79    4.20
  -5   3 -11   76.68    4.25
  -3   5 -11   81.73    4.18
   3   2 -11   83.66    4.08
  -2   5  11   75.02    4.11
  -3  -2   8  123.55    6.75
  -5   2   8  129.85    6.84
  -5   3  -8  124.67    6.79
   3   2  -8  141.00    6.71
  -3   5  -8  151.41    6.81
  -2  -3  -8  121.04    6.82
   2  -5  -8  137.75    6.77
  -5   2   8  127.38    6.72
  -3  -2   5  690.83   33.08
  -5   2   5  674.95   33.16
  -5   3  -5  679.58   33.14
  -2  -3  -5  704.31   33.15
   2  -5  -5  649.91   33.06
  -5   2   5  609.87   33.07
  -5   3  -2   17.55    1.00
  -5   3  -2   19.60    1.01
  -3   5  -2   16.44    1.00
  -5   2   2   16.54    1.00
  -3  -2   2   16.07    0.94
  -2   5  -1  333.18   19.33
  -3   5   1  381.11   19.39
  -5   2  -1  514.44   19.41
  -5   3   1  376.27   19.33
  -5   3   1  524.83   19.42
  -5   2  -1  470.47   19.41
  -5   3   1  409.72   19.41
  -3   5   1  328.25   19.34
  -5   3   4  352.31   15.91
  -3   5   4  351.73   15.88
  -2  -3   4  291.94   15.77
  -3  -2  -4  317.43   15.75
  -5   2  -4  304.93   15.85
  -2  -3   7  242.37   12.56
  -5   3   7  242.55   12.69
  -2   5  -7  263.81   12.62
   2   3  -7  261.12   12.57
   3  -5  -7  251.40   12.56
  -3  -2  -7  260.61   12.69
  -5   3   7  236.52   12.57
  -5   3  10   16.39    0.94
  -5   3  10   14.30    1.11
  -2  -3  10   15.26    0.98
   3  -5 -10   15.85    1.01
   2   3 -10   17.35    0.97
  -5   2 -10   14.54    1.10
  -2   5 -10   15.91    1.01
  -3   5  10   15.23    1.00
  -5   3  13  423.81   21.73
  -5   3  13  456.51   21.99
  -2  -3  13  419.66   21.83
  -2  -3  13  444.57   21.77
  -3  -2 -13  428.93   22.02
   3  -5 -13  392.88   21.86
  -2   5 -13  443.05   21.89
   5  -3 -13  467.80   21.84
   2   3 -13  461.05   21.83
  -5   2 -13  428.82   22.01
  -3   5  13  421.71   21.80
  -5   3  16    4.48    0.42
   3  -5 -16    5.39    0.64
  -3  -2 -16    4.02    0.70
  -5   2 -16    4.15    0.71
  -2   5 -16    5.54    0.63
   2   3 -16    5.46    0.57
  -2  -3  16    5.13    0.47
  -2  -3  16    5.86    0.57
  -5   3  16    5.14    0.65
   3   2  16    5.05    0.37
   5  -2  16    5.41    0.37
  -3   5  16    6.29    0.38
  -2   5 -16    4.40    0.41
  -5   2 -16    5.17    0.45
  -5   3  19    9.13    0.59
   3   2  19    9.77    0.58
  -3   5  19    9.62    0.85
  -5   3  19    9.06    0.89
  -2   5 -19    9.26    0.65
  -5   2 -19    9.83    0.68
  -3  -2 -19    9.95    1.03
  -5   2 -19    9.17    1.02
  -2   5 -19    8.99    0.61
  -5   2 -19    9.17    0.61
   5  -2  19    7.70    0.54
  -2  -3  19    8.81    0.55
  -5   3  19    8.95    0.55
   2  -5  19    8.81    0.56
   3   2  19    8.60    0.56
   5  -2  19    9.40    0.57
  -3   5  19    9.49    0.57
  -3   5  19    8.31    0.58
  -3   5  22   30.31    2.21
  -5   3  22   35.12    2.30
   3   2  22   38.21    1.92
  -5   2 -22   32.28    2.42
  -3  -2 -22   29.40    2.35
  -5   2 -22   40.19    2.03
   2   3 -22   33.91    1.97
  -2   5 -22   38.80    2.02
  -2  -3  22   35.81    1.91
  -5   3  22   34.91    1.91
  -2   5 -22   37.36    1.95
  -2  -3  22   35.90    1.89
   5  -2  22   34.25    1.88
   2  -5  22   36.21    1.89
  -5   3  22   35.72    1.89
   2   3 -22   33.37    2.34
  -2   5 -22   33.48    2.42
  -5   3  25   42.06    2.33
  -3  -2 -25   45.33    2.42
   2   3 -25   46.60    2.44
  -2   5 -25   46.21    2.45
  -5   2 -25   48.12    2.46
  -5   3  25   41.91    2.33
  -2  -3  25   46.53    2.36
   2  -5  25   42.91    2.34
   2  -5  25   44.88    2.33
   5  -2  25   45.09    2.32
  -2  -3  25   44.69    2.33
  -2   5 -25   42.80    2.36
  -2  -3  28    0.62    0.20
   2  -5  28    0.66    0.19
  -5   3  28    0.83    0.19
  -2  -3  28    0.73    0.20
   2  -5  28    0.53    0.19
  -3  -2 -28    0.56    0.27
  -5   2 -28    1.00    0.32
  -2   5 -28    0.68    0.32
   2   3 -28    0.90    0.32
  -3   5  31    1.32    0.18
  -2  -3  31    0.90    0.17
   5  -2  31    1.25    0.17
  -3   5  31    0.96    0.15
   2  -5  31    0.91    0.17
  -5   3  31    0.96    0.16
   2   3 -31    1.27    0.28
   5  -3 -31    1.02    0.28
  -2   5 -31    1.49    0.28
  -3  -2 -31    1.05    0.24
  -5   2 -31    0.77    0.24
  -5   3  34    1.18    0.11
  -3   5  34    1.15    0.12
  -5   1  33    4.71    0.30
   1   4  33    5.48    0.31
  -1   5  33    5.69    0.32
  -4  -1  33    4.82    0.30
   1   4  33    4.64    0.31
  -4   5 -33    4.77    0.37
  -5   4 -33    4.50    0.36
   4  -5  30    1.01    0.19
   5  -4  30    1.10    0.19
  -5   1  30    0.97    0.18
   4  -5  30    0.98    0.18
   5  -1 -30    1.48    0.31
   1  -5 -30    0.98    0.27
  -5   4 -30    1.11    0.29
  -4   5 -30    1.77    0.32
   4   1 -30    1.13    0.30
  -1  -4 -30    0.96    0.26
   4  -5  27   19.33    1.12
  -5   1  27   19.64    1.12
  -4   5 -27   20.74    1.24
  -1  -4 -27   18.48    1.18
   5  -1 -27   21.79    1.23
  -5   4 -27   20.08    1.23
   4   1 -27   19.98    1.21
  -5   1  27   17.15    1.09
   5  -4  27   21.08    1.11
   4  -5  27   21.21    1.11
  -4  -1  27   20.55    1.11
  -5   4 -24    2.96    0.46
  -4   5 -24    2.69    0.43
  -4  -1  24    2.51    0.28
  -5   1  24    2.01    0.26
   5  -4  24    2.25    0.27
   4  -5  24    2.33    0.27
  -4  -1  24    2.16    0.26
  -5   1  24    2.59    0.29
  -5   1  24    2.28    0.29
  -4   5 -24    2.19    0.33
  -5   4 -24    2.38    0.35
  -4   5 -21    6.69    0.58
  -5   4 -21    7.56    0.60
  -5   4 -21    6.83    0.52
  -4   5 -21    7.21    0.52
  -1   5  21    6.38    0.45
  -5   1  21    5.52    0.70
  -1   5  21    4.98    0.64
  -4   5 -21    6.53    0.93
  -5   4 -21    6.35    0.92
  -1  -4 -21    6.84    0.85
   5  -4  21    5.90    0.43
   4  -5  21    6.32    0.44
  -5   1  21    6.34    0.43
  -4  -1  21    5.95    0.43
  -5   1  21    6.07    0.46
  -4  -1  21    6.44    0.45
  -4   5 -18   82.34    4.46
  -5   4 -18   84.36    4.48
  -5   1  18   76.08    4.28
  -4  -1  18   74.51    4.23
  -5   1  18   75.00    4.01
  -4  -1  18   78.23    4.04
  -5   4 -18   75.19    3.99
  -4   5 -18   76.89    3.99
   1  -5 -18   82.38    4.38
  -1  -4 -18   81.34    4.43
  -1   5  18   74.38    3.90
  -5   1  15    1.40    0.41
  -4  -1  15    1.33    0.36
  -5   1  15    1.37    0.26
  -4  -1  15    2.42    0.31
  -5   4 -15    0.96    0.26
  -4   5 -15    1.43    0.26
  -4   5 -15    1.05    0.38
   1  -5 -15    1.40    0.43
  -5   4 -15    1.26    0.48
  -1  -4 -15    0.72    0.45
   1   4  15    0.62    0.18
  -1   5  12    0.38    0.23
  -4  -1  12   -0.10    0.25
  -5   1  12    0.28    0.32
  -5   1  12    0.38    0.20
  -4  -1  12    1.25    0.26
  -5   4 -12    0.53    0.39
  -4   5 -12    0.66    0.30
   1  -5 -12    0.43    0.33
  -5   4 -12    0.33    0.26
   4   1 -12    0.25    0.18
  -1  -4 -12    0.44    0.36
  -4  -1   9    2.26    0.36
  -5   1   9    3.01    0.41
   1  -5  -9    1.75    0.35
   4   1  -9    2.11    0.24
  -4   5  -9    2.24    0.35
  -5   4  -9    2.32    0.36
  -1  -4  -9    2.47    0.39
   5  -1  -9    2.84    0.23
  -4  -1   9    2.00    0.29
  -5   1   9    1.77    0.28
   5  -1  -6  475.77   23.59
   1  -5  -6  486.09   23.73
  -1  -4  -6  480.52   23.76
  -5   1   6  486.42   23.78
  -4  -1   6  472.82   23.73
  -5   1   6  449.84   23.70
  -4  -1   3   42.10    2.21
  -5   1   3   41.61    2.23
  -5   1   3   40.88    2.18
  -4  -1   3   39.71    2.18
  -1  -4  -3   37.15    2.18
  -4   5  -3   42.04    2.17
  -5   4  -3   39.77    2.17
  -5   4  -3   43.27    2.16
  -5   1   0   12.49    0.71
  -5   4   0    8.88    0.71
  -4  -1   0   13.77    0.74
  -4   5   0   10.45    0.69
  -5   1   0   13.66    0.70
  -4  -1   0    9.65    0.69
  -5   4   0   12.95    0.67
  -4   5   0   10.57    0.67
  -5   4   0   10.49    0.64
  -5   4   0   16.55    0.81
  -5   4   3  108.13    4.56
  -5   1  -3   87.34    4.52
  -4   5   3  101.09    4.62
  -4  -1  -3   89.48    4.51
  -5   1  -3   89.95    4.58
  -5   4   3   83.95    4.45
  -5   4   3   97.05    4.66
  -5   4   6  445.84   23.09
  -5   4   6  528.63   23.24
  -1  -4   6  431.10   23.02
   4  -5  -6  469.45   23.01
   5  -4  -6  467.21   22.97
  -4  -1  -6  482.43   23.19
  -1   5  -6  491.36   23.13
  -4   5   6  441.43   23.17
  -5   4   6  441.20   23.16
  -4   5   9   55.21    2.74
  -5   4   9   47.18    2.71
  -1  -4   9   48.27    2.71
  -5   4   9   55.18    2.92
  -5   4   9   46.27    2.77
   4  -5  -9   52.79    2.73
  -4  -1  -9   47.07    2.87
  -5   1  -9   51.88    2.88
  -1   5  -9   56.79    2.80
   5  -4  -9   52.07    2.70
   1   4  -9   56.35    2.77
  -4   5   9   51.55    2.79
  -5   4  12   21.78    1.25
  -5   4  12   24.00    1.51
  -1  -4  12   19.75    1.30
  -4   5  12   22.75    1.44
   4  -5 -12   21.59    1.35
   5  -4 -12   22.47    1.32
  -4  -1 -12   19.83    1.47
  -5   1 -12   23.65    1.53
  -1   5 -12   23.85    1.39
   1   4 -12   23.52    1.35
  -4   5  12   21.07    1.33
  -5   1 -15  153.96    7.84
  -4  -1 -15  147.38    7.83
  -5   4  15  150.07    7.48
   1  -5  15  127.55    7.52
  -1  -4  15  136.69    7.57
  -4   5  15  151.97    7.72
  -1  -4  15  147.63    7.53
  -5   4  15  152.02    7.77
  -1   5 -15  162.64    7.69
   1   4 -15  149.48    7.63
   4   1  15  150.56    7.40
  -5   1 -18   52.66    2.72
  -1   5 -18   48.68    2.70
   1   4 -18   47.77    2.68
  -4  -1 -18   53.38    3.15
  -5   1 -18   49.48    3.11
   4   1  18   51.94    2.64
   5  -1  18   51.18    2.63
  -1  -4  18   54.02    2.78
  -4   5  18   49.60    2.98
  -5   4  18   53.57    3.02
  -1   5 -18   49.74    2.95
   1   4 -18   49.20    2.91
  -1  -4  21    5.02    0.41
  -5   4  21    4.58    0.41
   4   1  21    5.77    0.42
  -4   5  21    4.99    0.67
  -5   4  21    4.78    0.69
  -1   5 -21    5.55    0.45
   1   4 -21    5.87    0.81
  -1   5 -21    5.45    0.80
  -5   1 -21    5.77    0.87
  -4  -1 -21    4.11    0.78
  -4   5  21    4.71    0.42
   4   1  21    4.91    0.38
  -1  -4  21    5.31    0.40
  -5   4  21    5.25    0.40
   1  -5  21    5.50    0.40
   5  -1  21    5.28    0.38
   5  -1  21    5.34    0.41
  -1   5 -21    4.83    0.49
   1   4 -21    5.39    0.49
  -5   1 -21    5.80    0.54
   5  -1  24    1.58    0.24
  -1  -4  24    1.91    0.28
   1  -5  24    1.35    0.26
  -5   4  24    1.53    0.27
  -5   1 -24    1.84    0.40
  -4  -1 -24    1.64    0.37
   1   4 -24    1.18    0.36
  -1   5 -24    2.03    0.39
  -1  -4  24    1.62    0.25
   1  -5  24    1.35    0.24
  -1   5 -24    1.25    0.28
   1  -5  27    0.12    0.19
  -5   4  27   -0.04    0.16
   1  -5  27    0.18    0.19
  -1  -4  27   -0.01    0.19
  -5   1 -27    0.13    0.29
  -1   5 -27   -0.13    0.30
   1   4 -27    0.09    0.29
  -4  -1 -27    0.56    0.28
   1  -5  30   14.75    0.77
  -4   5  30   12.62    0.76
  -1  -4  30   13.38    0.78
   1  -5  30   13.03    0.77
  -5   4  30   12.84    0.76
   1   4 -30   14.46    0.87
  -5   1 -30   13.46    0.84
   5  -4 -30   13.46    0.86
  -4  -1 -30   13.13    0.83
   4  -5 -30   13.69    0.85
  -1   5 -30   14.22    0.87
  -4   5  33    7.33    0.41
   4   1  33    6.87    0.40
   4  -5 -33    6.31    0.46
   5  -4 -33    6.49    0.46
   0   5  31    0.06    0.13
  -5   0  31    0.10    0.12
   5  -5  31   -0.08    0.13
   5   0 -31   -0.15    0.24
   0  -5 -31    0.09    0.19
   5  -5  28    6.51    0.43
  -5   0  28    5.69    0.43
   5  -5  28    6.43    0.44
   5   0 -28    6.80    0.56
   0  -5 -28    5.37    0.50
   5  -5  25    0.07    0.17
  -5   0  25   -0.01    0.17
  -5   5 -25    0.02    0.25
  -5   0  25    0.33    0.18
  -5   0  25    0.01    0.18
  -5   5 -22   20.71    1.83
   5  -5  22   24.99    1.31
  -5   0  22   22.65    1.30
  -5   0  22   23.73    1.32
   0   5  22   24.35    1.33
  -5   5 -22   24.57    1.38
  -5   0  22   24.58    1.34
   0   5  19    0.08    0.16
  -5   0  19   -0.02    0.13
   5  -5  19    0.06    0.14
  -5   0  19    0.01    0.18
  -5   0  19    0.05    0.31
  -5   5 -19   -0.07    0.47
   0  -5 -19   -0.26    0.38
  -5   5 -19    0.02    0.21
  -5   5 -16  131.96    6.66
  -5   0  16  118.46    6.26
  -5   0  16  123.55    6.49
   0  -5 -16  121.42    6.58
   0   5  16  121.53    6.14
   0   5  13    0.20    0.22
  -5   0  13   -0.04    0.33
   0  -5 -13   -0.19    0.37
  -5   5 -13   -0.12    0.32
  -5   0  13    0.09    0.21
  -5   0  10  419.85   21.26
  -5   0  10  430.14   21.14
  -5   5 -10  423.54   21.24
   5   0 -10  427.18   21.07
   0  -5 -10  398.34   21.26
  -5   0   7    0.55    0.25
   5   0  -7    0.06    0.09
   0  -5  -7   -0.10    0.25
  -5   0   7   -0.06    0.20
   0  -5  -4 1301.43   68.62
  -5   0   4 1394.57   68.65
  -5   0   4 1340.62   68.63
  -5   5  -4 1397.46   68.62
  -5   5  -4 1464.22   68.61
  -5   5  -1    0.61    0.29
  -5   5  -1   -0.02    0.18
  -5   5  -1    0.06    0.14
  -5   0   1   -0.07    0.16
  -5   0   1    0.06    0.21
  -5   5   2  169.57    8.08
  -5   0  -2  151.75    8.06
  -5   5   2  165.70    8.04
  -5   0  -2  146.65    8.11
  -5   5   2  167.98    8.15
  -5   5   5    0.15    0.26
  -5   0  -5    0.32    0.12
  -5   5   5   -0.04    0.22
   0  -5   8    1.19    0.19
  -5   5   8    1.74    0.33
   5  -5  -8    1.82    0.19
  -5   5   8    1.68    0.28
  -5   5  11   -0.17    0.25
  -5   5  11    0.17    0.31
   0  -5  11   -0.02    0.15
   0   5 -11   -0.11    0.21
   5  -5 -11   -0.02    0.18
  -5   0 -11    0.13    0.38
  -5   5  11   -0.04    0.16
  -5   5  14  418.58   21.24
   0   5 -14  475.22   21.43
  -5   5  14  464.36   21.54
  -5   0 -14  463.60   21.61
   0  -5  17    0.11    0.20
   0   5 -17   -0.15    0.20
   0   5 -17   -0.26    0.32
  -5   0 -17    0.52    0.41
  -5   5  17    0.10    0.33
   5   0  17    0.05    0.16
  -5   5  20  151.05    8.60
   5   0  20  155.87    8.19
   5   0  20  165.17    8.22
  -5   0 -20  184.37    8.32
   0   5 -20  162.63    8.29
   0   5 -20  168.79    8.25
   0  -5  20  156.62    8.23
  -5   5  20  163.46    8.23
  -5   0 -20  167.55    8.83
   0   5 -23   -0.03    0.22
   0   5 -23    0.11    0.29
  -5   0 -23   -0.26    0.35
  -5   5  23   -0.09    0.23
  -5   5  23   -0.19    0.36
   0  -5  23    0.06    0.19
   5   0  23   -0.06    0.20
  -5   0 -23    0.50    0.52
   0   5 -23   -0.37    0.48
   5   0  23    0.11    0.19
   0  -5  26   17.55    1.03
   0   5 -26   18.40    1.12
  -5   0 -26   17.90    1.12
   0  -5  29   -0.12    0.16
  -5   5  29   -0.12    0.15
  -5   0 -29   -0.03    0.24
   0   5 -29    0.44    0.28
   5   0  32    0.67    0.13
   0  -5  32    0.46    0.12
  -5   5  32    0.57    0.11
   5  -5 -32    0.62    0.22
   0   5 -32    0.59    0.22
  -5   0 -32    0.75    0.18
  -3   6   0 1253.72   66.24
  -6   3   0 1811.77   66.27
  -3  -3   0 1253.64   66.21
  -3   6   0 1140.19   66.21
  -6   3   0 1675.50   66.32
  -3   6   3  298.24   15.71
  -6   3   3  400.29   15.86
  -6   3  -3  317.37   15.72
  -6   3   3  253.65   15.69
  -6   3   3  350.03   15.70
  -6   3   6   18.47    1.12
  -3  -3   6   15.99    0.97
  -3  -3  -6   15.70    0.86
   3  -6  -6   15.55    0.96
  -3  -3  -6   18.01    1.10
  -6   3  -6   17.87    1.09
  -3   6  -6   20.42    1.05
  -6   3   6   16.45    1.00
  -6   3   9  149.17    7.71
  -3  -3   9  142.43    7.55
   3  -6  -9  145.07    7.56
  -3  -3  -9  140.58    7.69
   3   3  -9  154.70    7.53
  -3   6  -9  158.55    7.61
  -6   3   9  145.56    7.53
  -6   3  12   19.97    1.23
   3  -6 -12   22.09    1.36
  -3  -3 -12   20.82    1.48
  -3  -3  12   21.27    1.32
  -3  -3  12   19.34    1.24
  -6   3  12   20.71    1.45
  -3   6  12   21.16    1.31
   6  -3 -12   22.88    1.27
  -3   6 -12   23.14    1.37
   3   3 -12   20.46    1.26
  -6   3 -12   19.59    1.44
  -3  -3  15   64.70    3.28
  -3   6  15   65.02    3.44
  -3  -3  15   68.90    3.42
  -3  -3  15   58.90    3.48
  -6   3  15   71.03    3.70
  -6   3  15   62.95    3.36
   3  -6 -15   64.14    3.56
  -3  -3 -15   65.43    3.73
  -3   6 -15   70.28    3.61
  -6   3 -15   63.47    3.68
   3   3 -15   67.12    3.46
   3   3  15   63.48    3.26
  -6   3 -15   62.40    3.31
  -3   6 -15   57.87    3.29
  -3  -3  18    0.50    0.16
  -6   3  18    0.26    0.18
  -3   6  18    0.14    0.19
  -3  -3  18    0.63    0.20
  -6   3  18    0.57    0.36
  -3   6  18    0.37    0.33
  -3  -3  18    0.36    0.20
   6  -3  18    0.49    0.17
   3   3  18    0.31    0.17
  -3   6  18    0.46    0.16
  -3   6 -18    0.73    0.37
  -3  -3 -18    0.21    0.46
  -6   3 -18    0.48    0.48
  -6   3 -18    0.54    0.26
  -3   6 -18    0.52    0.25
  -6   3 -18    0.43    0.22
  -3  -3  21  220.89   11.08
  -6   3  21  218.46   11.07
   3   3  21  233.09   11.07
  -3   6  21  207.49   11.40
  -6   3  21  209.59   11.49
   3  -6  21  222.75   11.05
  -3  -3  21  216.57   11.04
  -6   3  21  209.36   11.04
   6  -3  21  219.35   11.04
  -6   3 -21  213.51   11.66
  -3  -3 -21  198.85   11.58
  -3   6 -21  221.58   11.15
   3   3 -21  216.28   11.12
  -6   3 -21  247.01   11.19
  -3   6 -21  228.21   11.11
  -6   3 -21  224.94   11.11
   3   3 -21  211.54   11.52
  -3   6 -21  229.81   11.70
  -3   6 -24    1.63    0.38
  -6   3 -24    1.53    0.38
   3   3 -24    1.50    0.35
  -3  -3  24    1.07    0.22
   3  -6  24    1.23    0.23
  -6   3  24    1.18    0.25
   6  -3  24    1.06    0.21
  -3  -3  24    1.24    0.25
  -6   3  24    1.26    0.21
   3  -6  24    1.27    0.23
   3   3  24    1.13    0.24
  -3   6 -24    1.26    0.29
  -3   6 -27   16.63    1.00
   3  -6  27   17.08    0.97
  -3  -3  27   18.29    0.97
   6  -3  27   18.71    0.97
   3  -6  27   16.60    0.98
  -6   3  27   16.20    0.96
  -3  -3  27   16.76    0.99
  -3  -3 -27   16.02    1.04
  -6   3 -27   18.08    1.09
  -3   6 -27   15.25    1.06
   3   3 -27   17.34    1.07
  -6   3  30    0.06    0.13
   6  -3  30   -0.01    0.14
  -3  -3  30    0.25    0.15
  -3   6  30    0.17    0.13
   3  -6  30    0.11    0.14
   3  -6  30    0.11    0.15
  -3   6 -30   -0.14    0.26
   6  -3 -30   -0.02    0.26
   3  -6 -30    0.31    0.24
  -6   3 -30    0.42    0.24
   3   3 -30   -0.09    0.25
  -3  -3 -30    0.24    0.22
  -3   6  30    0.08    0.15
   3   3  33    3.33    0.23
  -3   6  33    3.93    0.25
  -6   3  33    3.43    0.23
   4  -6  31    6.05    0.40
   6  -4  31    6.65    0.41
  -6   2  31    5.89    0.39
  -2   6  31    6.00    0.39
  -4   6 -31    6.73    0.49
   4   2 -31    6.16    0.49
  -2  -4 -31    5.80    0.45
   2  -6 -31    6.09    0.46
   6  -2 -31    6.59    0.50
  -6   4 -31    6.43    0.48
  -2   6  31    7.56    0.42
   4  -6  28    2.09    0.24
   6  -4  28    1.77    0.23
  -4  -2  28    1.89    0.23
  -6   2  28    1.96    0.23
   4  -6  28    1.57    0.23
   6  -2 -28    2.01    0.38
  -4   6 -28    1.73    0.35
  -2  -4 -28    1.73    0.32
   4   2 -28    1.28    0.34
  -6   4 -28    1.51    0.34
  -6   4 -25    9.96    0.75
  -4   6 -25   10.54    0.76
   4   2 -25    8.64    0.69
   4  -6  25   10.21    0.60
   6  -4  25    9.20    0.59
  -4  -2  25    9.26    0.58
  -6   2  25    9.13    0.61
  -6   2  25    9.23    0.61
   4  -6  25    8.92    0.60
  -4   6 -25    8.61    0.65
  -6   2  22    0.98    0.21
  -6   2  22    0.32    0.39
  -2   6  22    1.19    0.38
  -4   6 -22    0.92    0.29
  -6   4 -22    0.58    0.29
  -4   6 -22    0.53    0.32
  -6   4 -22    0.87    0.37
   6  -4  22    0.61    0.19
   4  -6  22    1.19    0.22
  -4  -2  22    0.74    0.19
  -6   2  22    0.58    0.19
  -4  -2  22    0.41    0.19
  -6   2  22    0.56    0.22
  -2   6  22    0.61    0.21
  -2  -4 -22    0.15    0.48
  -4   6 -22    0.97    0.54
  -6   4 -22    0.33    0.55
  -4  -2  19    3.59    0.40
  -4   6 -19    3.68    0.42
  -6   4 -19    3.42    0.41
  -4   6 -19    2.62    0.67
  -2  -4 -19    3.73    0.66
  -6   4 -19    3.18    0.68
  -2   6  19    3.27    0.30
  -6   2  19    4.21    0.62
  -6   2  19    3.37    0.33
  -4  -2  19    2.87    0.29
  -6   2  19    3.32    0.31
  -4  -2  19    5.16    0.31
   4  -6  19    3.42    0.29
  -6   2  19    3.13    0.27
   6  -4  19    2.76    0.27
  -4   6 -19    3.71    0.36
  -6   4 -19    3.13    0.36
  -2  -4 -16   16.38    1.36
   2  -6 -16   15.70    1.26
  -6   4 -16   16.71    1.34
  -4   6 -16   16.90    1.26
  -6   2  16   15.63    1.26
  -4  -2  16   15.88    1.17
  -4  -2  16   18.73    1.08
  -6   2  16   16.60    1.03
  -2   6  16   16.98    0.91
   6  -4  16   16.39    0.92
  -6   4 -16   15.47    0.98
  -4   6 -16   15.27    0.98
  -6   2  13  640.67   30.67
  -4  -2  13  585.94   30.41
  -4  -2  13  593.71   30.53
  -6   2  13  616.17   30.40
  -2   6  13  600.38   30.46
   4   2 -13  607.57   30.41
  -6   4 -13  629.99   30.67
  -4   6 -13  626.70   30.58
   2  -6 -13  621.19   30.59
  -2  -4 -13  592.78   30.67
  -6   2  10   12.76    1.00
  -4  -2  10   13.53    0.86
  -4  -2  10   13.98    0.92
   4   2 -10   13.88    0.82
  -4   6 -10   13.06    0.93
  -6   4 -10   11.14    0.92
   2  -6 -10   12.80    0.93
  -2  -4 -10   12.71    1.02
  -6   2  10   12.86    0.85
  -4  -2   7   15.93    0.92
  -4  -2   7   17.87    0.95
  -6   2   7   18.27    1.05
  -6   4  -7   16.45    1.00
  -4   6  -7   19.91    0.99
   4   2  -7   18.47    0.87
  -2  -4  -7   17.51    1.03
   2  -6  -7   17.03    0.94
  -6   2   7   15.78    0.92
  -4  -2   4   32.13    1.90
  -6   2   4   39.79    2.02
  -6   4  -4   37.63    1.95
  -6   4  -4   36.54    1.94
  -2  -4  -4   32.25    1.94
  -4   6  -1   12.20    0.91
  -4  -2   1   16.84    1.01
  -6   2   1   23.13    1.09
  -2   6   1   14.21    0.91
  -6   4  -1   18.39    0.93
  -6   4  -1   18.38    0.95
  -6   2   1   20.13    0.93
  -6   2   1   18.79    0.98
  -6   4  -1   17.42    0.99
  -4  -2   1   13.81    0.90
  -6   2  -2  154.80    6.81
  -4   6   2  127.56    6.79
  -4  -2  -2  139.66    6.79
  -6   4   2  159.45    6.79
  -6   2  -2  122.43    6.75
  -4   6   2  123.55    6.72
  -6   4   2  124.29    6.79
  -4  -2  -5  113.30    5.40
  -4   6   5  124.71    5.60
  -6   4   5  114.33    5.60
  -6   4   5  105.59    5.57
  -2  -4   5   92.33    5.41
  -6   4   5  101.92    5.49
  -2   6  -5  117.00    5.53
  -6   2  -5  109.37    5.55
  -4  -2  -5  105.74    5.56
  -6   4   8  507.21   23.56
  -4   6   8  481.96   23.52
  -2  -4   8  451.70   23.35
  -6   4   8  450.91   23.38
  -4   6   8  444.37   23.46
   6  -4  -8  453.23   23.28
  -2   6  -8  497.05   23.45
   2   4  -8  487.50   23.39
   4  -6  -8  480.96   23.35
  -4  -2  -8  474.01   23.53
  -6   4  11   18.40    1.32
  -2  -4  11   17.61    1.13
  -6   4  11   17.43    1.10
  -4   6  11   17.16    1.17
  -6   2 -11   17.36    1.29
  -2   6 -11   21.72    1.25
   2   4 -11   20.57    1.16
   4  -6 -11   20.22    1.17
  -4  -2 -11   17.47    1.33
  -2  -4  14    1.20    0.28
  -6   4  14    1.43    0.24
  -4   6  14    1.72    0.43
  -4   6  14    1.18    0.30
  -2  -4  14    1.02    0.29
  -6   4  14    1.48    0.45
   2   4 -14    1.38    0.32
  -4  -2 -14    1.24    0.48
  -6   2 -14    1.34    0.47
  -2   6 -14    1.10    0.36
  -2  -4  17   43.68    2.29
  -2  -4  17   43.58    2.42
  -4   6  17   44.30    2.60
  -6   4  17   46.99    2.71
  -2   6 -17   41.40    2.32
  -6   2 -17   45.71    2.35
  -4  -2 -17   44.38    2.80
  -6   2 -17   40.52    2.72
   6  -2  17   44.48    2.26
   4   2  17   44.70    2.27
  -2   6 -17   43.81    2.60
   2   4 -17   41.81    2.51
  -4   6  17   41.52    2.25
  -6   4  20    0.37    0.36
  -4   6  20    0.44    0.33
  -2   6 -20    0.73    0.24
  -6   2 -20    0.35    0.23
   4   2  20    0.45    0.18
   6  -2  20    0.49    0.19
  -6   4  20    0.67    0.18
   4   2  20    0.57    0.18
  -6   2 -20    0.62    0.48
  -4  -2 -20    0.77    0.47
  -2  -4  20    0.35    0.19
  -4   6  20    0.17    0.21
  -6   4  20    0.64    0.21
   6  -2  20    0.48    0.16
  -2  -4  20    0.47    0.17
   2  -6  20    0.44    0.17
  -6   2 -20    1.06    0.33
  -2   6 -20    0.46    0.26
   2   4 -20    0.43    0.26
  -4   6  23   85.35    5.00
  -6   4  23   79.41    5.01
   4   2  23   92.75    4.63
  -6   2 -23   83.59    5.22
  -4  -2 -23   75.25    5.10
   6  -2  23   87.24    4.59
  -2  -4  23   94.88    4.60
   2  -6  23   95.37    4.60
  -4  -2 -23   94.74    4.69
   2   4 -23   89.31    4.69
  -6   2 -23   98.79    4.73
  -2   6 -23   94.06    4.72
  -2   6 -23   88.66    5.19
  -6   4  23   88.33    4.62
  -2   6 -23   92.66    4.65
   2  -6  23   86.26    4.61
  -2  -4  23   85.24    4.62
  -2   6 -26    1.14    0.26
  -6   4  26    1.39    0.24
  -6   2 -26    1.20    0.35
  -2   6 -26    0.91    0.34
   2   4 -26    1.51    0.34
  -4  -2 -26    1.23    0.32
   2  -6  26    1.20    0.24
  -2  -4  26    1.31    0.22
   2  -6  26    1.36    0.23
  -2  -4  26    1.17    0.24
  -6   4  26    1.28    0.21
  -2  -4  29    1.75    0.24
  -6   4  29    1.69    0.21
   2  -6  29    2.01    0.23
  -4   6  29    1.67    0.21
   2  -6  29    2.47    0.24
  -2  -4  29    1.65    0.23
  -2   6 -29    2.04    0.34
   6  -4 -29    2.27    0.37
  -4  -2 -29    2.55    0.32
   2   4 -29    1.72    0.33
  -6   2 -29    1.99    0.33
  -4   6  32    0.35    0.13
  -6   4  32    0.10    0.11
  -6   2 -32    0.36    0.18
  -2   6 -32    0.08    0.20
   2  -6  32    0.06    0.11
  -6   4  32    0.14    0.10
   6  -2  32    0.25    0.11
   4   2  32    0.28    0.11
  -4   6  32    0.19    0.10
  -4  -2 -32    0.25    0.16
   2   4 -32   -0.12    0.20
   6  -4 -32    0.11    0.20
  -6   1  32    6.36    0.37
  -1   6  32    6.79    0.39
   1   5  32    7.12    0.38
  -6   5 -32    6.68    0.45
   5   1 -32    6.46    0.44
   1  -6 -32    5.79    0.42
   6  -1 -32    6.54    0.45
  -1  -5 -32    5.37    0.41
   1   5  32    5.97    0.38
  -1   6  32    6.07    0.38
   5  -6  32    5.65    0.37
   6  -5  32    5.93    0.37
  -5  -1  29   10.38    0.63
   6  -5  29    9.87    0.62
  -6   1  29    9.93    0.61
   5  -6  29    9.92    0.61
   6  -1 -29   10.90    0.73
   5   1 -29   10.89    0.73
   1  -6 -29    9.84    0.67
  -1  -5 -29    9.46    0.67
  -6   5 -29   10.66    0.72
   5  -6  29   10.62    0.61
   5   1 -26    0.26    0.30
  -6   5 -26    0.55    0.32
  -5   6 -26    0.67    0.34
   5  -6  26    0.21    0.18
  -5   6 -26    0.22    0.25
  -5  -1  26    0.58    0.19
   6  -5  26    0.56    0.18
  -6   1  26    0.15    0.18
  -5  -1  26    0.12    0.16
  -5  -1  26    0.56    0.21
   5  -6  26    0.09    0.18
  -6   1  26    0.25    0.18
  -5  -1  23    2.44    0.29
  -6   1  23    2.30    0.28
  -5  -1  23    2.44    0.28
  -6   1  23    2.01    0.28
  -1   6  23    1.87    0.45
  -6   5 -23    2.36    0.36
  -5   6 -23    2.45    0.34
  -6   5 -23    2.12    0.43
  -5   6 -23    2.32    0.41
  -6   5 -23    2.74    0.71
  -5   6 -23    2.12    0.67
  -5  -1  23    2.51    0.27
  -6   1  23    2.58    0.26
   5  -6  23    2.30    0.27
   6  -5  23    2.69    0.27
  -1   6  23    2.02    0.28
   1   5  23    2.77    0.30
  -6   1  20    9.25    0.96
   6  -5  20   10.43    0.62
   5  -6  20   10.18    0.63
  -6   1  20    9.98    0.62
  -5  -1  20   10.21    0.62
  -1  -5 -20   10.11    1.08
  -5   6 -20    9.81    0.76
  -6   5 -20   10.35    0.76
  -6   5 -20   11.50    1.17
  -5   6 -20    9.35    1.09
  -6   1  20   10.13    0.65
  -5  -1  20   11.28    0.67
  -6   1  20   11.14    0.66
  -5  -1  20   10.41    0.65
  -6   1  20   10.11    0.64
   1   5  20   10.89    0.65
  -1   6  20   10.43    0.64
  -5   6 -20   10.37    0.71
  -6   5 -20    9.84    0.70
   1  -6 -17    8.19    0.87
  -1  -5 -17    6.38    0.86
  -6   5 -17    7.49    0.92
  -5   6 -17    7.87    0.94
  -5  -1  17    6.41    0.74
  -6   1  17    8.04    0.84
   1   5  17    8.18    0.51
  -1   6  17    8.80    0.51
  -5  -1  17    8.01    0.63
  -6   1  17    8.31    0.63
  -5  -1  17    7.58    0.52
  -5   6 -17    7.21    0.58
  -6   5 -17    7.56    0.59
  -6   5 -14   84.60    4.32
  -5   6 -14   83.26    4.22
  -6   1  14   76.71    3.99
   1  -6 -14   75.24    4.22
  -1  -5 -14   82.04    4.30
  -1   6  14   69.75    4.01
  -6   1  14   83.64    4.26
  -5  -1  14   73.59    4.15
  -5  -1  14   69.87    3.98
  -1  -5 -11   28.16    1.79
   1  -6 -11   25.96    1.73
  -5   6 -11   31.46    1.74
   5   1 -11   29.81    1.57
  -6   5 -11   29.04    1.75
  -5  -1  11   26.97    1.72
  -6   1  11   25.79    1.76
  -6   1  11   28.46    1.61
  -5  -1  11   27.14    1.61
   6  -1  -8   43.82    2.30
   5   1  -8   45.69    2.36
   1  -6  -8   51.30    2.54
  -1  -5  -8   45.12    2.54
  -5   6  -8   45.00    2.33
  -5  -1   8   46.46    2.45
  -6   1   8   43.25    2.54
  -6   1   8   46.69    2.45
  -5  -1   8   42.54    2.48
  -6   1   5  428.52   19.91
  -5  -1   5  405.50   19.84
   1  -6  -5  385.25   19.81
  -1  -5  -5  388.99   19.85
  -5   6  -5  378.44   19.81
  -6   5  -5  399.44   19.84
  -6   1   2  148.79    6.62
  -5  -1   2  132.47    6.58
  -6   1   2  125.77    6.68
  -6   1   2  135.74    6.65
  -5  -1   2  124.87    6.66
  -6   5  -2  133.04    6.67
  -6   5  -2  123.14    6.61
  -5   6  -2  119.90    6.60
  -5   6   1  122.04    6.31
  -6   5   1  123.96    6.25
  -6   5   1  136.02    6.29
  -5   6   1  104.24    6.29
  -6   1  -1  130.46    6.34
  -6   5   1  147.47    6.35
  -5  -1  -1  136.29    6.36
  -6   5   1  129.61    6.40
  -1   6  -1  113.93    6.23
  -5   6   1  123.80    6.37
  -5  -1  -1  121.67    6.37
  -6   1  -1  139.28    6.36
  -6   1  -4  157.00    8.27
  -6   5   4  172.52    8.31
  -5  -1  -4  158.92    8.26
  -6   5   4  158.16    8.34
  -5   6   4  182.07    8.41
  -6   1  -4  161.83    8.37
  -6   5   4  174.62    8.45
  -5   6   4  173.45    8.45
   1   5  -7   68.78    3.09
  -1   6  -7   72.95    3.13
  -6   5   7   64.63    3.08
  -5   6   7   75.57    3.26
  -1  -5   7   58.48    2.96
  -5  -1  -7   74.13    3.24
  -5   6   7   67.76    3.18
  -6   5   7   67.30    3.18
   1   5 -10  119.00    5.50
  -1   6 -10  122.34    5.53
  -6   5  10  105.42    5.43
  -1  -5  10  103.53    5.39
   1  -6  10   85.60    5.34
  -6   5  10  120.55    5.71
  -5  -1 -10  108.84    5.64
   5  -6 -10  115.57    5.40
  -6   1 -10  108.32    5.62
  -5   6  10  101.13    5.50
  -6   5  13    1.29    0.24
  -5   6  13    1.69    0.45
  -6   5  13    0.70    0.44
  -5   6  13    0.68    0.29
  -6   1 -13    1.44    0.52
  -5  -1 -13    1.75    0.53
   1   5 -13    1.16    0.31
  -1   6 -13    0.99    0.32
  -1  -5  16  196.95    9.65
   5   1  16  192.93    9.62
   6  -1  16  191.08    9.62
  -6   5  16  205.48   10.08
  -5   6  16  201.09   10.01
  -1  -5  16  193.01    9.78
  -6   5  16  177.77    9.70
  -5  -1 -16  204.36   10.16
  -6   1 -16  195.17   10.12
   1   5 -16  210.19    9.92
  -1   6 -16  197.16    9.94
  -5   6  16  188.65    9.62
   1   5 -16  189.34    9.66
  -6   1 -16  192.39    9.68
  -1   6 -16  186.56    9.67
  -6   5  19   16.91    0.96
  -5   6  19   16.18    0.97
   6  -1  19   17.41    0.96
   5   1  19   18.16    0.96
   1  -6  19   16.62    0.97
  -1  -5  19   16.46    0.97
  -5   6  19   16.35    1.29
  -6   5  19   17.02    1.33
   1   5 -19   16.40    0.98
  -1   6 -19   17.02    1.00
  -5  -1 -19   16.32    1.44
  -6   1 -19   18.57    1.50
  -1   6 -19   15.51    1.25
   1   5 -19   15.89    1.22
  -1  -5  19   16.29    0.94
   5   1  19   15.38    0.94
   6  -1  19   15.62    0.92
  -1   6 -19   17.25    1.03
   1   5 -19   17.30    1.02
  -6   1 -19   19.47    1.06
   1   5 -22   15.10    0.96
  -1   6 -22   17.97    0.99
  -6   5  22   15.81    0.95
   5   1  22   17.94    0.96
  -1  -5  22   16.00    0.96
   1  -6  22   16.11    0.95
  -5   6  22   13.94    1.26
  -6   5  22   14.53    1.29
   6  -1  22   15.70    0.94
  -5  -1 -22   14.49    1.42
  -6   1 -22   14.45    1.44
  -5   6  22   15.15    0.95
  -1  -5  22   15.57    0.93
   6  -1  22   15.59    0.92
  -1   6 -22   17.93    1.49
   1   5 -22   13.59    1.36
  -1   6 -22   17.25    1.04
   1   5 -22   16.53    1.02
  -6   1 -22   19.12    1.08
  -5  -1 -22   17.52    1.04
   1  -6  25    0.13    0.18
  -1  -5  25    0.08    0.18
  -6   5  25    0.06    0.21
  -1  -5  25    0.11    0.19
   1  -6  25    0.10    0.19
  -1   6 -25    0.17    0.23
   1   5 -25    0.22    0.29
  -6   1 -25    0.60    0.32
  -5  -1 -25    0.13    0.29
  -1   6 -25    0.52    0.31
  -1  -5  28    4.72    0.36
  -6   5  28    3.70    0.32
   1  -6  28    4.63    0.35
  -5   6  28    3.66    0.31
  -1  -5  28    4.49    0.35
   1  -6  28    4.64    0.35
   1   5 -28    4.89    0.47
  -1   6 -28    3.96    0.44
  -6   1 -28    3.56    0.42
  -5  -1 -28    4.16    0.42
   1  -6  31    0.39    0.15
  -6   1 -31    0.42    0.20
  -1   6 -31    0.28    0.23
   5  -6 -31    0.79    0.24
  -5  -1 -31    0.46    0.20
   6  -5 -31    0.69    0.24
   1   5 -31    0.55    0.24
  -6   5  31    0.55    0.14
  -5   6  31    0.44    0.14
  -6   5  31    0.42    0.12
   6  -1  31    0.46    0.14
  -1  -5  31    0.36    0.13
   1  -6  31    0.68    0.14
  -5   6  31    0.28    0.12
   0   6  33   -0.03    0.07
   6   0 -30    1.86    0.32
   0  -6 -30    1.45    0.26
   0   6  30    2.02    0.20
   6  -6  30    1.47    0.19
  -6   0  30    1.59    0.20
   6  -6  27    0.01    0.16
   6  -6  27    0.25    0.17
  -6   0  27    0.07    0.17
  -6   0  27   -0.06    0.16
   6   0 -27    0.23    0.30
  -6   0  24    2.56    0.29
  -6   0  24    2.95    0.28
   6  -6  24    2.97    0.29
  -6   6 -24    3.01    0.37
  -6   0  24    3.17    0.32
   0   6  24    2.93    0.31
  -6   6 -21   -0.08    0.30
   0   6  21    0.07    0.18
  -6   6 -21   -0.25    0.65
  -6   0  21   -0.11    0.19
   6  -6  21    0.07    0.18
  -6   0  21   -0.22    0.18
  -6   0  21    0.07    0.17
  -6   0  18    1.85    0.23
  -6   0  18    1.98    0.26
  -6   0  18    2.86    0.51
  -6   0  18    2.01    0.31
   6  -6  18    1.81    0.22
   0  -6 -18    1.54    0.52
  -6   6 -18    2.01    0.58
  -6   0  18    1.46    0.19
   0   6  18    2.16    0.22
  -6   6 -18    1.92    0.30
  -6   0  15    0.23    0.17
   0   6  15    0.12    0.14
  -6   0  15    0.05    0.34
  -6   6 -15   -0.42    0.43
   0  -6 -15   -0.63    0.50
  -6   0  12    0.47    0.32
  -6   0  12    0.24    0.22
   0  -6 -12    0.05    0.35
  -6   6 -12    0.16    0.33
  -6   0   9    0.03    0.31
   0  -6  -9   -0.42    0.38
   6   0  -9   -0.20    0.16
  -6   0   9    0.02    0.22
   0  -6  -6   25.70    1.53
  -6   6  -6   25.53    1.42
  -6   0   6   25.36    1.54
  -6   6  -6   26.14    1.50
  -6   0   3   -0.09    0.23
  -6   6  -3    0.20    0.24
  -6   6  -3    0.02    0.18
  -6   0   3    0.11    0.21
  -6   0   3   -0.01    0.16
  -6   0   0  255.33   14.11
  -6   6   0  344.52   14.28
  -6   0   0  310.64   14.15
  -6   6   0  250.84   14.15
  -6   6   0  281.43   14.09
  -6   6   3   -0.02    0.24
  -6   6   3    0.39    0.11
  -6   0  -3   -0.06    0.22
  -6   6   3    0.07    0.16
  -6   0  -3    0.07    0.13
  -6   6   6  457.93   23.25
  -6   0  -6  448.39   23.06
  -6   6   6  492.69   23.20
  -6   6   6  482.91   23.29
   0   6  -9    0.53    0.25
  -6   0  -9   -0.39    0.42
  -6   6   9   -0.09    0.27
  -6   6   9   -0.02    0.22
  -6   6  12  112.92    5.95
  -6   6  12  118.41    6.22
   0   6 -12  122.10    6.05
  -6   0 -12  110.94    6.20
  -6   0 -15    0.31    0.42
   0   6 -15    0.23    0.29
   0  -6  15    0.01    0.17
  -6   6  15    0.01    0.13
  -6   6  15   -0.22    0.36
   6   0  15    0.08    0.14
   0   6 -15   -0.03    0.20
  -6   6  18   27.53    1.90
   0  -6  18   27.74    1.65
   0   6 -18   27.52    1.51
  -6   0 -18   25.95    1.98
   0   6 -18   26.30    1.78
  -6   6  18   27.79    1.50
   6   0  18   27.41    1.48
   0  -6  18   27.97    1.51
  -6   0 -18   28.75    1.56
   0   6 -18   25.87    1.54
  -6   6  21   -0.06    0.36
   0   6 -21    0.08    0.22
  -6   0 -21    0.50    0.52
   0  -6  21    0.11    0.18
   6   0  21   -0.16    0.19
  -6   6  21   -0.01    0.22
   6   0  21   -0.01    0.19
  -6   0 -21    0.36    0.30
   0   6 -21   -0.04    0.27
   0   6 -24  214.92   10.89
  -6   0 -24  219.68   10.90
   0  -6  24  208.16   10.82
   6   0  24  223.42   10.83
  -6   6  24  220.14   10.83
   0   6 -24  207.50   10.83
   0  -6  27    0.08    0.18
  -6   6  27    0.01    0.14
   0   6 -27    0.15    0.28
  -6   0 -27   -0.16    0.29
  -6   6  30    0.28    0.13
   0  -6  30    0.60    0.16
   0   6 -30    0.60    0.26
  -6   0 -30    0.15    0.22
   6  -6 -30    0.96    0.27
  -3   7  32    5.07    0.29
  -7   3  32    4.42    0.27
   3   4  32    4.08    0.26
   7  -3 -32    3.73    0.35
  -4   7 -32    4.40    0.36
  -7   4 -32    4.12    0.34
   3  -7 -32    3.62    0.32
  -3   7  32    3.72    0.27
   4  -7  29   21.02    1.06
  -4  -3  29   20.50    1.06
  -3   7  29   19.43    1.07
  -4   7 -29   20.44    1.16
  -3  -4 -29   17.46    1.10
  -7   4 -29   18.84    1.14
   4   3 -29   20.93    1.16
   7  -3 -29   20.26    1.17
   4  -7  29   18.42    1.06
  -7   3  29   17.88    1.05
   7  -4  29   18.41    1.06
  -4   7 -26   12.32    0.81
  -7   3  26   13.53    0.78
  -7   4 -26   12.89    0.88
  -4   7 -26   14.27    0.90
  -3  -4 -26   12.19    0.83
   4   3 -26   13.23    0.86
   4  -7  26   12.88    0.77
  -7   3  26   11.96    0.76
  -4  -3  26   12.44    0.75
   4  -7  26   13.75    0.77
   7  -4  26   12.56    0.75
  -7   3  23   13.73    1.31
  -3   7  23   15.12    1.28
  -7   4 -23   17.57    1.11
   4   3 -23   15.36    1.04
  -4   7 -23   17.03    1.09
  -7   3  23   16.56    0.97
   4  -7  23   16.82    0.97
  -7   3  23   16.82    0.98
   3   4  23   16.49    0.98
  -4   7 -23   17.36    1.03
   7  -4  23   16.89    0.95
   4  -7  23   17.44    0.96
  -4  -3  23   17.62    0.95
  -4   7 -23   12.65    1.39
  -7   3  20   19.38    1.07
  -3   7  20   18.05    1.36
  -7   3  20   18.86    1.47
  -7   4 -20   21.44    1.19
  -4   7 -20   19.08    1.16
  -3  -4 -20   18.43    1.57
  -7   4 -20   18.07    1.58
  -3   7  20   18.28    1.05
   7  -4  20   18.08    1.03
  -4  -3  20   18.47    1.03
   4  -7  20   19.97    1.06
  -7   3  20   17.84    1.03
  -4   7 -20   18.21    1.58
  -4  -3  20   18.02    1.06
  -7   3  20   19.27    1.08
  -4   7 -20   19.36    1.13
  -7   4 -20   19.83    1.13
  -3  -4 -17  173.29    8.83
  -7   4 -17  178.93    8.82
  -4   7 -17  164.73    8.64
  -7   3  17  181.57    8.75
  -4  -3  17  164.68    8.41
  -7   3  17  158.48    8.36
  -7   4 -17  168.00    8.32
  -4   7 -17  156.64    8.31
   7  -4  17  166.32    8.24
  -3   7  17  160.09    8.23
  -4   7 -14   12.99    0.97
   4   3 -14   13.30    0.84
  -7   3  14   11.53    0.80
  -4  -3  14   11.15    0.89
  -7   3  14   12.68    1.07
  -4  -3  14   11.31    0.80
   3  -7 -14   10.48    0.93
  -3  -4 -14   10.58    1.05
  -3   7  14   10.11    0.84
  -4   7 -14   11.28    0.72
  -7   3  11    0.29    0.36
  -4  -3  11    0.48    0.24
  -3   7  11    0.39    0.29
  -4   7 -11    0.27    0.27
   3  -7 -11    0.57    0.30
   4   3 -11    0.37    0.20
  -3  -4 -11    0.23    0.39
  -4  -3  11    0.46    0.22
  -7   3  11    0.63    0.24
  -7   3   8  248.41   12.24
  -4  -3   8  229.63   12.08
  -4  -3   8  259.68   12.10
  -7   4  -8  226.00   12.17
   4   3  -8  239.13   12.03
  -4   7  -8  250.27   12.14
   3  -7  -8  234.10   12.07
  -3  -4  -8  238.08   12.21
  -7   3   8  232.52   12.07
  -4  -3   5  174.00    8.68
  -7   3   5  175.15    8.83
  -3  -4  -5  167.98    8.77
  -7   4  -5  169.44    8.75
  -3   7   2    2.28    0.28
  -4   7  -2    2.76    0.29
  -7   4  -2    2.51    0.28
  -7   3   2    2.40    0.31
  -4   7   1    0.97    0.20
  -3   7  -1    0.62    0.14
  -7   3  -1    0.87    0.18
  -7   4   1    0.82    0.14
  -7   3  -1    1.23    0.21
  -7   4   1    1.70    0.25
  -7   4   1    1.35    0.24
  -4   7   1    1.17    0.16
  -4   7   4  267.76   13.32
  -4  -3  -4  249.41   13.21
  -7   4   4  296.21   13.43
  -7   3  -4  256.42   13.29
  -4  -3  -4  247.83   13.32
  -7   4   4  284.34   13.26
  -4   7   7    0.55    0.30
  -7   4   7    0.88    0.40
  -3  -4   7    0.54    0.19
  -7   3  -7    0.44    0.30
  -4  -3  -7   -0.10    0.35
  -3   7  -7    0.63    0.24
  -4  -3  -7    0.33    0.07
  -7   4   7    0.76    0.24
  -7   4  10   22.10    1.44
  -3  -4  10   23.56    1.45
  -4   7  10   25.78    1.60
  -7   4  10   23.27    1.66
   4  -7 -10   24.60    1.46
  -4  -3 -10   25.09    1.64
  -3   7 -10   28.17    1.55
   3   4 -10   29.08    1.48
  -4   7  10   25.29    1.55
  -7   4  13  434.44   20.66
  -3  -4  13  424.61   20.68
  -7   4  13  427.77   20.96
  -3  -4  13  367.74   20.70
  -4  -3 -13  392.63   20.93
   3   4 -13  433.37   20.71
  -3   7 -13  432.42   20.80
  -4   7  13  382.03   20.73
  -7   4  16    1.47    0.47
  -4   7  16    1.51    0.41
  -7   4  16    1.45    0.26
  -3  -4  16    1.43    0.29
  -3  -4  16    1.04    0.21
  -4  -3 -16    1.41    0.57
  -7   3 -16    1.28    0.52
   3   4 -16    0.95    0.31
  -3   7 -16    1.66    0.41
   7  -3  16    1.52    0.19
  -4   7  16    1.36    0.19
   4   3  16    1.48    0.20
  -3   7 -16    1.62    0.28
  -7   3 -16    1.51    0.28
  -7   3 -19   29.22    1.62
  -3   7 -19   33.05    1.63
  -7   4  19   26.97    1.57
   7  -3  19   28.46    1.56
   4   3  19   30.87    1.57
  -3  -4  19   29.87    1.55
   7  -3  19   28.25    1.53
  -7   4  19   27.67    1.54
  -3  -4  19   29.41    1.59
  -3  -4  19   27.90    1.71
  -4   7  19   26.80    1.88
  -7   4  19   27.27    1.98
   3   4 -19   27.12    1.61
  -3   7 -19   28.74    1.65
  -7   3 -19   31.49    1.67
  -4  -3 -19   28.66    2.09
  -7   3 -19   27.23    2.09
  -3   7 -19   26.76    1.92
  -4   7  19   28.54    1.55
  -4   7  19   33.28    1.61
  -3  -4  22   37.46    1.97
   3  -7  22   36.10    1.95
  -7   4  22   35.02    1.93
  -7   4  22   37.95    1.96
   4   3  22   38.93    1.96
  -7   4  22   33.59    2.36
  -4   7  22   33.39    2.28
  -3  -4  22   35.82    1.92
   3  -7  22   38.52    1.94
   7  -3  22   35.60    1.92
  -7   3 -22   35.76    2.54
  -4  -3 -22   32.41    2.46
  -3   7 -22   37.18    2.05
  -7   3 -22   38.62    2.07
   3   4 -22   36.33    2.02
  -3   7 -22   35.29    1.99
  -3   7 -22   31.46    2.43
  -3   7 -25   19.92    1.16
  -3  -4  25   19.07    1.14
   3  -7  25   19.83    1.13
  -7   4  25   19.45    1.11
   7  -3  25   20.20    1.11
   3  -7  25   19.84    1.11
  -3  -4  25   19.85    1.11
   4   3  25   20.19    1.14
  -7   4  25   20.64    1.14
  -7   3 -25   20.88    1.24
  -3   7 -25   19.85    1.23
  -4  -3 -25   19.98    1.20
   3   4 -25   19.35    1.20
  -3   7 -28    0.44    0.22
  -3   7 -28    1.05    0.32
  -4  -3 -28    0.61    0.25
  -7   3 -28    0.49    0.29
   3   4 -28    0.91    0.30
   3  -7  28    0.93    0.20
  -3  -4  28    0.59    0.18
   3  -7  28    0.52    0.18
  -7   4  28    0.38    0.16
  -3  -4  28    0.46    0.18
  -4   7  31    4.12    0.28
  -7   4  31    3.90    0.27
  -3   7 -31    4.22    0.37
   7  -4 -31    3.57    0.36
   4  -7 -31    3.12    0.34
  -7   3 -31    3.58    0.33
   3   4 -31    3.17    0.35
  -4  -3 -31    2.31    0.29
   3  -7  31    4.23    0.28
  -7   4  31    3.51    0.25
  -4   7  31    3.33    0.25
   3  -7  31    3.11    0.26
   7  -3  31    3.84    0.27
  -7   2  33    4.76    0.29
  -2   7  33    5.51    0.31
  -5   7 -30    1.20    0.28
  -7   5 -30    1.15    0.27
  -2   7  30    1.17    0.18
   5  -7  30    1.14    0.17
   2  -7 -30    1.16    0.25
   5   2 -30    1.01    0.27
   7  -2 -30    1.36    0.29
  -2  -5 -30    0.81    0.23
  -7   2  30    1.03    0.16
   7  -5  30    0.96    0.17
  -5  -2  30    1.07    0.18
   5  -7  30    0.91    0.17
  -7   2  27   11.08    0.72
  -7   2  27   11.93    0.73
   5  -7  27   12.46    0.73
   5   2 -27   12.20    0.82
  -2  -5 -27   10.92    0.78
   7  -2 -27   13.39    0.85
  -7   5 -27   12.83    0.85
  -5   7 -27   12.70    0.85
   7  -5  27   13.53    0.73
  -5  -2  27   11.47    0.70
   5  -7  27   12.61    0.72
  -5   7 -27   11.73    0.77
  -7   2  24    2.81    0.31
  -5  -2  24    2.75    0.30
  -5   7 -24    3.09    0.44
  -7   5 -24    3.15    0.49
   5   2 -24    2.85    0.39
   5  -7  24    3.23    0.31
  -7   2  24    3.61    0.32
   5  -7  24    3.17    0.31
  -5  -2  24    2.93    0.29
   7  -5  24    3.15    0.29
  -5   7 -24    3.12    0.38
  -7   2  21   71.97    3.64
  -5  -2  21   69.78    3.62
  -7   2  21   69.64    3.64
  -2   7  21   70.57    3.62
  -7   5 -21   73.95    3.69
  -5   7 -21   72.25    3.69
  -2  -5 -21   71.18    4.21
  -7   5 -21   71.79    4.28
  -5   7 -21   73.97    4.30
   7  -5  21   68.45    3.60
  -7   2  21   68.68    3.60
  -5  -2  21   68.71    3.60
   5  -7  21   72.30    3.62
  -7   5 -21   77.66    3.76
  -5   7 -21   71.88    3.73
  -7   2  21   67.11    4.07
  -2   7  21   64.04    3.95
  -2   7  18    2.14    0.23
  -5  -2  18    2.16    0.26
  -7   2  18    2.35    0.24
  -7   2  18    1.92    0.26
  -5  -2  18    2.10    0.27
  -7   2  18    2.45    0.52
  -7   2  18    1.65    0.29
  -5  -2  18    1.85    0.32
  -7   2  18    2.18    0.26
  -2  -5 -18    1.44    0.51
  -5   7 -18    2.77    0.65
  -7   5 -18    1.25    0.57
   7  -5  18    1.82    0.21
  -5  -2  18    2.12    0.20
  -7   2  18    1.71    0.20
  -7   5 -18    1.72    0.28
  -5   7 -18    2.07    0.29
  -5   7 -18    1.86    0.33
  -7   5 -18    2.56    0.35
  -7   2  15   14.90    0.94
  -7   5 -15   12.94    1.19
  -5   7 -15   15.09    1.13
  -5  -2  15   15.36    0.83
  -7   2  15   14.86    0.82
  -2   7  15   12.03    0.95
   2  -7 -15   11.97    1.11
  -2  -5 -15   12.96    1.23
  -7   2  15   14.88    1.18
  -5  -2  15   14.49    1.09
  -5  -2  15   13.56    0.94
  -2   7  15   14.17    0.79
   2   5  15   13.16    0.80
  -7   5 -15   13.43    0.85
  -5   7 -15   13.78    0.85
  -5   7 -12   25.06    1.52
   5   2 -12   24.71    1.36
  -5  -2  12   21.60    1.48
  -7   2  12   21.69    1.59
  -5  -2  12   24.95    1.40
  -2   7  12   19.70    1.43
  -2  -5 -12   21.68    1.60
   2  -7 -12   22.49    1.54
  -7   2  12   25.04    1.40
  -7   5  -9  101.40    5.65
  -5   7  -9  115.95    5.62
   5   2  -9  108.28    5.47
  -7   2   9  106.45    5.69
  -5  -2   9  116.08    5.61
  -5  -2   9  102.74    5.54
  -5   7  -9  105.46    5.44
  -2  -5  -9  109.57    5.69
   2  -7  -9  105.41    5.59
  -7   2   9  103.56    5.53
  -2  -5  -6  106.19    5.34
  -7   5  -6  100.29    5.30
  -7   5  -6   95.00    5.27
  -7   2   6  108.31    5.38
  -5  -2   6  101.13    5.25
  -5  -2   3  268.87   13.80
  -7   2   3  282.48   13.85
  -7   2   3  271.43   13.78
  -5   7  -3  253.26   13.75
  -7   5  -3  297.90   13.77
  -7   5  -3  272.55   13.76
  -5   7   0  625.69   32.34
  -7   5   0  697.41   32.32
  -5   7   0  614.15   32.35
  -7   5   0  695.27   32.45
  -2   7   0  606.58   32.27
  -5  -2   0  713.08   32.42
  -7   2   0  855.68   32.37
  -7   5   0  599.62   32.28
  -5  -2   0  563.04   32.29
  -5   7   0  541.27   32.29
  -7   2   0  768.73   32.39
  -7   2  -3  130.74    6.42
  -7   5   3  141.21    6.39
  -5   7   3  123.62    6.42
  -5  -2  -3  126.73    6.35
  -2   7  -6  123.43    5.93
  -7   5   6  109.85    5.98
  -5   7   6  133.97    6.05
  -5  -2  -6  117.64    5.99
  -7   2  -6  117.67    5.98
  -5  -2  -6  110.06    5.76
  -7   5   6  111.20    5.89
  -2   7  -9   54.71    2.82
   2   5  -9   50.76    2.76
  -7   5   9   53.89    2.99
  -5   7   9   56.72    2.95
  -2  -5   9   47.30    2.69
  -5   7   9   51.17    2.85
  -5  -2  -9   52.86    2.93
  -7   5   9   50.04    2.75
  -7   5  12    0.41    0.20
  -5   7  12    0.67    0.32
  -7   5  12    0.73    0.41
   2   5 -12    0.65    0.25
  -5  -2 -12    0.58    0.46
  -2   7 -12    0.38    0.29
   2  -7  15    6.64    0.46
  -2  -5  15    7.13    0.47
  -5   7  15    7.39    0.44
  -7   5  15    7.97    0.56
  -5  -2 -15    5.39    0.81
   2   5 -15    8.31    0.68
  -2   7 -15    6.49    0.68
  -7   2 -15    5.73    0.80
   7  -2  15    6.27    0.42
   5   2  15    6.52    0.44
  -2  -5  15    6.66    0.59
  -7   5  15    6.58    0.80
  -5   7  15    6.45    0.74
   2   5 -15    5.84    0.47
  -2   7 -15    5.97    0.49
  -7   2 -15    6.35    0.49
  -5   7  15    6.46    0.42
   2  -7  18    4.92    0.39
  -2  -5  18    5.05    0.40
  -5   7  18    5.11    0.65
   2  -7  18    4.10    0.48
  -7   5  18    3.21    0.62
  -2  -5  18    4.46    0.49
  -2   7 -18    4.78    0.42
   2  -7  18    4.86    0.38
  -7   2 -18    4.65    0.42
   5   2  18    5.42    0.38
   7  -2  18    5.45    0.37
   2   5 -18    4.10    0.57
  -2   7 -18    4.54    0.61
  -5  -2 -18    4.47    0.76
  -7   2 -18    4.12    0.75
  -5   7  18    4.87    0.39
  -7   5  18    4.63    0.38
   2   5 -18    4.52    0.42
  -2   7 -18    4.52    0.44
  -7   2 -18    5.17    0.47
   2  -7  21   14.17    0.86
  -2  -5  21   14.79    0.87
  -7   5  21   15.21    0.87
   5   2  21   14.73    0.85
  -5   7  21   12.98    1.19
  -7   5  21   13.24    1.23
  -5  -2 -21   12.32    1.32
  -7   2 -21   11.29    1.31
  -5   7  21   13.35    0.86
  -2   7 -21   15.00    0.89
  -2  -5  21   14.13    0.82
   7  -2  21   14.04    0.82
   2  -7  21   15.16    0.84
   7  -2  21   14.59    0.84
  -7   2 -21   14.26    0.96
  -2   7 -21   13.67    0.93
   2   5 -21   12.21    0.90
  -5  -2 -21   15.46    0.94
  -5  -2 -24    2.19    0.38
  -7   2 -24    2.86    0.41
  -2   7 -24    2.31    0.40
   2   5 -24    2.56    0.39
  -2  -5  24    2.07    0.27
  -7   5  24    2.02    0.30
   2  -7  24    2.48    0.28
   7  -2  24    2.24    0.26
  -2   7 -24    2.37    0.33
   5   2  24    2.36    0.30
   2  -7  24    2.04    0.28
  -2  -5  24    2.15    0.28
  -7   5  24    2.15    0.26
  -5  -2 -27    9.54    0.67
   2   5 -27   10.37    0.71
  -7   2 -27   10.13    0.71
  -2   7 -27    8.51    0.69
  -7   5  27    9.21    0.59
   2  -7  27    9.59    0.61
  -2  -5  27    9.94    0.62
   2  -7  27    9.47    0.60
  -2  -5  27   10.75    0.61
  -2   7 -27    8.63    0.62
   7  -5 -30   42.91    2.23
  -5  -2 -30   39.39    2.18
  -2   7 -30   40.87    2.21
  -7   2 -30   40.55    2.19
   2   5 -30   43.13    2.22
   2  -7  30   44.48    2.14
  -2  -5  30   46.40    2.15
  -5   7  30   44.95    2.16
  -7   5  30   44.11    2.15
   2  -7  30   41.24    2.15
  -2  -5  30   41.10    2.15
  -5   7  30   38.27    2.13
  -7   5  30   35.54    2.12
  -7   5  33    0.70    0.11
  -5   7  33    0.74    0.11
   1  -7 -31    5.71    0.43
  -1  -6 -31    5.99    0.43
  -7   6 -31    6.65    0.47
   7  -1 -31    6.40    0.47
   6   1 -31    6.62    0.46
  -1   7  31    7.53    0.40
   1   6  31    7.00    0.39
  -7   1  31    5.89    0.38
  -1   7  31    5.92    0.39
   6  -7  31    5.70    0.39
   7  -6  31    6.35    0.39
   7  -6  28    1.19    0.20
   6  -7  28    1.10    0.19
  -6  -1  28    1.06    0.20
   7  -6  28    1.13    0.20
   6  -7  28    0.96    0.19
  -7   1  28    1.07    0.20
  -7   1  28    1.03    0.19
  -1  -6 -28    1.07    0.27
   6   1 -28    1.15    0.31
   7  -1 -28    1.35    0.31
  -7   6 -28    1.55    0.33
   6   1 -25    3.62    0.43
  -7   6 -25    4.18    0.49
  -6  -1  25    3.57    0.34
  -7   1  25    3.93    0.34
   6  -7  25    3.53    0.33
  -7   1  25    3.40    0.33
  -6  -1  25    3.23    0.32
   6  -7  25    3.87    0.32
  -6  -1  25    3.33    0.30
   7  -6  25    3.91    0.32
  -6   7 -25    4.13    0.41
  -7   6 -25    3.41    0.40
  -1   7  22    7.45    0.77
   1   6  22    7.40    0.51
  -7   1  22    6.81    0.48
  -6  -1  22    6.63    0.47
   7  -6  22    7.37    0.49
   6  -7  22    7.59    0.50
  -7   6 -22    8.23    0.67
  -7   6 -22    8.25    1.05
  -6   7 -22    6.18    0.92
  -7   6 -22    8.30    0.59
  -6   7 -22    7.86    0.60
  -6  -1  22    7.10    0.52
  -7   1  22    7.37    0.52
  -1   7  22    7.25    0.51
  -6  -1  22    8.29    0.55
  -7   1  22    7.69    0.53
  -7   1  19   12.03    0.77
  -6  -1  19   11.81    0.76
   6  -7  19   14.07    0.80
   7  -6  19   14.16    0.79
  -6  -1  19   14.46    0.84
  -7   1  19   14.06    0.81
  -7   1  19   15.52    0.84
  -6  -1  19   13.09    0.94
  -7   1  19   13.25    0.94
  -1  -6 -19   14.12    1.31
  -6   7 -19   14.34    1.36
  -7   6 -19   11.57    1.25
  -6   7 -19   14.67    0.89
  -7   6 -19   14.28    0.88
  -7   1  19   13.10    1.18
  -1   7  19   13.49    0.80
   1   6  19   15.00    0.81
  -7   6 -19   13.92    0.91
  -6  -1  19   14.70    0.83
  -7   1  19   14.41    0.82
  -6   7 -16    1.34    0.44
   1  -7 -16    1.49    0.51
  -1  -6 -16    0.66    0.50
  -7   6 -16    1.69    0.53
  -6   7 -16    1.72    0.58
  -7   1  16    1.38    0.21
  -6  -1  16    1.33    0.22
  -7   1  16    1.36    0.28
  -6  -1  16    1.75    0.29
  -7   1  16    2.23    0.51
  -6  -1  16    1.27    0.38
  -1   7  16    1.23    0.19
   1   6  16    1.48    0.20
  -7   6 -16    1.38    0.28
  -7   6 -13    9.84    0.85
  -6   7 -13   10.33    0.86
  -7   1  13    9.37    0.70
  -1  -6 -13    9.88    0.96
   1  -7 -13    8.45    0.87
  -1   7  13    8.78    0.75
  -7   1  13   10.22    0.93
  -6  -1  13    9.94    0.85
  -6  -1  13    8.15    0.69
   1  -7 -10   36.29    2.21
  -1  -6 -10   36.10    2.25
   6   1 -10   39.13    2.01
  -6   7 -10   39.37    2.22
  -7   1  10   36.46    2.09
  -6  -1  10   34.94    2.19
  -6  -1  10   38.06    2.11
  -7   1  10   38.88    2.27
   7  -1  -7  334.41   17.19
  -7   6  -7  346.88   17.41
  -6  -1   7  365.43   17.43
  -7   1   7  361.76   17.49
  -1  -6  -7  347.00   17.44
   1  -7  -7  328.75   17.39
  -6   7  -7  370.02   17.32
  -7   1   4   76.35    3.68
  -7   1   4   73.40    3.80
  -6  -1   4   68.21    3.73
  -6  -1   4   71.28    3.75
  -7   1   4   64.92    3.71
  -7   6  -4   69.27    3.70
  -7   6  -4   69.52    3.71
  -6   7  -4   73.16    3.72
  -6  -1   1  110.83    6.20
  -7   1   1  142.14    6.25
  -7   1   1  135.81    6.29
  -6  -1   1  125.67    6.30
  -6   7  -1  110.62    6.24
  -7   6  -1  152.75    6.39
  -7   6  -1  120.58    6.22
  -7   6  -1  116.57    6.19
  -6   7  -1  115.96    6.23
  -7   6   2   26.43    1.49
  -7   1  -2   25.93    1.48
  -6   7   2   25.73    1.47
  -6  -1  -2   25.29    1.48
  -6   7   2   27.35    1.56
  -7   6   2   28.45    1.59
  -6  -1  -2   24.77    1.54
  -7   1  -2   29.85    1.55
  -7   6   2   27.70    1.42
  -6   7   2   28.20    1.46
  -6  -1  -5   23.75    1.33
  -7   6   5   26.39    1.47
  -7   1  -5   23.64    1.35
  -6   7   5   26.42    1.54
  -7   1  -5   24.79    1.50
  -7   6   5   24.51    1.54
  -6   7   5   28.13    1.58
   1   6  -8   65.55    3.48
  -1   7  -8   70.20    3.52
  -7   6   8   61.44    3.47
  -6   7   8   76.84    3.72
  -6  -1  -8   62.28    3.61
  -7   6   8   61.98    3.54
  -6   7   8   65.26    3.56
  -1   7 -11   24.93    1.43
   1   6 -11   21.78    1.36
  -7   6  11   24.30    1.60
  -7   6  11   22.39    1.33
  -6   7  11   20.75    1.39
  -6  -1 -11   19.56    1.53
  -1  -6  14  267.82   13.10
   1  -7  14  266.25   13.10
  -6   7  14  256.84   13.07
  -6   7  14  277.05   13.51
  -7   6  14  279.64   13.57
  -7   6  14  247.88   13.19
  -6  -1 -14  267.98   13.58
  -7   1 -14  265.57   13.54
  -1   7 -14  255.74   13.11
   6   1  14  250.68   13.08
   7  -1  14  255.85   13.07
  -1   7 -14  303.33   13.40
   1   6 -14  298.29   13.36
  -1  -6  17    1.43    0.23
   1  -7  17    1.90    0.25
  -6   7  17    1.69    0.24
  -7   6  17    1.58    0.24
  -7   6  17    1.97    0.52
  -6   7  17    2.15    0.50
  -1  -6  17    1.61    0.32
  -6  -1 -17    1.76    0.56
  -7   1 -17    2.50    0.59
  -1   7 -17    1.46    0.42
   1   6 -17    1.92    0.40
   7  -1  17    1.57    0.21
   6   1  17    1.83    0.22
  -1  -6  17    1.96    0.23
  -7   1 -17    1.46    0.30
  -1   7 -17    1.89    0.29
   1   6 -17    1.81    0.29
   1  -7  20    6.98    0.51
  -1  -6  20    7.71    0.52
  -7   6  20    6.68    0.50
  -6   7  20    7.01    0.51
  -6   7  20    6.81    0.82
  -7   6  20    6.80    0.82
   1   6 -20    7.14    0.52
  -1   7 -20    6.74    0.53
  -6  -1 -20    5.49    0.87
  -7   1 -20    5.55    0.89
  -1   7 -20    6.54    0.79
   6   1  20    7.50    0.50
   7  -1  20    6.87    0.49
   1   6 -20    7.28    0.56
  -6  -1 -20    7.35    0.59
  -1   7 -20    7.28    0.58
  -7   1 -20    7.17    0.60
  -1  -6  20    6.91    0.49
   7  -1  20    7.02    0.47
   7  -1  23   41.92    2.19
   6   1  23   44.16    2.20
  -1   7 -23   39.58    2.21
   1   6 -23   40.68    2.21
  -7   6  23   41.59    2.20
  -7   1 -23   44.75    2.30
   1   6 -23   40.73    2.27
  -6  -1 -23   42.30    2.27
  -1   7 -23   40.51    2.27
   1  -7  23   40.31    2.20
  -1  -6  23   41.64    2.20
  -7   6  23   36.54    2.58
  -1  -6  23   40.49    2.17
  -1   7 -26   10.20    0.67
  -1   7 -26   10.29    0.74
  -7   1 -26   11.18    0.75
   1   6 -26    9.90    0.74
  -6  -1 -26   11.64    0.75
  -1  -6  26   10.83    0.64
  -1  -6  26   10.84    0.67
   1  -7  26    9.94    0.66
  -7   6  26    9.21    0.62
  -7   6  29    4.26    0.30
  -6   7  29    3.75    0.30
  -6  -1 -29    3.10    0.35
  -7   1 -29    3.18    0.36
   1   6 -29    3.93    0.40
  -1   7 -29    3.72    0.39
  -1  -6  29    3.72    0.30
  -6   7  29    3.33    0.27
  -7   6  29    3.09    0.27
  -1  -6  29    3.54    0.30
   1  -7  29    3.51    0.29
  -7   6  32   14.54    0.74
  -6   7  32   15.12    0.74
   7  -6 -32   12.62    0.78
  -1   7 -32   13.16    0.79
   6  -7 -32   11.32    0.78
   6   1  32   13.38    0.73
   7  -1  32   13.25    0.73
   0   7  32    0.04    0.09
  -7   7 -32    0.06    0.17
   7  -7  29   -0.02    0.14
   0   7  29    0.16    0.14
  -7   0  29    0.04    0.14
   7  -7  29   -0.08    0.14
   7   0 -29   -0.27    0.25
   0  -7 -29    0.06    0.21
   7   0 -26    7.59    0.59
   7  -7  26    6.59    0.46
  -7   0  26    6.21    0.47
  -7   0  26    6.32    0.46
   7  -7  26    7.03    0.46
  -7   7 -26    7.15    0.54
  -7   0  23    0.13    0.15
   7  -7  23   -0.11    0.17
   0   7  23    0.01    0.18
  -7   0  23    0.23    0.19
  -7   7 -23   -0.04    0.27
  -7   0  23    0.10    0.21
  -7   0  20    0.40    0.19
  -7   7 -20    0.17    0.58
   7  -7  20    0.25    0.17
  -7   0  20    0.30    0.15
  -7   0  20    0.44    0.22
  -7   0  20    0.34    0.19
   0   7  20    0.19    0.17
  -7   7 -20    0.21    0.27
  -7   0  17   -0.06    0.35
   0  -7 -17    0.07    0.38
  -7   7 -17    0.78    0.50
   0   7  17    0.24    0.15
  -7   0  17    0.01    0.17
  -7   7 -17    0.07    0.21
  -7   0  17   -0.12    0.19
  -7   0  17    0.15    0.21
   0  -7 -14   39.55    2.50
  -7   7 -14   41.31    2.46
  -7   0  14   41.68    2.47
  -7   0  14   42.13    2.11
   0   7  14   40.42    2.30
  -7   0  14   37.37    2.23
   0   7  14   39.18    2.07
  -7   7 -14   38.86    2.12
  -7   0  11   -0.03    0.22
  -7   0  11   -0.04    0.32
   0  -7 -11   -0.05    0.34
  -7   0   8    0.50    0.25
  -7   0   8    0.96    0.32
   7   0  -8    1.34    0.16
   0  -7  -8    0.88    0.33
  -7   7  -8    0.60    0.29
  -7   0   5   -0.03    0.23
  -7   7  -5    0.02    0.21
  -7   0   5    0.03    0.25
  -7   7  -5    0.31    0.23
  -7   7  -2   49.10    2.77
  -7   0   2   48.15    2.72
  -7   7  -2   46.04    2.67
  -7   7   1    0.06    0.19
  -7   0  -1    0.05    0.17
  -7   7   1    0.07    0.13
  -7   0  -1    0.08    0.20
  -7   7   1    0.02    0.23
  -7   7   4  584.54   26.32
  -7   7   4  523.07   26.16
  -7   0  -4  500.39   26.12
  -7   0  -4  507.92   26.24
  -7   7   4  515.46   26.07
  -7   7   4  599.64   26.37
   0   7  -7    0.17    0.22
  -7   7   7    0.10    0.32
  -7   7   7   -0.20    0.41
   0   7 -10  106.63    5.32
  -7   7  10   95.49    5.34
  -7   7  13    0.29    0.42
  -7   0 -13   -0.18    0.42
   0  -7  16  124.69    6.24
  -7   7  16  127.80    6.69
   7   0  16  124.28    6.21
  -7   0 -16  105.64    6.68
  -7   7  16  117.26    6.20
  -7   0 -16  128.66    6.27
   0   7 -16  121.84    6.26
   0   7 -16  137.41    6.55
  -7   7  19   -0.16    0.20
   0  -7  19    0.11    0.17
  -7   0 -19    0.17    0.27
   0   7 -19   -0.02    0.23
  -7   7  19    0.26    0.38
   0  -7  19    0.10    0.25
   7   0  19    0.02    0.16
   7   0  19    0.13    0.16
  -7   0 -19    0.41    0.52
   0   7 -19    0.21    0.34
   0   7 -19    0.49    0.22
   0   7 -22   47.80    2.58
  -7   0 -22   40.51    3.09
  -7   7  22   48.60    2.57
   0  -7  22   47.76    2.54
   0  -7  22   50.19    2.58
  -7   7  22   41.84    2.96
   7   0  22   50.96    2.56
  -7   0 -22   52.28    2.66
   0   7 -22   48.49    2.63
  -7   7  25   -0.08    0.14
   0  -7  25   -0.19    0.21
  -7   0 -25   -0.09    0.29
   0   7 -25   -0.09    0.27
   0   7 -25   -0.17    0.22
  -7   7  28    2.04    0.21
   0  -7  28    2.31    0.25
  -7   0 -28    2.51    0.32
   0   7 -28    2.61    0.35
  -7   0 -31    0.17    0.15
   0   7 -31   -0.21    0.21
   7  -7 -31    0.25    0.21
  -8   4   0  170.77    6.93
  -4   8   0  131.95    6.92
  -4  -4   0  122.47    6.87
  -8   4   0  162.52    7.02
  -4   8   0  127.64    6.87
  -4   8   3   13.51    0.90
  -8   4   3   17.90    1.08
  -4  -4  -3   12.27    0.92
  -8   4  -3   16.04    0.91
  -4   8  -3   12.67    0.89
  -8   4   3   11.34    0.87
  -8   4   3   16.63    0.90
  -4   8   6   92.65    4.32
  -4  -4  -6   80.42    4.07
  -8   4   6   87.11    4.37
  -4  -4  -6   74.47    4.28
  -8   4  -6   80.16    4.26
  -8   4   6   72.39    4.19
  -4   8   9   65.40    3.55
  -8   4   9   64.40    3.62
  -4  -4   9   59.10    3.38
  -8   4   9   62.20    3.41
  -4  -4  -9   66.79    3.60
   4   4  -9   66.68    3.39
  -4   8  -9   68.46    3.49
  -8   4  -9   62.21    3.54
  -4  -4  12  130.99    7.03
  -4   8  12  136.55    7.19
  -4  -4  12  135.80    7.08
  -8   4  12  137.45    7.31
  -8   4  12  135.25    7.02
  -4   8  12  130.09    7.11
  -4  -4 -12  127.55    7.26
  -4   8 -12  151.01    7.19
   4   4 -12  146.25    7.04
  -4   8  15   65.04    3.36
  -4  -4  15   67.29    3.40
  -4   8  15   57.92    3.57
  -4  -4  15   68.94    3.56
  -8   4  15   70.02    3.87
  -8   4  15   58.94    3.50
  -4   8 -15   72.22    3.76
   4   4 -15   73.67    3.61
  -4  -4 -15   65.93    3.89
  -8   4 -15   65.22    3.42
  -4   8 -15   60.43    3.42
   4   4  15   69.75    3.39
  -4   8  15   66.91    3.36
   8  -4  15   66.57    3.37
  -8   4  18   17.29    1.02
   8  -4  18   18.75    1.02
  -4  -4  18   18.45    1.02
   4   4  18   19.29    1.06
   8  -4  18   18.92    1.04
  -4   8  18   18.55    1.03
   4  -8  18   19.64    1.06
  -8   4  18   19.03    1.05
  -4  -4  18   19.81    1.09
  -4  -4  18   17.91    1.06
  -8   4  18   19.06    1.07
  -8   4  18   18.85    1.06
   4  -8  18   18.58    1.05
  -8   4 -18   19.41    1.11
  -8   4  18   20.83    1.53
  -4  -4  18   17.54    1.20
  -8   4  18   18.59    1.17
  -4   8 -18   17.64    1.42
  -8   4 -18   17.53    1.54
  -4  -4 -18   15.85    1.53
   4   4 -18   16.84    1.09
  -8   4 -18   20.19    1.15
  -4   8 -18   18.48    1.13
  -4   8 -18   20.56    1.12
   4  -8  21   99.03    4.97
  -8   4  21   97.20    4.96
  -4  -4  21   96.74    4.98
  -8   4  21  100.78    4.97
   4   4  21  100.80    4.96
  -8   4  21   98.38    5.47
  -4   8  21   92.31    5.33
  -4  -4  21   92.21    4.92
   8  -4  21   93.47    4.92
   4  -8  21   99.45    4.95
  -4   8 -21   91.52    5.54
   4   4 -21   91.37    5.00
  -4   8 -21   96.98    5.05
  -8   4 -21  107.04    5.08
  -8   4 -21   83.94    5.52
  -4  -4 -21   96.65    5.59
  -4   8 -21  106.56    5.02
  -4  -4  24    0.80    0.20
   4  -8  24    0.94    0.21
  -8   4  24    0.69    0.22
  -8   4 -24    1.00    0.37
   4   4 -24    0.63    0.30
  -4  -4 -24    0.85    0.29
  -4   8 -24    0.59    0.32
   8  -4  24    0.72    0.19
  -4   8 -24    1.32    0.29
  -8   4  24    0.50    0.18
  -4  -4  24    0.50    0.22
   4  -8  24    0.53    0.19
   4   4  24    0.63    0.23
   4   4 -27    0.08    0.29
  -8   4 -27    0.02    0.28
  -4  -4 -27    0.33    0.24
  -4   8 -27    0.23    0.29
  -4   8 -27    0.12    0.22
  -8   4  27    0.28    0.19
   4  -8  27    0.15    0.18
  -4  -4  27    0.38    0.17
  -8   4  27    0.28    0.15
  -4  -4  27    0.08    0.17
   4  -8  27    0.09    0.17
  -8   4 -30    3.35    0.34
   4  -8 -30    2.64    0.32
   8  -4 -30    3.04    0.36
   4   4 -30    3.12    0.34
  -4  -4 -30    2.65    0.30
  -4   8 -30    3.51    0.36
  -4   8  30    3.66    0.28
  -8   4  30    3.45    0.25
  -8   4  30    2.85    0.24
   4  -8  30    3.41    0.26
   8  -4  30    3.25    0.25
  -4   8  30    2.28    0.23
   4  -8  30    3.66    0.26
  -4   8  33    9.69    0.53
   3  -8 -31    1.29    0.23
   5   3 -31    0.96    0.21
   8  -3 -31    1.36    0.25
  -3  -5 -31    0.76    0.18
  -3   8  31    1.63    0.17
   3   5  31    1.33    0.14
  -8   3  31    1.46    0.15
  -8   5 -31    0.98    0.22
  -5   8 -31    1.55    0.25
   5  -8  31    1.05    0.14
   8  -5  31    1.22    0.15
  -3   8  31    1.37    0.15
  -3   8  28    8.51    0.53
   5   3 -28    8.36    0.62
  -8   5 -28    8.08    0.63
  -3  -5 -28    7.87    0.58
   8  -3 -28    7.78    0.63
  -5   8 -28    7.99    0.62
  -5   8 -28    7.69    0.56
  -5  -3  28    8.82    0.52
   5  -8  28    9.43    0.53
   5  -8  28    7.78    0.52
  -8   3  28    7.89    0.51
   5   3 -25   47.07    2.55
  -3  -5 -25   43.46    2.51
  -8   5 -25   52.38    2.61
  -5   8 -25   46.73    2.58
  -5   8 -25   48.27    2.53
  -8   3  25   49.15    2.48
  -5  -3  25   47.75    2.45
   5  -8  25   48.39    2.46
   8  -5  25   46.94    2.45
   5  -8  25   47.34    2.47
  -8   3  25   43.97    2.46
  -8   3  22    4.68    0.41
   5  -8  22    5.22    0.43
  -5  -3  22    5.70    0.42
  -8   3  22    5.91    0.45
  -5   8 -22    4.82    0.48
  -8   5 -22    5.72    0.51
  -5   8 -22    5.28    0.88
  -8   5 -22    5.39    0.88
  -5   8 -22    5.14    0.54
  -8   5 -22    5.88    0.58
   5   3 -22    5.71    0.50
  -3   8  22    5.06    0.40
   5  -8  22    6.43    0.43
   8  -5  22    5.28    0.39
  -5  -3  22    5.26    0.39
  -3   8  22    5.33    0.69
  -8   3  22    5.30    0.73
  -8   3  19    0.08    0.13
  -3   8  19    0.02    0.15
  -8   3  19    0.48    0.38
  -5  -3  19    0.03    0.20
  -8   5 -19   -0.48    0.53
  -5   8 -19    0.39    0.51
  -8   3  19    0.30    0.20
   8  -5  19    0.16    0.14
  -5  -3  19   -0.01    0.13
  -8   3  19    0.04    0.16
  -8   3  19    0.41    0.20
  -5  -3  19    0.08    0.19
  -8   5 -19    0.04    0.25
  -5   8 -19    0.09    0.23
  -8   5 -19    0.36    0.28
  -5   8 -19    0.11    0.26
  -5   8 -16    0.47    0.23
  -8   5 -16   -0.14    0.24
  -8   3  16    0.34    0.15
  -3  -5 -16   -0.21    0.53
  -8   3  16   -0.06    0.41
  -3   8  16    0.53    0.14
   8  -5  16    0.19    0.13
  -8   3  16    0.45    0.21
  -5  -3  16    0.42    0.23
  -5   8 -13   41.76    2.16
   5   3 -13   36.46    1.93
  -5  -3  13   35.56    2.05
  -8   3  13   32.62    2.19
  -5  -3  13   36.20    1.95
  -8   3  13   32.89    1.92
  -3   8  13   31.80    2.00
  -5   8 -13   33.18    1.81
  -3  -5 -13   27.92    2.14
   3  -8 -13   30.45    2.03
  -3  -5 -10   -0.05    0.44
   3  -8 -10   -0.21    0.32
  -5   8 -10    0.14    0.28
   5   3 -10   -0.02    0.16
  -8   5 -10   -0.04    0.34
  -5  -3  10    0.03    0.24
  -8   3  10    0.08    0.22
  -8   3  10    0.19    0.36
  -5  -3  10    0.16    0.23
  -8   3   7  267.05   13.94
  -5  -3   7  290.37   13.96
  -8   3   7  300.82   14.13
  -3  -5  -7  265.62   13.79
  -8   5  -7  291.21   14.05
  -3  -5  -7  286.02   14.07
  -8   3   4  232.10   12.14
  -3   8   4  252.84   12.16
  -5  -3   4  237.96   12.17
  -8   3   4  256.22   12.27
  -8   5  -4  251.31   12.16
  -5   8  -4  230.78   12.14
  -3  -5  -4  227.39   12.19
  -3  -5  -1   56.69    3.21
  -5  -3   1   53.18    3.26
  -8   3   1   77.82    3.40
  -5   8  -1   62.93    3.31
  -5  -3   1   66.64    3.42
  -3   8   1   60.07    3.28
  -5   8  -1   63.86    3.34
  -8   3   1   82.23    3.31
  -8   5  -1   75.68    3.31
  -8   5   2   14.38    0.82
  -8   5   2   11.99    0.83
  -8   3  -2   12.67    0.81
  -5   8   2   11.32    0.74
  -5  -3  -2   13.35    0.84
  -5   8   2   11.90    0.82
  -8   3  -2   14.89    0.83
  -5  -3  -5  114.35    5.79
  -5   8   5  130.37    6.01
  -8   5   5  111.88    6.03
  -5  -3  -5  104.65    5.95
  -8   3  -5  113.86    5.93
  -5  -3  -8   70.48    4.03
  -8   3  -8   73.24    4.01
  -8   5   8   71.96    3.89
  -5   8   8   87.75    4.11
  -3  -5   8   64.42    3.80
  -8   5   8   79.71    4.13
  -3   8  -8   78.71    3.96
   3   5  -8   79.99    3.90
  -5   8   8   76.30    4.01
  -8   3 -11   21.98    1.75
  -5  -3 -11   27.97    1.85
  -5   8  11   33.00    1.86
  -8   5  11   29.57    1.89
  -8   5  11   23.68    1.57
  -5   8  11   26.46    1.70
  -3   8 -11   31.55    1.74
   3   5 -11   31.42    1.65
  -5   8  14   22.57    1.44
  -3  -5  14   23.26    1.22
   5   3  14   22.92    1.21
  -8   5  14   23.82    1.66
  -3  -5  14   19.88    1.33
  -8   5  14   21.26    1.33
  -3   8 -14   23.53    1.51
   3   5 -14   24.81    1.42
  -5  -3 -14   19.22    1.61
  -3   8 -14   21.63    1.24
  -5   8  14   20.69    1.18
   8  -3  17   16.08    0.90
   5   3  17   17.07    0.92
  -5   8  17   15.49    0.89
  -8   3 -17   16.13    0.98
   3   5 -17   15.61    0.95
  -3   8 -17   15.56    0.98
   3  -8  17   16.32    0.92
  -8   3 -17   15.47    0.96
  -8   5  17   16.52    0.93
  -8   5  17   16.65    0.93
  -3  -5  17   15.67    0.94
   3  -8  17   14.81    0.92
  -3  -5  17   16.95    1.09
  -8   5  17   18.86    1.40
  -8   5  17   13.97    1.01
  -5   8  17   16.81    0.94
  -8   3 -17   14.90    1.36
  -5  -3 -17   13.77    1.37
  -3   8 -17   16.02    1.25
  -3   8 -17   16.24    0.97
  -5   8  20    0.71    0.38
  -8   5  20    1.05    0.46
  -3   8 -20    1.01    0.26
  -3  -5  20    0.73    0.20
  -8   5  20    0.56    0.23
   8  -3  20    1.15    0.18
  -8   3 -20    0.33    0.31
  -3   8 -20    0.75    0.31
   3   5 -20    0.39    0.26
   3  -8  20    0.57    0.20
  -8   5  20    0.71    0.18
  -3  -5  20    2.22    0.26
  -8   3 -20    1.25    0.57
  -3   8 -20    0.89    0.42
  -5  -3 -20    0.66    0.52
   8  -3  20    0.64    0.20
   5   3  20    0.69    0.21
  -3  -5  23    1.62    0.25
  -8   5  23    1.55    0.22
   3  -8  23    1.24    0.24
  -8   5  23    1.91    0.27
   8  -3  23    1.76    0.22
   5   3  23    1.84    0.27
  -3  -5  23    1.71    0.23
   3  -8  23    1.26    0.24
  -3   8 -23    1.20    0.30
  -5  -3 -23    1.73    0.33
  -8   3 -23    1.22    0.36
  -3   8 -23    1.26    0.37
   3   5 -23    1.37    0.32
  -8   5  26    9.29    0.59
  -5  -3 -26    8.64    0.64
   3   5 -26    9.21    0.66
  -8   3 -26    8.59    0.67
  -3   8 -26    8.40    0.68
   3  -8  26    8.69    0.57
  -8   5  26    8.07    0.55
  -3  -5  26    8.35    0.58
  -3  -5  26    9.25    0.56
   3  -8  26    9.69    0.57
  -3   8 -26    8.32    0.61
  -8   3 -29    7.04    0.54
  -5  -3 -29    5.98    0.51
   3   5 -29    7.22    0.55
  -3   8 -29    7.52    0.57
   8  -5 -29    8.06    0.58
  -3  -5  29    8.06    0.49
   3  -8  29    7.28    0.47
  -8   5  29    6.67    0.45
  -5   8  29    6.72    0.45
  -8   5  29    7.46    0.47
  -5   8  29    8.27    0.49
  -3  -5  29    8.15    0.47
   3  -8  29    8.35    0.48
  -3   8 -32    5.75    0.39
   8  -5 -32    5.54    0.38
  -5   8  32    6.42    0.33
  -8   5  32    5.56    0.31
  -8   6 -32    0.15    0.17
  -6   8 -32    0.11    0.17
   2   6  32    0.38    0.10
  -6   8 -32    0.43    0.18
  -8   2  32    0.25    0.08
  -2   8  32    0.21    0.09
  -2   8  29    2.26    0.23
  -8   2  29    2.07    0.20
   2   6  29    2.16    0.21
   6  -8  29    2.19    0.22
   8  -2 -29    2.57    0.34
   2  -8 -29    1.48    0.28
   6   2 -29    1.97    0.31
  -2  -6 -29    1.53    0.27
  -8   6 -29    2.61    0.34
  -6   8 -29    2.36    0.34
   8  -6  29    1.95    0.21
   6  -8  29    1.94    0.21
  -6  -2  29    2.20    0.23
  -8   2  29    1.77    0.21
  -2  -6 -26    3.71    0.39
  -6   8 -26    3.11    0.45
   6   2 -26    3.68    0.42
  -8   6 -26    3.78    0.46
   8  -6  26    3.65    0.31
  -6  -2  26    4.12    0.31
   6  -8  26    3.66    0.31
  -8   2  26    3.52    0.33
  -6  -2  26    3.19    0.30
  -6   8 -26    3.40    0.39
  -8   2  26    3.55    0.32
   6  -8  26    3.93    0.32
  -6  -2  26    3.45    0.34
  -8   2  23   26.99    1.45
  -6  -2  23   27.10    1.46
   6  -8  23   24.43    1.43
  -6  -2  23   26.03    1.43
  -8   2  23   27.15    1.45
  -2   8  23   25.91    1.43
   6  -8  23   26.11    1.42
  -8   2  23   24.46    1.40
  -6  -2  23   25.79    1.41
   8  -6  23   25.94    1.41
  -6   8 -23   27.97    1.51
  -8   6 -23   27.74    1.52
  -6   8 -23   28.20    1.57
   6   2 -23   26.69    1.51
  -8   6 -23   28.13    1.58
   2   6  23   26.06    1.44
  -8   2  20   18.52    1.00
  -6  -2  20   18.32    1.02
  -6  -2  20   17.05    1.00
  -8   2  20   18.40    1.02
  -8   2  20   16.36    0.99
   6  -8  20   16.98    0.98
  -8   2  20   16.66    0.95
  -6  -2  20   15.91    0.95
   8  -6  20   17.43    0.97
   2   6  20   17.75    0.99
  -2   8  20   17.19    0.98
  -2  -6 -20   13.90    1.43
  -8   6 -20   17.64    1.55
  -6   8 -20   18.30    1.56
  -6   8 -20   20.03    1.08
  -8   6 -20   17.78    1.07
  -6   8 -20   17.46    1.10
  -8   6 -20   17.03    1.11
  -8   2  20   16.54    1.39
   2   6  17    1.28    0.20
  -2   8  17    0.52    0.16
  -6  -2  17    1.02    0.23
  -8   2  17    1.00    0.22
  -8   2  17    1.08    0.41
  -8   2  17    0.54    0.24
  -6  -2  17    0.62    0.24
  -8   2  17    0.90    0.20
  -6   8 -17    0.47    0.36
  -2  -6 -17    0.52    0.48
   6  -8  17    0.66    0.18
  -6  -2  17    0.98    0.21
  -8   2  17    0.93    0.18
  -8   6 -17    0.68    0.24
  -6   8 -17    0.94    0.24
  -6   8 -17    1.16    0.26
  -8   6 -17    0.87    0.27
  -6   8 -14    2.55    0.30
  -8   6 -14    1.93    0.28
   2  -8 -14    1.43    0.47
  -2  -6 -14    2.09    0.57
  -6   8 -14    2.58    0.48
  -6  -2  14    2.32    0.26
  -8   2  14    2.55    0.25
  -2   8  14    2.56    0.41
  -6  -2  14    2.43    0.47
  -8   2  14    2.27    0.53
  -2   8  14    2.37    0.22
  -6  -2  14    2.86    0.38
  -8   2  14    2.50    0.35
   2   6  14    2.46    0.24
  -2   8  14    2.54    0.23
  -8   6 -11   25.28    1.81
   6   2 -11   29.81    1.60
  -6   8 -11   30.21    1.80
  -6  -2  11   26.90    1.65
  -8   2  11   27.17    1.88
  -6  -2  11   29.40    1.77
  -8   2  11   31.54    1.68
  -2  -6 -11   27.40    1.86
   2  -8 -11   25.29    1.76
   6   2  -8   46.36    2.48
  -8   6  -8   46.33    2.67
  -8   6  -8   47.01    2.65
  -8   2   8   51.14    2.76
  -6  -2   8   48.83    2.62
  -6   8  -8   47.06    2.53
  -8   2   8   42.27    2.55
  -2  -6  -8   50.26    2.72
  -8   6  -5    8.81    0.66
  -6   8  -5    8.56    0.64
  -8   6  -5    8.31    0.64
  -8   2   5    6.99    0.62
  -2  -6  -5    8.90    0.69
  -6  -2   5    7.37    0.62
  -6  -2   5    7.80    0.65
  -8   2   5    8.35    0.72
  -6  -2   2   48.28    2.72
  -8   2   2   63.30    2.88
  -8   2   2   59.06    2.67
  -8   2   2   55.96    2.71
  -6  -2   2   47.10    2.60
  -6   8  -2   42.46    2.64
  -8   6  -2   48.44    2.63
  -8   6  -2   46.13    2.64
  -6   8   1  546.12   28.02
  -8   6   1  563.56   27.97
  -8   6   1  630.00   28.19
  -6  -2  -1  592.13   28.09
  -6   8   1  563.09   28.08
  -2   8  -1  498.94   27.91
  -8   6   1  836.99   28.29
  -8   2  -1  749.36   28.10
  -8   6   1  515.04   27.92
  -6   8   1  490.43   27.98
  -8   2  -1  656.82   28.07
  -8   6   1  734.07   28.10
  -6   8   4  100.15    4.95
  -6  -2  -4   88.01    4.78
  -8   2  -4   92.65    4.81
  -8   6   4  100.18    4.84
  -8   2  -4   94.05    4.90
  -2   8  -7  248.48   12.40
  -6   8   7  276.65   12.58
  -6   8   7  241.49   12.49
  -8   6   7  246.88   12.40
  -6  -2  -7  221.38   12.46
  -8   2  -7  241.45   12.47
   2   6 -10   48.69    2.49
  -2   8 -10   45.82    2.52
  -6   8  10   39.15    2.51
  -6   8  10   49.39    2.71
  -8   6  10   47.37    2.75
  -8   6  10   43.92    2.45
  -6  -2 -10   43.52    2.65
  -8   2 -10   40.53    2.60
  -6  -2 -13   22.82    1.75
  -2  -6  13   25.04    1.37
  -6   8  13   24.47    1.59
   6   2  13   25.39    1.36
  -8   6  13   25.80    1.80
  -8   6  13   25.42    1.50
  -8   6  13   23.65    1.34
  -6   8  13   26.78    1.35
   2   6 -13   25.74    1.56
  -2   8 -13   29.37    1.65
  -2  -6  16    7.42    0.50
   2  -8  16    6.56    0.49
   8  -2  16    6.84    0.46
   6   2  16    7.91    0.48
  -8   6  16    8.29    0.88
  -2  -6  16    6.76    0.62
  -8   6  16    6.07    0.57
  -6   8  16    7.17    0.46
  -2   8 -16    7.75    0.75
   2   6 -16    7.10    0.68
  -6  -2 -16    6.41    0.88
  -8   2 -16    6.46    0.85
  -6   8  16    7.20    0.45
   2   6 -16    6.79    0.51
  -8   2 -16    6.50    0.52
  -2   8 -16    5.93    0.52
   8  -2  19   70.64    3.64
   6   2  19   73.59    3.65
   2  -8  19   66.53    3.66
  -2  -6  19   71.76    3.67
  -8   6  19   70.55    3.66
   2  -8  19   73.64    3.65
  -2  -6  19   68.93    3.83
  -8   6  19   69.31    4.14
  -6   8  19   70.46    4.09
   2   6 -19   69.39    3.66
  -2   8 -19   74.70    3.69
  -6  -2 -19   64.76    4.20
  -8   2 -19   69.50    4.25
  -6   8  19   71.98    3.67
  -8   2 -19   72.73    3.73
   2   6 -19   70.01    3.70
  -6  -2 -19   74.49    3.72
  -2   8 -19   67.10    3.71
  -2   8 -19   70.12    4.05
  -8   6  22   -0.14    0.37
  -6   8  22   -0.19    0.34
   2   6 -22    0.15    0.21
  -2   8 -22    0.04    0.24
  -2   8 -22    0.08    0.48
  -6  -2 -22    0.78    0.50
  -8   2 -22   -0.27    0.54
  -2  -6  22    0.05    0.20
  -8   6  22    0.02    0.16
   2  -8  22   -0.02    0.19
  -8   6  22    0.15    0.20
  -2  -6  22    0.08    0.17
   2  -8  22   -0.04    0.19
   8  -2  22    0.08    0.19
   6   2  22    0.01    0.19
   8  -2  22    0.06    0.15
  -6  -2 -22    0.13    0.29
  -8   2 -22    0.07    0.33
  -2   8 -22    0.27    0.29
   2   6 -22    0.19    0.27
  -6  -2 -25    8.89    0.65
   2   6 -25    8.89    0.66
  -2   8 -25    8.74    0.67
  -8   2 -25    8.49    0.67
  -2  -6  25    9.27    0.56
   2  -8  25    8.89    0.56
  -8   6  25    8.61    0.55
   2  -8  25    8.14    0.57
  -2  -6  25    8.81    0.59
  -2   8 -25    7.10    0.60
   6   2  25    9.13    0.60
  -8   6  25    8.97    0.59
  -6  -2 -28    4.10    0.39
   2   6 -28    4.14    0.42
  -8   2 -28    5.40    0.44
  -2   8 -28    4.31    0.43
   2  -8  28    4.24    0.34
  -6   8  28    3.75    0.30
  -8   6  28    3.71    0.31
  -2  -6  28    4.75    0.35
  -2  -6  28    5.09    0.34
   2  -8  28    4.07    0.33
  -8   6  28    4.51    0.33
  -6   8  28    4.76    0.35
  -2   8 -28    4.18    0.36
   2  -8  31   14.87    0.78
  -6   8  31   16.28    0.80
  -8   6  31   15.01    0.78
  -2   8 -31   14.03    0.84
   8  -6 -31   13.61    0.84
   2   6 -31   13.78    0.83
  -8   2 -31   12.02    0.80
   8  -2  31   14.23    0.78
   7  -8  30   16.97    0.81
  -1   8  30   16.53    0.82
   1   7  30   15.34    0.80
  -8   1  30   14.16    0.79
  -7  -1  30   14.46    0.79
   7  -8  30   13.21    0.79
   8  -7  30   13.71    0.80
   1  -8 -30   13.01    0.84
   8  -1 -30   14.98    0.88
   7   1 -30   15.36    0.87
  -1  -7 -30   13.44    0.84
  -8   7 -30   16.57    0.90
   8  -1 -27   12.64    0.86
  -8   7 -27   14.36    0.89
   7   1 -27   13.22    0.85
  -1  -7 -27   11.26    0.80
  -8   1  27   12.75    0.77
   8  -7  27   12.33    0.75
   7  -8  27   12.66    0.76
  -7  -1  27   14.37    0.78
  -8   1  27   13.20    0.76
  -7  -1  27   12.19    0.74
   8  -7  27   13.63    0.75
   7  -8  27   13.51    0.75
  -1   8  27   13.53    0.77
  -8   7 -24    0.46    0.27
  -7   8 -24    0.02    0.29
   7   1 -24    0.17    0.27
  -8   7 -24    0.08    0.35
  -7  -1  24   -0.05    0.15
  -8   1  24   -0.11    0.16
   1   7  24    0.11    0.19
  -1   8  24   -0.05    0.18
  -7  -1  24   -0.12    0.20
  -8   1  24    0.14    0.21
  -8   1  24    0.16    0.19
   7  -8  24   -0.01    0.16
  -7  -1  24    0.05    0.18
   7  -8  24    0.01    0.18
   8  -7  24   -0.09    0.17
  -8   7 -21    9.57    0.71
  -7   8 -21   10.44    0.71
  -7  -1  21    9.26    0.63
  -8   1  21   10.38    0.65
  -8   1  21    9.71    0.62
   8  -7  21    9.18    0.59
   7  -8  21    9.58    0.60
  -8   1  21    9.19    0.58
  -7  -1  21    8.87    0.57
  -8   7 -21    9.65    0.75
  -8   7 -21    9.06    1.13
  -7   8 -21    9.30    1.13
   1   7  21   10.74    0.63
  -1   8  21    9.70    0.61
  -8   1  21    9.61    0.63
  -7  -1  21   10.36    0.65
  -8   1  18    0.27    0.12
  -8   1  18    0.35    0.21
  -7  -1  18   -0.01    0.21
  -8   1  18   -0.13    0.41
  -7  -1  18    0.26    0.23
  -8   1  18    0.10    0.21
  -8   1  18    0.26    0.18
  -7  -1  18    0.18    0.17
  -7   8 -18    0.31    0.50
  -1  -7 -18   -0.08    0.41
   1   7  18    0.14    0.16
  -1   8  18    0.08    0.15
   8  -7  18    0.01    0.15
  -7  -1  18    0.14    0.12
  -7   8 -18    0.18    0.23
  -8   7 -18    0.16    0.23
  -8   1  18    0.11    0.17
  -7  -1  18    0.43    0.19
  -8   7 -18    0.04    0.27
  -8   1  15    7.12    0.47
  -7  -1  15    7.22    0.48
  -7   8 -15    6.93    0.77
  -1  -7 -15    5.97    0.82
  -7  -1  15    6.25    0.58
  -7  -1  15    5.60    0.72
  -8   1  15    7.41    0.82
  -8   1  15    6.52    0.58
   1   7  15    6.23    0.44
  -1   8  15    6.71    0.43
   1  -8 -15    7.13    0.82
  -8   7 -15    6.56    0.51
  -7  -1  12    0.71    0.27
  -8   1  12    0.92    0.27
  -8   1  12    0.27    0.42
  -7  -1  12    0.43    0.34
  -1  -7 -12    0.38    0.44
  -8   7 -12    1.11    0.47
  -7   8 -12    1.63    0.40
   1  -8 -12   -0.38    0.50
  -8   1   9   31.94    1.82
   1  -8  -9   31.00    1.90
  -1  -7  -9   29.92    1.94
   7   1  -9   33.28    1.71
  -8   7  -9   27.93    1.87
  -7  -1   9   31.28    1.82
  -8   1   9   31.99    1.99
  -7  -1   9   32.64    1.92
  -7  -1   6   73.14    3.81
  -7  -1   6   70.03    3.82
  -8   1   6   76.51    3.90
  -7   8  -6   73.54    3.78
  -8   7  -6   67.40    3.79
  -7   8  -6   68.07    3.79
  -8   1   3   70.22    3.31
  -7  -1   3   63.33    3.27
  -8   1   3   58.00    3.34
  -7  -1   3   60.26    3.36
  -8   1   3   63.55    3.43
  -7   8  -3   64.56    3.44
  -8   7  -3   64.25    3.37
  -7   8  -3   61.50    3.33
  -8   7  -3   59.28    3.31
  -8   7   0   58.41    3.06
  -8   7   0   55.27    3.01
  -7   8   0   59.54    3.09
  -8   1   0   69.63    3.16
  -8   7   0   54.40    3.09
  -7  -1   0   52.21    3.06
  -7   8   0   55.37    3.07
  -8   1   0   73.20    3.13
  -7   8   0   54.85    3.13
  -1   8   0   54.20    2.99
  -8   7   0   58.57    3.18
  -7  -1   0   63.19    3.15
  -8   1   0   60.51    3.11
  -8   7   0   77.57    3.32
  -7   8   0   72.58    3.34
  -7  -1  -3   10.10    0.67
  -8   1  -3   10.67    0.68
  -8   7   3   11.13    0.71
  -7   8   3    9.92    0.68
  -7   8   3   10.17    0.79
  -8   7   3   11.89    0.83
  -8   1  -3    9.84    0.75
  -7  -1  -3   10.17    0.77
  -8   7   3   10.12    0.59
  -7   8   3   10.93    0.65
  -7   8   6   97.32    5.07
  -7  -1  -6   89.85    5.08
  -8   7   6  110.83    5.27
  -8   1  -6  100.03    5.12
  -7   8   6  117.42    5.40
  -8   7   6  111.79    5.41
  -8   1  -6  105.82    5.31
  -8   7   6  105.46    5.34
  -7   8   6  109.33    5.36
  -8   7   9    1.92    0.34
  -8   7   9    1.22    0.38
  -7   8   9    1.55    0.50
  -7   8   9    1.85    0.40
   1   7  -9    1.90    0.34
  -1   8  -9    1.53    0.32
  -8   1  -9    0.85    0.44
  -1   8 -12   15.52    1.05
   1   7 -12   16.82    1.05
  -8   7  12   14.56    1.25
  -8   7  12   13.78    0.96
  -7   8  12   12.41    1.03
  -7  -1 -12   13.76    1.21
  -8   1 -15   15.39    1.32
  -7  -1 -15   13.70    1.28
  -8   1 -15   15.42    0.91
  -7  -1 -15   15.56    0.90
  -1   8 -15   14.64    0.91
   1   7 -15   15.15    0.90
   8  -1  15   15.58    0.86
   7   1  15   15.70    0.87
   1  -8  15   14.74    0.89
  -1  -7  15   14.48    0.90
  -8   7  15   15.61    1.33
  -7   8  15   14.89    0.85
  -1   8 -15   15.45    1.12
   1   7 -15   15.43    1.10
  -1  -7  18    8.63    0.53
   1  -8  18    7.38    0.51
  -8   7  18    6.77    0.50
  -7   8  18    7.29    0.52
  -1   8 -18    6.76    0.53
   1   7 -18    6.71    0.52
   7   1  18    7.64    0.49
   8  -1  18    7.64    0.49
  -1  -7  18    6.86    0.48
   1   7 -18    7.05    0.55
  -1   8 -18    6.88    0.56
  -8   1 -18    7.38    0.58
  -7  -1 -18    7.90    0.57
   1  -8  18    5.90    0.62
  -8   7  18    8.02    0.89
  -1  -7  18    8.01    0.67
  -7   8  18    7.85    0.87
  -8   1 -18    6.29    0.90
  -7  -1 -18    6.48    0.91
  -1   8 -18    7.67    0.79
   1   7 -18    6.18    0.72
  -7   8  21    1.75    0.48
  -8   7  21    1.49    0.50
  -7  -1 -21    0.71    0.30
   1   7 -21    1.17    0.29
  -1   8 -21    0.98    0.32
  -8   1 -21    0.85    0.32
   8  -1  21    1.78    0.25
   7   1  21    1.22    0.24
  -1  -7  21    1.08    0.22
  -8   7  21    1.12    0.25
  -7   8  21    1.25    0.27
  -8   1 -21    0.54    0.53
  -7  -1 -21    1.48    0.64
  -1  -7  21    1.25    0.25
   1  -8  21    1.08    0.24
  -1   8 -21    1.07    0.28
   1   7 -21    0.99    0.26
   1  -8  24    6.29    0.48
  -1  -7  24    6.42    0.49
  -8   7  24    6.14    0.44
  -1  -7  24    6.49    0.46
   8  -1  24    7.52    0.50
   7   1  24    7.48    0.50
   1   7 -24    5.91    0.55
  -7  -1 -24    6.46    0.56
  -8   1 -24    6.68    0.57
  -1   8 -24    5.74    0.55
  -8   7  24    7.23    0.51
   1   7 -24    6.70    0.51
  -1   8 -24    6.56    0.51
  -7   8  27   14.86    0.84
  -8   7  27   15.43    0.84
  -7  -1 -27   14.20    0.89
  -8   1 -27   13.51    0.90
   1   7 -27   15.61    0.93
  -1   8 -27   15.84    0.93
  -1  -7  27   15.94    0.86
   1  -8  27   14.66    0.84
  -8   7  27   13.59    0.81
  -7   8  27   12.09    0.80
  -1   8 -27   14.29    0.86
  -1  -7  27   15.65    0.83
  -1   8 -30    0.88    0.24
   1   7 -30    0.74    0.24
  -8   1 -30    0.46    0.20
  -8   7  30    0.86    0.15
  -7   8  30    0.72    0.16
  -8   1 -30    0.66    0.20
   8  -7 -30    1.00    0.25
  -1  -7  30    1.13    0.16
  -8   8 -31    0.02    0.21
   0   8  31    0.12    0.09
  -8   8 -31   -0.02    0.20
  -8   8 -28    3.10    0.38
   0  -8 -28    1.87    0.29
   8   0 -28    1.57    0.31
   0   8  28    2.45    0.23
  -8   0  28    2.06    0.23
  -8   0  28    2.51    0.24
   8  -8  28    1.98    0.22
   8  -8  28    2.85    0.24
   8   0 -25   -0.08    0.28
  -8   8 -25   -0.15    0.35
   8  -8  25    0.02    0.16
  -8   0  25    0.13    0.19
  -8   0  25    0.07    0.18
   8  -8  25    0.15    0.16
  -8   8 -25   -0.32    0.27
  -8   0  22    1.05    0.17
   0   8  22    1.38    0.22
   8  -8  22    1.12    0.21
  -8   0  22    1.24    0.25
  -8   0  22    1.09    0.23
  -8   8 -22    1.57    0.35
  -8   8 -22    1.78    0.42
  -8   0  19    0.03    0.21
  -8   8 -19    0.09    0.29
  -8   0  19    0.01    0.20
   8  -8  19    0.01    0.18
  -8   0  19    0.11    0.12
  -8   0  19   -0.11    0.19
  -8   0  19    0.50    0.24
   0   8  19    0.05    0.16
  -8   8 -19   -0.06    0.26
  -8   0  16    0.09    0.21
   0  -8 -16   -0.13    0.40
  -8   8 -16    0.56    0.46
  -8   8 -16    0.18    0.23
  -8   0  16    0.42    0.18
  -8   0  16    0.37    0.21
  -8   8 -16    0.55    0.23
  -8   0  16    0.49    0.38
   0   8  16    0.35    0.15
  -8   8 -13   -0.35    0.23
  -8   0  13    0.12    0.24
  -8   0  13   -0.67    0.50
  -8   0  13   -0.04    0.17
   0   8  13   -0.16    0.16
   0  -8 -13   -0.79    0.56
  -8   8 -13   -0.23    0.40
  -8   0  10   92.69    4.83
  -8   0  10   91.84    4.97
  -8   8 -10   84.30    4.91
   0  -8 -10   99.37    5.00
  -8   8  -7    0.06    0.27
  -8   0   7    0.04    0.29
  -8   8  -7   -0.02    0.20
  -8   0   4   47.37    2.74
  -8   8  -4   50.32    2.72
  -8   0   4   51.85    2.66
  -8   8  -4   49.03    2.74
  -8   8  -1   -0.28    0.35
  -8   8  -1   -0.06    0.17
  -8   0   1   -0.06    0.19
  -8   0   1   -0.18    0.23
  -8   0  -2   18.63    1.10
  -8   8   2   23.49    1.14
  -8   8   2   22.33    1.24
  -8   8   2   21.34    1.06
  -8   8   2   16.57    0.94
  -8   0  -2   18.50    1.16
  -8   8   2   25.97    1.36
  -8   8   5    0.19    0.35
  -8   8   5   -0.19    0.40
  -8   8   5   -0.08    0.08
  -8   0  -5   -0.26    0.37
  -8   0  -5   -0.12    0.15
  -8   0  -8   88.38    4.94
  -8   8   8  105.17    5.10
   0   8  -8   90.67    4.83
  -8   8   8   87.68    4.91
   0   8 -11   -0.07    0.24
  -8   8  11    0.04    0.30
   0   8 -14    5.84    0.65
  -8   0 -14    5.64    0.83
   8   0  14    7.01    0.46
   0   8 -14    6.30    0.48
   0  -8  14    7.16    0.47
   0  -8  17   -0.09    0.18
  -8   8  17   -0.04    0.19
   0  -8  17   -0.15    0.18
  -8   8  17   -0.21    0.39
   0  -8  17    0.34    0.25
   8   0  17    0.10    0.16
   0   8 -17    0.20    0.20
  -8   0 -17    0.08    0.45
   0   8 -17    0.05    0.26
   0   8 -17   -0.07    0.22
  -8   0 -17   -0.14    0.24
  -8   8  20   38.62    2.09
  -8   8  20   43.45    2.62
   0   8 -20   37.07    2.10
  -8   0 -20   41.17    2.15
   0   8 -20   39.98    2.15
   0  -8  20   39.47    2.10
   0   8 -20   30.72    2.36
  -8   0 -20   34.39    2.63
   8   0  20   41.59    2.08
   0   8 -23    0.07    0.23
   0  -8  23    0.03    0.19
  -8   8  23    0.05    0.22
   8   0  23   -0.03    0.21
   0  -8  23   -0.11    0.21
  -8   0 -23   -0.02    0.29
   0   8 -23    0.15    0.27
   0   8 -26    0.91    0.31
  -8   0 -26    1.19    0.30
   0   8 -26    1.20    0.25
   0  -8  26    1.23    0.22
  -8   8  26    0.87    0.17
   0  -8  26    1.12    0.21
  -8   0 -29   -0.35    0.22
   0  -8  29   -0.02    0.15
   0   8 -29   -0.05    0.23
  -9   5 -32    0.23    0.16
  -4   9  32    0.31    0.10
  -9   4  32    0.17    0.07
   5  -9  29   16.14    0.81
  -9   4  29   12.69    0.78
  -4   9  29   13.60    0.79
   5  -9  29   14.24    0.80
   9  -5  29   13.99    0.80
  -4  -5 -29   12.25    0.83
   5   4 -29   14.34    0.87
  -9   5 -29   13.54    0.87
  -5   9 -29   15.87    0.90
   9  -4 -29   16.11    0.90
  -9   4  29   14.99    0.79
  -4   9  29   16.61    0.83
   5   4 -26    1.29    0.31
  -9   5 -26    1.63    0.34
  -5   9 -26    0.92    0.34
  -4  -5 -26    1.06    0.28
  -5   9 -26    1.17    0.29
  -4   9  26    1.70    0.23
   5  -9  26    1.03    0.21
  -9   4  26    1.63    0.26
   4   5  26    0.81    0.22
   5  -9  26    1.30    0.21
  -9   4  26    1.23    0.20
   9  -5  26    1.06    0.19
  -5  -4  26    1.48    0.20
  -9   4  23    5.07    0.39
   5  -9  23    5.15    0.40
  -5  -4  23    4.96    0.39
  -9   4  23    4.49    0.42
   5  -9  23    5.76    0.41
  -5  -4  23    4.58    0.36
   9  -5  23    5.53    0.38
  -5   9 -23    4.88    0.53
  -9   5 -23    5.64    0.55
  -4  -5 -23    4.99    0.46
   5   4 -23    4.92    0.47
  -5   9 -23    5.32    0.47
   4   5  23    4.78    0.42
  -9   4  20   65.27    3.29
   5  -9  20   62.78    3.29
  -9   4  20   66.39    3.30
  -9   4  20   68.07    3.31
  -5  -4  20   61.25    3.28
  -4   9  20   62.47    3.26
  -5  -4  20   61.11    3.46
  -9   4  20   60.60    3.79
   4   5  20   61.64    3.28
  -5   9 -20   64.64    3.92
  -4  -5 -20   58.19    3.88
  -9   5 -20   59.48    3.89
  -5   9 -20   67.08    3.35
  -9   5 -20   66.19    3.36
   5   4 -20   63.05    3.34
  -9   5 -20   66.74    3.40
  -5   9 -20   61.00    3.37
  -5  -4  20   61.43    3.25
   9  -5  20   64.48    3.25
  -4   9  17   79.74    4.04
   9  -5  17   81.45    4.05
  -9   4  17   81.03    4.08
  -5  -4  17   74.64    4.07
  -9   4  17   79.37    4.07
   5  -9  17   78.05    4.07
  -9   4  17   84.05    4.07
   5  -9  17   80.81    4.06
  -9   5 -17   82.38    4.12
  -5  -4  17   77.05    4.24
  -4   9  17   83.26    4.46
  -9   4  17   85.14    4.62
  -9   4  17   70.89    4.19
  -5   9 -17   81.24    4.50
  -4  -5 -17   71.50    4.61
  -5  -4  17   75.62    4.03
   5   4 -17   79.32    4.10
  -9   5 -17   80.59    4.13
  -5   9 -17   79.41    4.14
  -5   9 -17   86.49    4.13
  -4   9  14   27.74    1.73
  -9   4  14   28.96    1.48
  -4   9  14   27.69    1.46
  -4  -5 -14   30.57    2.02
  -4   9  14   31.14    1.83
  -5  -4  14   25.50    1.63
  -9   4  14   30.81    1.99
  -9   4  14   29.55    1.65
  -4   9  14   24.99    1.44
  -9   5 -14   28.16    1.51
  -5   9 -14   27.04    1.52
  -9   5 -14   25.71    1.91
  -5   9 -14   32.49    1.87
  -9   4  11    8.76    0.70
  -4   9  11    8.79    0.82
  -5  -4  11   10.00    0.72
  -9   4  11    8.59    0.92
  -5  -4  11    7.24    0.71
  -5   9 -11   11.39    0.84
  -4  -5 -11    7.99    0.90
  -9   5 -11    9.34    0.88
   5   4 -11   10.42    0.69
  -4   9  11    7.53    0.77
  -9   4   8   33.80    2.07
  -4   9   8   40.84    2.22
  -5  -4   8   35.84    2.05
  -9   4   8   39.54    2.33
  -4  -5  -8   37.87    2.24
  -9   5  -8   37.04    2.19
  -4   9   5   72.28    3.59
  -4  -5  -5   63.58    3.45
  -9   4   5   67.95    3.68
  -5   9  -5   68.19    3.55
  -9   5  -5   70.09    3.57
  -4  -5  -5   57.39    3.58
  -9   4   2    9.69    0.68
  -4   9   2    7.64    0.60
  -9   4   2   12.63    0.84
  -5   9  -2    6.98    0.62
  -9   5  -2   10.77    0.65
  -5  -4  -1   30.36    1.77
  -9   5   1   44.26    1.92
  -4   9  -1   27.48    1.73
  -9   5   1   38.90    1.93
  -9   4  -1   41.51    1.91
  -5   9   1   31.03    1.77
  -4   9  -1   32.90    1.78
  -5  -4  -1   37.96    1.95
  -5   9   1   35.52    1.86
  -9   5   1   32.47    1.76
  -9   4  -1   45.06    1.87
  -9   4  -4    1.55    0.33
  -5  -4  -4    1.49    0.36
  -4   9  -4    1.65    0.31
  -5  -4  -4    1.34    0.25
  -9   5   4    2.05    0.31
  -5   9   4    1.54    0.34
  -9   5   4    2.73    0.46
  -9   5   7   27.18    1.73
  -5   9   7   34.70    1.91
  -9   5   7   32.04    1.95
  -9   4  -7   29.98    1.83
  -5  -4  -7   29.36    1.87
  -5  -4 -10  109.50    5.48
  -9   4 -10   92.13    5.37
  -9   5  10  107.93    5.54
  -5   9  10  111.71    5.45
  -9   5  10   92.10    5.20
  -5   9  10   90.33    5.31
  -4   9 -10  107.77    5.32
   4   5 -10  101.10    5.21
  -4  -5  13   97.37    4.99
  -5   9  13   98.09    5.24
  -9   5  13   97.27    4.95
  -5   9  13   99.80    4.96
  -5   9  13  103.17    5.38
  -4  -5  13   99.33    5.16
  -9   5  13  104.68    5.51
  -9   5  13   90.13    5.11
  -4   9 -13  111.33    5.32
   4   5 -13  109.38    5.19
  -9   4 -13   98.55    5.41
  -5  -4 -13   93.13    5.43
  -4   9 -13   93.66    5.00
   5   4  13   97.17    4.98
   5   4  16   55.14    2.76
   9  -4  16   52.97    2.74
  -5   9  16   49.33    2.72
  -9   5  16   52.00    2.76
  -9   5  16   51.06    2.76
  -5   9  16   54.09    2.74
  -5   9  16   39.57    2.93
  -4  -5  16   54.27    2.78
  -9   5  16   55.64    2.75
   4  -9  16   53.29    2.77
   4   5 -16   53.45    2.79
  -9   4 -16   54.79    2.81
  -4   9 -16   52.27    2.81
  -5   9  16   55.53    3.15
  -4  -5  16   51.41    2.93
  -9   5  16   59.86    3.34
  -9   5  16   55.12    2.92
  -5  -4 -16   48.29    3.28
   4  -9  16   55.49    2.76
  -9   4 -16   53.33    2.80
  -4   9 -16   57.47    3.15
  -4   9 -16   56.49    2.80
   4  -9  19    7.29    0.51
  -4  -5  19    7.51    0.54
  -9   5  19    8.01    0.51
  -9   5  19    7.62    0.52
  -9   5  19    7.89    0.53
   4   5 -19    7.36    0.57
  -9   4 -19    7.67    0.60
  -4   9 -19    7.30    0.61
  -4  -5  19    7.35    0.66
  -9   5  19    6.92    0.87
  -4   9 -19    7.49    0.57
  -5   9  19    6.80    0.48
   9  -4  19    7.46    0.50
  -4  -5  19    7.18    0.48
   4  -9  19    7.38    0.51
  -5  -4 -19    5.16    0.89
  -9   4 -19    6.94    0.96
  -4   9 -19    7.33    0.87
   5   4  19    7.45    0.51
  -5   9  22    0.19    0.32
  -9   5  22    0.07    0.40
  -4   9 -22    0.47    0.28
  -4  -5  22    0.19    0.21
  -9   5  22    0.30    0.17
   4  -9  22    0.80    0.21
  -9   5  22    0.41    0.24
  -5  -4 -22    0.35    0.51
  -4   9 -22    0.02    0.31
  -5  -4 -22    0.59    0.26
  -9   4 -22    0.50    0.34
   4   5 -22    0.39    0.27
  -4  -5  22    0.53    0.18
   4  -9  22    0.63    0.21
   5   4  22    0.43    0.21
   9  -4  22    0.51    0.18
   5   4  25   31.55    1.69
   4   5 -25   30.36    1.75
  -5  -4 -25   28.03    1.72
  -9   4 -25   31.83    1.78
  -4   9 -25   32.71    1.78
  -9   5  25   32.96    1.70
  -4  -5  25   29.86    1.69
  -9   5  25   29.93    1.66
   4  -9  25   30.72    1.68
   4  -9  25   32.13    1.66
  -4  -5  25   32.31    1.65
  -4   9 -25   31.59    1.72
  -9   5  28    4.33    0.31
  -5   9  28    5.20    0.35
  -4   9 -28    4.96    0.44
  -5  -4 -28    4.02    0.37
   4   5 -28    3.73    0.40
  -9   4 -28    4.34    0.43
  -9   5  28    3.73    0.30
   4  -9  28    3.87    0.32
  -4   9 -28    4.06    0.37
   4  -9  28    4.08    0.32
  -4  -5  28    4.46    0.32
   5  -9 -31    4.73    0.38
  -9   4 -31    5.07    0.37
   9  -5 -31    5.64    0.41
  -4   9 -31    5.21    0.40
  -5   9  31    6.33    0.35
  -9   5  31    5.50    0.33
   4  -9  31    5.74    0.34
   3  -9 -30    0.08    0.18
   9  -3 -30   -0.01    0.21
  -6   9 -30   -0.01    0.22
  -9   6 -30    0.55    0.22
  -3   9  30    0.03    0.10
   9  -6  30   -0.08    0.11
   6  -9  30    0.08    0.13
  -9   3  30    0.07    0.10
   3   6  30    0.09    0.10
  -3   9  30    0.11    0.13
   9  -6  27    1.13    0.18
  -6  -3  27    1.05    0.17
  -6   9 -27    0.87    0.33
  -6   9 -27    1.02    0.26
  -9   6 -27    1.46    0.34
   9  -3 -27    1.00    0.31
   6   3 -27    0.94    0.28
  -3  -6 -27    0.42    0.24
  -3   9  27    1.07    0.20
  -9   3  27    0.85    0.21
  -9   3  27    0.80    0.17
   6  -9  27    0.91    0.18
   6  -9  27    0.86    0.19
   9  -6  24   -0.01    0.16
  -6  -3  24    0.07    0.15
  -6   9 -24   -0.24    0.36
  -9   6 -24   -0.10    0.34
   6   3 -24    0.14    0.26
   6  -9  24    0.02    0.16
  -9   3  24   -0.04    0.21
  -6  -3  24   -0.05    0.18
  -9   3  24    0.03    0.17
   6  -9  24    0.05    0.17
  -6   9 -24   -0.08    0.25
  -9   3  21    5.92    0.43
   6  -9  21    5.65    0.43
  -9   3  21    6.21    0.47
  -9   3  21    5.69    0.44
  -6  -3  21    6.20    0.45
  -6   9 -21    6.31    0.52
  -9   6 -21    6.75    0.53
  -3  -6 -21    4.36    0.79
  -9   6 -21    4.96    0.89
  -6   9 -21    4.56    0.86
   6   3 -21    5.99    0.51
  -9   6 -21    5.64    0.56
  -6   9 -21    6.03    0.57
  -3   9  21    5.64    0.42
  -6  -3  21    4.88    0.38
   9  -6  21    5.55    0.40
   6  -9  21    6.53    0.43
  -9   3  21    6.06    0.81
  -9   3  18    0.28    0.13
  -9   3  18    0.69    0.23
  -6  -3  18    0.61    0.21
   6  -9  18    0.46    0.18
  -9   3  18    0.11    0.17
   9  -6  18    0.23    0.13
   6  -9  18    0.27    0.17
  -6  -3  18    0.31    0.13
  -3   9  18    1.34    0.38
  -9   3  18    0.57    0.44
  -9   3  18    0.31    0.21
  -6  -3  18    0.47    0.24
  -3  -6 -18   -0.66    0.69
  -6   9 -18    0.44    0.40
  -9   3  18    0.65    0.20
  -3   9  18    0.36    0.15
  -6   9 -18    0.38    0.25
  -9   6 -18    0.30    0.24
  -6   9 -18    0.72    0.28
  -9   6 -18    0.36    0.27
  -9   3  15    8.58    0.69
  -9   6 -15    8.47    0.93
  -3  -6 -15    7.05    0.94
  -6   9 -15    7.74    0.84
  -9   6 -15    7.71    0.58
  -6   9 -15    8.05    0.59
  -9   3  15    8.81    0.55
  -6  -3  15    8.93    0.57
  -3   9  15    9.36    0.77
  -6  -3  15    7.78    0.68
  -9   3  15    8.68    0.94
  -3   9  15    8.33    0.51
   3   6  15    8.47    0.54
  -3   9  15    8.49    0.51
  -6   9 -12   -0.08    0.18
   3   6  12    0.17    0.15
  -6  -3  12    0.12    0.22
  -9   3  12    0.26    0.23
  -6  -3  12   -0.08    0.15
  -6   9 -12    0.13    0.32
  -9   6 -12    0.05    0.40
  -3  -6 -12   -0.24    0.52
  -9   3  12    0.12    0.50
  -3  -6  -9   28.71    1.80
  -9   6  -9   25.18    1.73
   6   3  -9   27.18    1.55
  -6  -3   9   26.82    1.65
  -9   3   9   30.07    1.86
  -9   3   9   28.25    1.64
  -3  -6  -6    1.19    0.39
  -9   6  -6    1.34    0.34
  -6   9  -6    1.86    0.35
  -9   3   6    0.96    0.38
  -6  -3   6    2.01    0.38
  -9   6  -3    7.61    0.54
  -6   9  -3    5.63    0.53
  -6  -3   3    5.70    0.59
  -3   9   3    6.14    0.51
  -9   3   3    7.84    0.70
  -9   3   3    6.12    0.55
  -6   9   0    0.31    0.19
  -9   3   0   -0.09    0.18
  -9   6   0    0.18    0.13
  -3   9   0    0.14    0.12
  -6   9   0   -0.08    0.18
  -9   6   0    0.19    0.21
  -9   3   0    0.46    0.21
  -6   9   0    0.06    0.16
  -6  -3   0   -0.03    0.25
  -6  -3   0   -0.03    0.16
  -6  -3  -3  203.53   10.37
  -6   9   3  203.38   10.44
  -9   3  -3  230.89   10.43
  -9   3  -3  192.77   10.38
  -9   6   3  221.79   10.40
  -9   6   3  183.29   10.41
  -9   3  -6  112.18    5.49
  -6  -3  -6   92.03    5.47
  -3   9  -6  109.28    5.42
  -9   6   6   98.58    5.40
  -6  -3  -6  100.83    5.24
  -6   9   6  119.71    5.55
  -9   3  -9    3.06    0.50
  -3   9  -9    3.66    0.44
   3   6  -9    2.99    0.38
  -6  -3  -9    3.20    0.57
  -6   9   9    2.43    0.48
  -6   9   9    2.93    0.54
  -9   6   9    3.39    0.62
  -9   6   9    2.65    0.39
  -3  -6  12   -0.05    0.16
  -6   9  12    0.25    0.14
   6   3  12   -0.09    0.15
   3   6 -12   -0.03    0.21
  -3   9 -12    0.04    0.31
  -6  -3 -12   -0.77    0.51
  -9   3 -12    0.22    0.39
  -6   9  12    0.12    0.31
  -6   9  12   -0.05    0.39
  -9   6  12    0.26    0.46
  -9   6  12    0.26    0.24
  -3  -6  15    1.12    0.30
  -9   6  15    1.61    0.29
  -3   9 -15    1.00    0.35
   3   6 -15    1.41    0.33
  -6  -3 -15    0.87    0.53
   3   6 -15    1.06    0.22
  -9   3 -15    0.95    0.23
  -3   9 -15    1.16    0.26
   6   3  15    1.24    0.20
   9  -3  15    1.17    0.18
  -6   9  15    1.13    0.16
  -6   9  15    1.45    0.19
  -3  -6  15    1.21    0.23
   3  -9  15    1.12    0.21
  -6   9  15    1.22    0.43
  -9   6  15    1.04    0.51
  -6   9  15    0.87    0.32
   6   3  18    0.30    0.18
   9  -3  18    0.34    0.16
  -3  -6  18    0.58    0.22
  -9   6  18    0.29    0.15
   3  -9  18    0.48    0.19
  -9   6  18    0.50    0.20
  -6   9  18    0.32    0.22
   3  -9  18    0.52    0.19
  -9   6  18   -0.07    0.50
  -3  -6  18    0.59    0.27
  -9   3 -18    0.38    0.26
  -3   9 -18    0.18    0.25
   3   6 -18    0.23    0.23
  -9   6  18    0.34    0.21
   3   6 -18    0.75    0.21
  -3   9 -18    0.34    0.24
  -6  -3 -18   -0.16    0.53
  -9   3 -18    0.48    0.50
  -3   9 -18    0.34    0.36
   3  -9  21    2.35    0.29
  -9   6  21    1.96    0.24
  -3  -6  21    2.30    0.30
  -9   6  21    2.56    0.31
  -3   9 -21    2.75    0.34
   3   6 -21    2.67    0.31
   9  -3  21    2.15    0.27
  -3   9 -21    2.14    0.38
  -6  -3 -21    2.91    0.36
   3   6 -21    2.17    0.35
  -9   3 -21    2.31    0.39
  -3  -6  21    1.90    0.25
  -6   9  21    1.92    0.49
  -9   6  21    2.84    0.59
  -6  -3 -21    2.29    0.67
  -9   3 -21    1.63    0.60
   6   3  21    2.98    0.31
   3  -9  24    1.22    0.23
  -3  -6  24    1.53    0.26
  -9   6  24    0.89    0.18
  -9   6  24    1.31    0.26
   6   3  24    1.18    0.24
  -3   9 -24    1.03    0.27
  -3  -6  24    1.20    0.21
   3  -9  24    1.05    0.22
  -9   3 -24    1.25    0.34
  -6  -3 -24    0.97    0.29
   3   6 -24    0.96    0.30
  -3   9 -24    1.06    0.34
  -3   9 -27   39.65    2.18
   3  -9  27   43.93    2.15
  -3  -6  27   44.15    2.14
  -9   6  27   37.84    2.12
   3  -9  27   41.20    2.15
  -3  -6  27   41.53    2.16
  -6   9  27   37.42    2.12
  -6  -3 -27   39.59    2.19
   3   6 -27   42.97    2.23
  -9   3 -27   41.96    2.23
  -3   9 -27   39.61    2.23
  -9   6  27   41.66    2.14
  -6   9  27   46.06    2.17
  -9   6  30    0.32    0.12
  -6   9  30    0.37    0.14
   3  -9  30    0.12    0.13
  -3  -6  30    0.20    0.13
   9  -3  30    0.11    0.11
   9  -6 -30    0.03    0.22
  -3   9 -30    0.11    0.21
  -9   3 -30    0.05    0.18
   3   6 -30   -0.01    0.20
  -2   9  31    1.53    0.15
  -9   7 -31    0.88    0.23
  -9   7 -31    1.39    0.22
  -7   9 -31    1.36    0.23
   2  -9 -31    1.03    0.19
   9  -7  28   17.09    1.02
   7  -9  28   18.14    1.03
  -9   2  28   18.34    1.03
  -2  -7 -28   16.47    1.07
   7   2 -28   19.54    1.11
   9  -2 -28   19.60    1.12
  -9   7 -28   20.55    1.14
  -7   9 -28   20.58    1.15
  -9   2  28   17.79    1.01
  -9   2  28   19.55    1.04
  -2   9  28   21.25    1.05
   2   7  28   19.61    1.03
   7  -9  28   19.81    1.03
  -7   9 -25    2.15    0.35
   7   2 -25    2.39    0.35
  -9   7 -25    2.49    0.42
  -7   9 -25    2.84    0.42
   9  -7  25    2.42    0.25
  -7  -2  25    1.98    0.23
   7  -9  25    2.43    0.26
   2   7  25    2.55    0.28
  -7  -2  25    1.90    0.25
  -9   2  25    2.45    0.28
   7  -9  25    2.19    0.25
  -7  -2  25    2.68    0.28
  -9   2  25    2.33    0.26
   7   2 -22    8.60    0.65
  -9   7 -22    8.72    0.73
  -7   9 -22    9.59    0.73
   2   7  22    8.61    0.58
   7  -9  22    8.98    0.57
   9  -7  22    8.91    0.55
  -7  -2  22    7.46    0.53
  -2   9  22    9.22    0.57
  -9   2  22    9.15    0.61
  -7  -2  22    8.69    0.59
  -9   2  22    9.32    0.59
  -7  -2  22    8.66    0.60
   7  -9  22    9.36    0.58
  -9   7 -22    9.05    0.68
  -7   9 -22   10.18    0.67
  -7  -2  19    7.87    0.51
  -9   2  19    6.59    0.48
  -9   2  19    7.83    0.51
  -7  -2  19    6.42    0.50
  -9   2  19    7.30    0.49
  -7  -2  19    5.84    0.41
   9  -7  19    6.53    0.44
  -9   2  19    5.99    0.42
  -2   9  19    6.63    0.72
  -9   2  19    6.86    0.86
  -9   2  19    5.89    0.59
  -7  -2  19    5.84    0.59
  -7   9 -19    6.54    0.58
  -9   7 -19    7.31    0.60
  -2  -7 -19    7.16    0.96
  -7   9 -19    6.29    0.95
  -2   9  19    6.58    0.45
   2   7  19    6.94    0.47
  -7   9 -19    6.79    0.54
  -9   7 -19    7.17    0.55
  -7  -2  16    0.45    0.22
  -9   2  16    1.07    0.23
  -7  -2  16    0.09    0.17
  -9   2  16    0.09    0.17
   7  -9  16    0.08    0.16
  -9   2  16   -0.07    0.40
  -9   2  16    0.10    0.20
  -7  -2  16    0.29    0.22
  -9   2  16    0.03    0.19
  -2  -7 -16    0.07    0.45
  -7   9 -16    0.24    0.39
  -9   7 -16    0.57    0.47
   2   7  16    0.12    0.17
  -2   9  16    0.34    0.13
  -9   7 -16    0.11    0.21
  -7   9 -16    0.18    0.24
  -7   9 -16    0.21    0.22
  -9   7 -16    0.14    0.21
  -2   9  13   56.57    2.92
  -9   2  13   59.33    3.14
  -9   7 -13   57.67    3.39
  -7   9 -13   64.99    3.35
  -9   2  13   59.32    2.97
  -7  -2  13   59.46    2.97
  -7  -2  13   60.12    3.14
  -7  -2  13   58.49    3.29
  -9   2  13   63.72    3.48
  -9   7 -13   55.15    2.98
  -7   9 -13   60.44    3.00
  -2   9  13   52.54    2.92
   2   7  13   57.59    2.95
   2  -9 -13   58.55    3.31
  -2  -7 -13   55.12    3.41
  -9   2  10    6.62    0.61
  -2  -7 -10    7.27    0.77
  -9   7 -10    6.74    0.74
  -9   7 -10    6.11    0.68
  -7  -2  10    6.52    0.60
  -9   2  10    6.49    0.77
  -7  -2  10    6.36    0.66
  -9   7  -7  227.09   11.59
  -7   9  -7  223.29   11.55
  -9   7  -7  213.72   11.56
  -7  -2   7  223.02   11.56
  -7  -2   7  225.65   11.54
  -9   2   7  237.37   11.69
  -2  -7  -7  228.93   11.64
  -7   9  -7  239.13   11.54
  -9   2   4    3.51    0.37
  -7  -2   4    3.09    0.43
  -9   2   4    2.61    0.41
  -9   2   4    3.28    0.48
  -7   9  -4    3.56    0.39
  -9   7  -4    2.89    0.39
  -9   7  -4    3.19    0.39
  -7  -2   1   55.66    2.98
  -7   9  -1   50.90    2.97
  -9   2   1   67.15    3.09
  -9   2   1   72.31    3.07
  -7   9  -1   53.76    3.02
  -2   9   1   52.71    2.93
  -7  -2   1   57.95    3.09
  -9   7  -1   72.33    3.20
  -9   7  -1   52.46    2.94
  -7   9  -1   53.86    3.02
  -9   7  -1   57.68    3.00
  -7   9   2   33.19    1.87
  -9   7   2   39.59    1.94
  -9   2  -2   35.30    1.90
  -7   9   2   27.45    1.84
  -7  -2  -2   34.47    1.91
  -7   9   2   34.38    1.98
  -9   7   2   35.99    2.05
  -7  -2  -2   29.93    1.95
  -9   2  -2   41.44    1.98
  -9   7   2   43.91    2.13
  -9   7   5   54.76    3.09
  -9   2  -5   54.13    2.99
  -7  -2  -5   54.52    2.95
  -9   7   5   62.40    3.21
  -7   9   5   63.62    3.20
  -9   7   5   61.23    3.25
  -9   2  -5   58.27    3.14
  -7   9   5   54.89    3.19
  -2   9  -8   33.62    1.98
  -9   7   8   33.96    1.97
  -7   9   8   38.12    2.17
  -9   2  -8   31.21    2.06
  -7   9   8   33.99    2.06
  -2   9 -11   16.25    1.08
   2   7 -11   14.39    1.00
  -7   9  11   15.28    1.23
  -9   7  11   14.08    1.27
  -9   7  11   13.41    0.97
  -7   9  11   15.19    1.09
  -9   2 -11   13.35    1.16
  -7  -2 -11   13.48    1.19
  -7   9  14    0.38    0.31
  -7   9  14    0.50    0.42
  -9   7  14    0.21    0.43
  -9   7  14    0.20    0.22
  -9   2 -14    0.25    0.18
  -2   9 -14   -0.01    0.20
   2   7 -14    0.11    0.18
  -7  -2 -14   -0.21    0.49
  -2   9 -14    0.18    0.31
   2   7 -14    0.23    0.26
   7   2  14    0.04    0.16
   9  -2  14    0.12    0.15
  -9   7  14    0.29    0.13
  -2  -7  14    0.07    0.17
   2  -9  14    0.03    0.16
  -7   9  14    0.23    0.15
  -7   9  17   12.41    0.75
   2  -9  17   13.01    0.79
  -2  -7  17   13.07    0.80
  -9   7  17   12.81    0.78
  -7   9  17   12.50    0.79
  -9   7  17   13.08    0.78
  -2  -7  17   12.76    0.76
  -9   7  17   14.77    1.26
  -2  -7  17   10.47    0.91
  -2   9 -17   12.00    0.80
   2   7 -17   12.67    0.78
  -7  -2 -17   11.83    1.27
  -9   2 -17   13.55    1.29
   7   2  17   14.06    0.78
   9  -2  17   13.54    0.76
  -7  -2 -17   12.93    0.81
   2   7 -17   12.60    0.81
  -9   2 -17   13.67    0.84
  -2   9 -17   12.96    0.84
  -2   9 -17   13.51    1.08
   2   7 -17   14.15    1.05
   2  -9  20    0.31    0.21
  -9   7  20    0.27    0.15
  -2  -7  20    0.33    0.20
  -7   9  20    0.16    0.23
  -9   7  20    0.22    0.22
  -2  -7  20    0.53    0.25
  -9   2 -20    0.71    0.61
  -2   9 -20   -0.06    0.34
  -7  -2 -20    0.09    0.54
   2   7 -20    0.30    0.22
  -2   9 -20    0.35    0.26
  -2  -7  20    0.49    0.19
  -7  -2 -20   -0.26    0.27
   2   7 -20    0.32    0.26
  -9   2 -20    0.31    0.31
  -2   9 -20    0.43    0.30
   7   2  20    0.29    0.20
   9  -2  20    0.38    0.20
  -9   7  20    0.45    0.41
  -7   9  20    0.60    0.40
  -2   9 -23    1.56    0.35
  -9   2 -23    1.43    0.35
  -7  -2 -23    2.11    0.34
   2   7 -23    1.11    0.32
  -2  -7  23    1.35    0.26
   2  -9  23    1.83    0.26
  -9   7  23    1.95    0.22
  -9   7  23    1.17    0.26
  -2   9 -23    1.51    0.30
   2   7 -23    0.95    0.27
   2  -9  23    1.63    0.25
  -2  -7  23    1.43    0.22
   7   2  23    1.76    0.27
   9  -2  23    1.53    0.24
  -7   9  26    1.52    0.24
  -9   7  26    1.66    0.22
  -2   9 -26    1.51    0.28
   2  -9  26    1.89    0.24
   2  -9  26    1.39    0.22
  -7   9  26    1.71    0.19
  -9   7  26    1.33    0.19
  -2  -7  26    1.19    0.21
  -2  -7  26    1.76    0.22
   2   7 -26    1.27    0.30
  -7  -2 -26    1.15    0.28
  -9   2 -26    1.64    0.32
  -2   9 -26    1.35    0.32
  -9   2 -29    5.97    0.46
   2   7 -29    5.67    0.48
  -2   9 -29    6.49    0.51
  -9   2 -29    5.27    0.46
  -7   9  29    7.47    0.44
  -9   7  29    6.71    0.42
   2  -9  29    7.56    0.43
  -2  -7  29    6.85    0.42
  -2   9 -29    6.58    0.44
  -7   9  32    5.07    0.29
  -9   7  32    4.29    0.28
   1  -9 -29    2.66    0.30
  -1  -8 -29    2.09    0.28
   9  -1 -29    2.91    0.32
  -9   8 -29    3.58    0.36
   8  -9  29    3.23    0.24
  -9   1  29    2.57    0.21
  -1   9  29    2.86    0.24
   1   8  29    3.09    0.24
   8  -9  26    0.14    0.16
  -8  -1  26    0.30    0.18
  -9   1  26    0.35    0.19
  -9   8 -26    0.55    0.33
  -1   9  26    0.44    0.17
   1   8  26    0.30    0.15
   8   1 -26    0.48    0.26
   9  -1 -26    0.38    0.26
   9  -8  26    0.46    0.16
  -8  -1  26    0.33    0.18
   9  -8  26    0.42    0.16
  -9   1  26    0.32    0.17
   8  -9  26    0.28    0.15
  -8   9 -26    0.50    0.27
  -9   8 -23    0.88    0.33
  -8   9 -23    1.20    0.32
  -8  -1  23    0.96    0.17
   8   1 -23    0.74    0.28
  -9   8 -23    1.12    0.39
   1   8  23    1.30    0.23
  -1   9  23    0.88    0.21
  -8  -1  23    1.40    0.24
  -9   1  23    1.10    0.25
  -8  -1  23    1.25    0.23
   8  -9  23    1.21    0.20
  -9   1  23    1.15    0.23
   9  -8  23    1.15    0.21
   8  -9  23    1.35    0.22
  -1   9  20   39.54    2.54
  -8  -1  20   41.83    2.41
   1   8  20   45.28    2.23
  -1   9  20   42.19    2.22
  -9   8 -20   44.81    2.36
  -9   8 -20   43.36    2.31
  -8   9 -20   44.29    2.31
  -9   1  20   42.63    2.23
  -8  -1  20   40.60    2.21
  -9   1  20   43.67    2.26
  -8  -1  20   45.43    2.26
   8  -9  20   45.18    2.22
   9  -8  20   43.60    2.21
  -9   1  20   37.61    2.18
  -8  -1  20   36.59    2.17
  -9   1  20   45.62    2.25
  -8  -1  20   47.08    2.27
  -9   1  17    0.11    0.22
  -8  -1  17    0.03    0.21
  -9   1  17    0.30    0.18
  -8  -1  17    0.09    0.16
   9  -8  17   -0.01    0.13
   8  -9  17   -0.02    0.16
  -8  -1  17    0.05    0.11
  -1  -8 -17   -0.23    0.48
  -9   8 -17    0.38    0.46
  -8   9 -17   -0.30    0.49
  -9   1  17   -0.07    0.18
  -8  -1  17    0.17    0.18
   1   8  17    0.01    0.15
  -1   9  17    0.25    0.15
  -9   1  17    0.07    0.23
  -8  -1  17    0.20    0.22
  -9   1  17    0.27    0.36
  -9   8 -17   -0.02    0.22
  -8   9 -17    0.26    0.23
  -9   8 -17    0.04    0.24
  -9   8 -14    0.15    0.20
   1   8  14    0.13    0.15
  -1   9  14   -0.07    0.12
  -8  -1  14   -0.06    0.23
  -9   1  14    0.03    0.21
  -8  -1  14    0.22    0.18
  -1   9  14    0.05    0.12
  -9   1  14    0.10    0.15
   1  -9 -14   -0.52    0.49
  -1  -8 -14   -0.20    0.47
  -8   9 -14    0.17    0.37
  -9   8 -14   -0.19    0.46
  -9   1  14    0.06    0.38
  -8  -1  14   -0.38    0.40
  -9   1  11   12.59    0.92
  -1  -8 -11   13.71    1.12
  -8  -1  11   12.33    0.91
  -9   1  11   12.35    1.10
  -8  -1  11   14.04    1.07
  -9   8 -11   13.29    1.12
  -9   8 -11   13.29    1.04
  -8   9  -8   15.47    1.00
  -8  -1   8   18.02    1.18
  -9   1   8   15.31    1.19
  -8   9  -8   16.58    1.14
  -9   8  -8   15.52    1.14
  -9   8  -8   16.34    1.17
  -9   1   5    1.84    0.36
  -8  -1   5    2.17    0.41
  -9   1   5    1.81    0.41
  -8   9  -5    2.12    0.41
  -8   9  -5    1.50    0.34
  -9   8  -5    2.12    0.38
  -9   8  -5    1.50    0.35
  -9   1   2  295.11   14.73
  -8  -1   2  307.25   14.65
  -8   9  -2  297.30   14.84
  -9   8  -2  290.62   14.78
  -8  -1   2  281.62   14.74
  -9   8  -2  266.89   14.66
  -8   9  -2  272.63   14.67
  -9   8  -2  271.56   14.62
  -9   8   1  278.94   13.98
  -8   9   1  287.21   14.02
  -9   8   1  276.42   14.04
  -9   1  -1  294.60   14.08
  -8   9   1  285.14   14.03
  -9   8   1  334.94   14.28
  -8   9   1  328.75   14.31
  -9   8   1  294.54   14.18
  -8  -1  -1  287.27   14.07
  -8   9   1  282.91   14.13
  -9   1  -1  296.57   14.09
  -9   8   1  249.95   13.90
  -9   1  -4   55.24    3.02
  -8  -1  -4   58.60    3.03
  -9   8   4   63.23    3.08
  -9   1  -4   64.16    3.19
  -8  -1  -4   63.78    3.21
  -8   9   4   70.55    3.28
  -9   8   4   67.42    3.29
  -8   9   4   62.73    2.99
  -9   8   4   50.92    2.90
  -8  -1  -7   91.28    4.89
  -9   1  -7   85.00    4.85
  -8   9   7  102.38    5.00
  -9   8   7   98.43    5.01
  -8   9   7   89.56    4.88
  -9   8   7   82.20    4.87
  -1   9  -7   90.79    4.78
  -9   1 -10   34.64    2.32
  -8   9  10   34.10    2.22
   1   8 -10   38.02    2.18
  -1   9 -10   39.71    2.22
  -1   9 -13    1.05    0.22
   9  -1  13    1.32    0.20
   8   1  13    1.64    0.21
  -9   8  13    1.26    0.18
  -8   9  13    1.44    0.19
  -8   9  13    1.13    0.37
  -8   9  13    1.13    0.53
   1  -9  13    1.34    0.21
  -1  -8  13    1.30    0.21
  -8  -1 -13    1.17    0.52
  -1   9 -13    1.03    0.35
   1   8 -13    0.46    0.28
   1  -9  16    2.45    0.29
  -1  -8  16    3.00    0.29
   1  -9  16    2.29    0.27
  -1  -8  16    2.50    0.27
  -9   8  16    3.38    0.67
  -1  -8  16    1.95    0.37
  -9   1 -16    2.58    0.31
   1   8 -16    3.51    0.33
  -8  -1 -16    2.51    0.30
  -1   9 -16    2.73    0.33
   9  -1  16    2.53    0.25
   8   1  16    2.47    0.26
  -9   8  16    2.41    0.25
  -8   9  16    2.26    0.25
  -1   9 -16    2.33    0.29
   1   8 -16    2.56    0.28
  -1   9 -16    2.69    0.47
   1   8 -16    2.29    0.43
  -8  -1 -16    3.10    0.64
  -9   1 -16    2.77    0.65
   1  -9  19    0.64    0.23
  -1  -8  19    0.57    0.22
  -9   8  19    0.84    0.23
  -8   9  19    0.64    0.23
  -8   9  19    0.64    0.43
  -9   8  19    0.23    0.44
   1  -9  19    0.69    0.29
  -1  -8  19    0.90    0.30
  -9   1 -19    0.94    0.29
   1   8 -19    0.87    0.27
  -8  -1 -19    0.83    0.28
  -1   9 -19    1.00    0.28
  -9   1 -19    0.70    0.53
  -1   9 -19    0.11    0.35
  -8  -1 -19    0.35    0.54
  -1   9 -19    0.63    0.26
   1   8 -19    0.90    0.25
   9  -1  19    0.91    0.21
   8   1  19    0.85    0.21
   1   8 -22    3.14    0.36
   1  -9  22    3.31    0.33
  -1  -8  22    2.65    0.32
  -9   8  22    2.75    0.27
  -9   8  22    3.44    0.35
   9  -1  22    3.41    0.33
   8   1  22    3.66    0.33
  -1   9 -22    3.94    0.40
  -8  -1 -22    4.08    0.42
  -1   9 -22    3.06    0.41
  -9   1 -22    3.09    0.42
   1   8 -22    2.69    0.40
  -1  -8  22    3.33    0.30
   1  -9  25    0.25    0.18
  -1  -8  25   -0.04    0.18
  -8   9  25    0.01    0.12
  -9   8  25    0.09    0.12
   1   8 -25    0.26    0.22
  -1   9 -25   -0.13    0.22
  -9   1 -25   -0.08    0.25
  -1   9 -25    0.02    0.27
   1   8 -25    0.16    0.25
  -8  -1 -25    0.04    0.24
   8   1  25   -0.22    0.19
  -9   8  25    0.10    0.16
  -1  -8  25    0.29    0.17
  -9   8  28   10.53    0.57
  -8  -1 -28    8.01    0.59
  -9   1 -28    8.42    0.60
   1   8 -28    9.36    0.64
  -1   9 -28    8.98    0.63
  -1  -8  28   10.15    0.56
  -1   9 -28    8.46    0.58
   9  -8 -31    3.73    0.33
   8  -9 -31    3.93    0.34
  -9   8  31    5.05    0.28
  -1  -8  31    4.97    0.28
  -9   9 -30   52.93    2.55
   0   9  30   51.89    2.47
  -9   9 -27    0.10    0.28
   0   9  27    0.05    0.14
  -9   0  27    0.01    0.16
   9  -9  27    0.20    0.15
   0  -9 -27    0.17    0.20
   9   0 -24   16.14    1.02
  -9   9 -24   17.83    1.09
   0   9  24   18.18    0.95
   9  -9  24   16.57    0.93
   0   9  24   16.28    0.95
  -9   0  24   15.50    0.95
  -9   0  24   16.18    0.96
  -9   9 -24   16.24    1.03
  -9   0  21    0.06    0.20
  -9   0  21   -0.11    0.24
  -9   9 -21   -0.15    0.33
   0   9  21   -0.22    0.33
   0   9  21    0.10    0.17
   9  -9  21    0.08    0.17
  -9   0  21   -0.07    0.19
  -9   9 -21    0.48    0.32
  -9   0  21    0.16    0.14
  -9   0  18   21.28    1.13
  -9   0  18   18.88    1.13
  -9   9 -18   19.49    1.19
  -9   0  18   19.17    1.04
  -9   0  18   18.13    1.26
  -9   9 -18   17.88    1.62
   0   9  18   19.90    1.08
  -9   9 -18   19.81    1.16
  -9   0  18   18.73    1.10
  -9   0  15   -0.07    0.23
   0  -9 -15    0.07    0.39
  -9   9 -15   -0.14    0.43
  -9   9 -15   -0.03    0.21
  -9   0  15    0.12    0.33
  -9   0  15   -0.02    0.22
   0   9  15   -0.09    0.15
  -9   0  15   -0.03    0.17
   0   9  12  254.50   13.24
  -9   0  12  279.39   13.46
  -9   0  12  297.11   13.73
  -9   9 -12  288.39   13.75
  -9   9 -12  263.85   13.63
  -9   9 -12  260.88   13.28
  -9   0  12  267.38   13.27
  -9   0   9   -0.05    0.32
  -9   9  -9   -0.04    0.32
  -9   9  -6   19.93    1.23
  -9   0   6   20.61    1.29
  -9   0   6   18.11    1.32
  -9   9  -6   18.55    1.26
  -9   0   3   -0.04    0.24
  -9   0   3   -0.03    0.28
  -9   9  -3    0.33    0.34
  -9   9  -3    0.16    0.24
  -9   0   0   90.11    4.44
  -9   0   0   90.46    4.40
  -9   9   0   79.58    4.38
  -9   9   0   93.02    4.60
  -9   9   0   79.67    4.47
  -9   9   0   83.71    4.36
  -9   9   0   80.91    4.29
  -9   0  -3   -0.02    0.20
  -9   9   3   -0.11    0.23
  -9   9   3    0.04    0.39
  -9   9   3   -0.07    0.30
  -9   9   3   -0.02    0.13
  -9   0  -3    0.09    0.28
  -9   0  -6   46.53    2.62
  -9   9   6   54.62    2.92
  -9   9   6   55.99    2.96
  -9   0  -6   49.94    2.84
  -9   0  -9    0.95    0.46
   0   9  -9   -0.03    0.27
  -9   9   9    0.09    0.35
  -9   9   9    0.12    0.47
  -9   9  12  179.57    9.99
   0  -9  12  185.13    9.45
   0   9 -12  203.90    9.75
   9   0  12  189.00    9.45
   0   9 -15   -0.17    0.18
   0   9 -15   -0.05    0.20
   9   0  15    0.05    0.16
   0  -9  15   -0.04    0.19
  -9   9  15    0.01    0.18
   0   9 -15    0.05    0.28
  -9   0 -15   -0.08    0.44
   0  -9  15   -0.05    0.16
   0  -9  18   34.03    1.86
   0   9 -18   34.35    1.89
   9   0  18   38.46    1.88
   0  -9  18   31.42    2.06
  -9   9  18   36.18    2.40
   0   9 -18   32.71    2.19
   0  -9  18   35.09    1.89
  -9   0 -18   27.74    2.37
  -9   0 -18   35.96    1.92
   0   9 -18   36.02    1.93
   0  -9  21    0.03    0.19
   0   9 -21   -0.07    0.24
   9   0  21    0.10    0.19
  -9   0 -21    0.55    0.52
   0   9 -21    0.11    0.28
  -9   0 -21   -0.02    0.25
  -9   9  21    0.07    0.37
  -9   9  21    0.08    0.23
   9   0  24   20.48    1.06
   0  -9  24   20.11    1.03
  -9   0 -24   16.69    1.09
   0   9 -24   18.37    1.11
   0   9 -24   17.01    1.06
   0  -9  24   19.14    1.05
  -9   9  24   16.29    0.99
  -9   0 -27   -0.07    0.21
   0   9 -27   -0.10    0.24
   0  -9  27   -0.07    0.17
   0   9 -27    0.22    0.20
  -9   0 -30    6.72    0.43
   0   9 -30    6.85    0.45
  -5  10   0  535.59   30.09
 -10   5   0  716.00   30.31
 -10   5   0  827.58   30.32
  -5  -5   0  550.13   30.10
 -10   5   0  743.96   30.19
  -5  10   0  541.89   30.16
 -10   5  -3   68.56    3.13
  -5  10  -3   52.97    3.10
 -10   5   3   61.65    3.10
 -10   5   3   51.96    3.11
 -10   5   3   70.06    3.36
  -5  -5  -3   55.51    3.10
  -5  10   3   51.79    3.09
 -10   5  -6  249.46   11.99
  -5  -5  -6  222.89   12.02
  -5  10   6  258.26   12.03
  -5  -5  -6  224.27   11.77
 -10   5   6  240.99   12.11
  -5  -5  -9  103.65    5.79
 -10   5  -9  107.92    5.76
  -5  10   9  118.44    5.82
 -10   5   9  114.45    5.93
 -10   5   9   97.99    5.59
   5   5  -9  108.19    5.58
  -5  10  -9  110.05    5.69
  -5  -5  12   16.73    0.96
  -5  10  12   15.88    1.21
  -5  10  12   17.66    0.93
  -5  10  12   17.75    1.30
  -5  -5  12   18.51    1.15
 -10   5  12   16.24    1.41
 -10   5  12   16.54    1.10
   5   5 -12   20.41    1.14
  -5  10 -12   18.56    1.25
 -10   5 -12   18.64    1.38
  -5  -5 -12   14.08    1.35
  -5  10  12   15.95    0.93
  -5  10 -12   16.93    0.98
   5   5  12   15.52    0.94
  -5  10  15    0.24    0.12
   5   5  15    0.06    0.16
  -5  10  15    0.03    0.13
  -5  -5  15    0.03    0.18
   5 -10  15    0.01    0.15
 -10   5  15    0.11    0.13
 -10   5 -15   -0.33    0.23
  -5  10 -15   -0.15    0.24
  -5  10  15    0.06    0.33
 -10   5  15   -0.22    0.48
  -5  10  15    0.13    0.28
 -10   5  15    0.16    0.21
  -5  -5  15    0.17    0.24
  -5  -5 -15   -0.62    0.68
 -10   5 -15    0.28    0.44
  -5  10 -15    0.10    0.36
   5 -10  15    0.01    0.18
 -10   5  15   -0.01    0.20
  -5  10 -15    0.23    0.21
 -10   5 -15    0.14    0.21
  -5  10  18   24.77    1.37
  10  -5  18   24.57    1.39
 -10   5 -18   26.65    1.47
   5 -10  18   27.26    1.41
  -5  -5  18   25.19    1.41
 -10   5  18   26.23    1.42
 -10   5  18   27.93    1.43
   5   5  18   29.14    1.42
 -10   5 -18   25.45    1.48
  -5  10 -18   26.76    1.49
 -10   5  18   25.90    1.40
   5 -10  18   25.59    1.42
  -5  -5  18   27.47    1.44
  -5  10  18   27.43    1.81
 -10   5  18   28.67    1.97
  -5  -5  18   24.33    1.58
 -10   5  18   21.59    1.53
  -5  -5 -18   23.71    2.00
  -5  -5  18   22.78    1.36
  -5  10 -18   27.54    1.83
  -5  10 -18   24.93    1.46
  -5  10  21   29.59    2.08
 -10   5  21   30.99    2.23
   5   5  21   32.69    1.68
  -5  -5 -21   30.45    1.72
   5   5 -21   29.31    1.73
 -10   5 -21   33.94    1.80
  -5  10 -21   30.23    1.77
  -5  10 -21   28.15    2.23
  -5  -5  21   31.10    1.71
   5 -10  21   32.94    1.70
 -10   5  21   30.65    1.67
  -5  -5  21   29.87    1.66
 -10   5  21   32.59    1.71
  -5  -5  21   30.18    1.64
  -5  -5 -21   27.92    2.25
 -10   5 -21   25.45    2.22
  -5  10 -21   33.23    1.74
  -5  10  24   30.56    1.47
   5   5  24   27.17    1.46
   5   5 -24   24.79    1.51
  -5  -5 -24   24.05    1.48
 -10   5 -24   28.89    1.58
  -5  10 -24   27.37    1.56
  -5  -5  24   24.37    1.41
   5 -10  24   27.19    1.44
 -10   5  24   28.11    1.47
  -5  10 -24   26.44    1.50
   5 -10  24   26.39    1.45
  -5  -5  24   27.57    1.48
 -10   5  24   25.48    1.43
  -5  10 -27    1.15    0.26
  -5  10  27    1.44    0.22
 -10   5  27    1.60    0.19
  -5  10 -27    1.97    0.33
 -10   5 -27    1.38    0.31
  -5  -5  27    1.44    0.18
   5 -10  27    1.34    0.20
 -10   5  27    1.21    0.18
  -5  -5 -27    1.21    0.25
   5   5 -27    1.70    0.29
   5 -10  27    1.51    0.21
 -10   5  27    1.59    0.24
  -5  10  30   10.81    0.53
 -10   5  30    8.82    0.49
 -10   5 -30    5.31    0.54
   5 -10  30    9.81    0.51
   5 -10 -30    7.31    0.54
  10  -5 -30    7.66    0.56
 -10   5 -30    8.61    0.55
  -5  10 -30    9.41    0.59
  -4  10  31    0.34    0.11
 -10   4  31    0.28    0.08
  -6  10 -31    0.03    0.18
   4 -10 -31    0.17    0.15
   6 -10  31    0.46    0.11
  -6  10 -28    0.36    0.21
  -6  -4  28    0.27    0.13
 -10   6 -28    0.34    0.27
  -6  10 -28    0.29    0.26
   6 -10  28    0.28    0.15
 -10   4  28    0.35    0.18
   6 -10  28    0.29    0.13
  10  -6  28    0.49    0.14
  10  -4 -28    0.45    0.25
 -10   4  28    0.33    0.13
  -4  10  28    0.32    0.16
  -4  10  25    5.61    0.41
  -6  -4  25    4.64    0.35
  10  -6  25    5.27    0.37
   6 -10  25    5.42    0.39
 -10   4  25    5.77    0.42
 -10   4  25    4.66    0.37
   6 -10  25    4.76    0.38
  -6  10 -25    5.38    0.47
   6   4 -25    6.13    0.49
  -4  -6 -25    4.46    0.44
 -10   6 -25    5.70    0.53
  -6  10 -25    5.25    0.51
  -6  10 -22    1.56    0.37
   6   4 -22    0.80    0.29
 -10   6 -22    1.68    0.38
 -10   4  22    1.29    0.22
   6 -10  22    1.15    0.21
 -10   4  22    1.14    0.26
  -6  -4  22    0.97    0.21
   6 -10  22    1.28    0.23
  -6  -4  22    1.19    0.19
  -6  10 -22    1.00    0.31
   6 -10  19   15.91    0.90
 -10   4  19   16.46    0.89
 -10   4  19   15.47    0.90
 -10   4  19   15.60    0.91
  -6  -4  19   14.42    0.90
  -6  -4  19   14.12    0.84
  -4  10  19   16.95    1.26
 -10   4  19   16.74    1.42
  -6  -4  19   14.28    1.05
  -4  10  19   14.11    0.85
  -6  10 -19   14.47    1.29
   6 -10  19   15.86    0.89
  -6  10 -19   16.11    0.96
 -10   6 -19   15.24    0.96
 -10   6 -19   14.83    0.98
  -6  10 -19   13.98    0.97
  -4  -6 -19   11.37    1.36
  -6  -4  16    1.09    0.24
 -10   4  16    1.49    0.25
  -4  10  16    1.38    0.20
 -10   4  16    1.35    0.20
   6 -10  16    1.58    0.23
  -4  10  16    0.98    0.33
  -4  10  16    1.27    0.43
 -10   4  16    1.42    0.57
 -10   4  16    1.29    0.32
  -6  -4  16    1.29    0.31
 -10   4  16    0.93    0.23
  -4  -6 -16    0.24    0.67
 -10   6 -16    1.75    0.58
  -6  10 -16    1.21    0.44
  -4  10  16    1.29    0.18
 -10   6 -16    1.33    0.27
  -6  10 -16    1.65    0.29
 -10   6 -16    1.28    0.29
  -6  10 -16    1.14    0.29
  -6  10 -13    7.71    0.79
  -4  -6 -13    5.56    0.90
 -10   6 -13    8.58    0.89
  -4  10  13    6.90    0.75
  -4  10  13   10.43    0.88
  -6  -4  13    7.00    0.66
 -10   4  13    8.69    0.99
  -4  10  13    8.06    0.48
 -10   4  13    8.58    0.67
 -10   6 -13    7.02    0.52
  -6  10 -13    7.91    0.56
 -10   6 -10  113.43    6.23
   6   4 -10  123.36    6.03
 -10   4  10  112.49    6.08
  -4  -6 -10  119.23    6.31
  -6  -4  10  108.10    6.07
 -10   4  10  129.87    6.43
  -6  -4  10  114.81    6.08
  -4  10  10  120.39    6.23
  -6  10  -7   12.25    0.91
  -4  -6  -7   10.31    0.94
 -10   6  -7   11.26    0.91
  -6  -4   7   13.13    0.90
  -4  10   7   12.49    0.95
 -10   4   7   11.48    1.01
  -6  10  -4   12.98    0.90
 -10   4   4   12.12    0.90
 -10   6  -4   13.30    0.89
  -4  10   4   13.40    0.91
  -6  -4   4   12.71    0.94
 -10   4   4   12.66    1.05
  -6  10  -1   44.90    2.34
  -6  10  -1   44.90    2.28
  -6  -4   1   45.81    2.43
  -4  10   1   40.04    2.24
 -10   6  -1   50.08    2.26
  -6  10  -1   39.51    2.21
 -10   4   1   54.50    2.38
  -4  -6  -1   36.31    2.14
  -6  -4   1   42.68    2.21
  -6  10   2   20.96    1.36
  -6  -4  -2   23.51    1.40
 -10   4  -2   25.80    1.37
 -10   4  -2   24.25    1.39
 -10   6   2   18.10    1.37
 -10   6   2   26.46    1.40
  -6  -4  -5   69.97    3.47
  -6  10   5   67.22    3.64
 -10   6   5   62.82    3.52
  -6  -4  -5   57.73    3.62
 -10   4  -5   73.91    3.64
 -10   4  -8    5.48    0.64
  -4  10  -8    4.89    0.54
  -6  10   8    4.99    0.64
  -6  10   8    6.83    0.73
 -10   6   8    6.14    0.74
 -10   6   8    4.59    0.53
  -6  -4  -8    5.76    0.69
  -6  -4 -11    0.65    0.41
 -10   4 -11   -0.16    0.38
  -4  10 -11    0.29    0.31
   4   6 -11    0.40    0.23
  -4  -6  11    0.11    0.15
   6   4  11    0.16    0.15
  -4  -6  11    0.28    0.28
 -10   6  11    0.16    0.25
  -6  10  11    0.17    0.37
 -10   6  11    0.13    0.46
  -6  10  11    0.22    0.33
  -6  10  11    0.38    0.14
  -6  10  14   45.03    2.42
 -10   6  14   46.94    2.42
  -6  10  14   45.18    2.72
   4 -10  14   51.67    2.46
  -4  -6  14   47.90    2.47
  -6  10  14   50.85    2.88
  -4  -6  14   43.03    2.61
 -10   6  14   51.29    3.03
 -10   6  14   49.19    2.63
 -10   4 -14   41.67    2.86
  -6  -4 -14   42.12    2.92
  -4  10 -14   50.64    2.79
   4   6 -14   57.77    2.72
 -10   4 -14   46.89    2.46
  -4  10 -14   46.75    2.48
  -6  10  14   43.54    2.40
   6   4  14   46.81    2.44
  10  -4  14   46.97    2.42
  10  -4  17   52.97    2.63
   6   4  17   53.09    2.65
  -4  -6  17   44.84    2.63
 -10   6  17   47.15    2.64
 -10   6  17   51.67    2.65
  -6  10  17   48.43    2.60
  -6  10  17   51.61    2.62
  -4  -6  17   54.55    2.68
   4 -10  17   51.54    2.66
 -10   6  17   52.21    2.63
 -10   4 -17   52.77    2.70
  -4  10 -17   48.74    2.70
  -6  10  17   55.38    3.10
 -10   6  17   53.86    3.23
  -4  -6  17   52.09    2.85
 -10   6  17   44.70    2.78
  -6  -4 -17   45.47    3.19
   4 -10  17   51.70    2.64
  -4  10 -17   49.98    3.03
  -4  10 -17   52.95    2.69
   4   6 -17   49.92    2.63
 -10   6  20   15.38    0.93
  -6  -4 -20   14.77    0.95
   4   6 -20   15.21    0.96
 -10   4 -20   15.30    1.00
  -4  10 -20   16.35    1.01
   4 -10  20   14.89    0.91
  -4  -6  20   15.06    0.93
 -10   6  20   15.91    0.89
  -4  -6  20   15.52    1.09
 -10   6  20   14.62    1.37
  -4  10 -20   15.48    0.97
  -6  -4 -20   13.81    1.43
 -10   4 -20   13.36    1.44
   6   4  20   16.94    0.92
  -4  -6  20   15.10    0.87
  10  -4  20   16.56    0.91
  -4  10 -20   12.81    1.23
  -4  10 -23   13.45    0.83
 -10   6  23   13.40    0.79
  -6  -4 -23   10.99    0.80
   4   6 -23   11.04    0.82
 -10   4 -23   12.86    0.88
  -4  10 -23   12.21    0.86
 -10   6  23   12.18    0.74
   4 -10  23   12.48    0.77
  -4  -6  23   12.88    0.79
   6   4  23   12.79    0.78
  -6  10  23   13.54    0.78
   4 -10  23   12.70    0.75
  -4  -6  23   12.37    0.74
   4 -10  26    0.47    0.17
 -10   6  26    0.22    0.14
 -10   6  26    0.32    0.20
   4   6 -26    0.38    0.25
  -6  -4 -26    0.39    0.22
 -10   4 -26    0.18    0.28
  -4  10 -26    0.09    0.24
 -10   4 -26   -0.05    0.24
   6   4  26    0.27    0.19
  -6  10  26    0.61    0.19
 -10   6  26    0.52    0.16
  -4  10 -26    0.77    0.31
   4 -10  26    0.32    0.18
  -4  -6  26    0.34    0.16
 -10   4 -29    0.05    0.19
  -4  10 -29    0.06    0.23
  10  -6 -29    0.07    0.23
  -4  10 -29   -0.20    0.18
  -6  10  29   -0.05    0.15
 -10   6  29   -0.02    0.12
  10  -4  29    0.02    0.12
  -4  -6  29   -0.07    0.13
   4 -10  29   -0.15    0.15
  -6  10  32    3.10    0.21
   3 -10 -29    0.32    0.20
  10  -3 -29    0.34    0.21
   7 -10  29    0.46    0.14
 -10   7 -29    0.60    0.24
  -7  10 -29    0.47    0.24
  -3  10  29    0.33    0.14
 -10   3  29    0.29    0.11
   7 -10  26    2.19    0.25
  -7  -3  26    2.17    0.24
 -10   3  26    2.77    0.29
 -10   7 -26    2.79    0.39
  -7  10 -26    3.01    0.41
  -3  -7 -26    2.19    0.30
   3   7  26    2.42    0.27
  -7  -3  26    2.34    0.22
  10  -7  26    2.51    0.24
 -10   3  26    1.98    0.22
  -3  10  26    2.76    0.27
  -7  10 -26    2.42    0.34
   7 -10  26    2.37    0.24
 -10   3  26    2.31    0.25
  10  -7  26    2.55    0.24
   7 -10  23    0.16    0.18
  -7  -3  23   -0.06    0.14
  10  -7  23    0.04    0.17
 -10   3  23   -0.15    0.23
  -7  -3  23    0.11    0.18
  -7  10 -23   -0.12    0.28
   3   7  23    0.03    0.20
  -3  10  23    0.03    0.19
  -7  -3  23    0.12    0.20
 -10   3  23   -0.18    0.17
   7 -10  23   -0.09    0.16
 -10   7 -23   -0.21    0.34
  -7  10 -23   -0.15    0.33
  10  -7  20   14.60    0.85
  -7  -3  20   13.71    0.83
 -10   3  20   15.56    0.90
 -10   3  20   17.06    0.93
  -7  -3  20   14.97    0.90
  -3  10  20   13.39    1.18
 -10   3  20   14.46    1.36
  -7  -3  20   13.84    1.05
  -3  -7 -20   11.32    1.37
  -7  10 -20   13.34    1.38
 -10   3  20   16.51    0.90
  -7  -3  20   15.92    0.92
   7 -10  20   15.98    0.89
  -7  10 -20   16.44    0.97
 -10   7 -20   14.45    0.96
 -10   7 -20   14.40    1.00
  -7  10 -20   14.00    0.99
   3   7  20   16.37    0.89
  -3  10  20   14.53    0.86
  -7  -3  17   21.72    1.27
   7 -10  17   24.03    1.33
 -10   7 -17   25.18    1.40
  -7  10 -17   24.47    1.39
  -7  -3  17   22.84    1.36
 -10   3  17   25.17    1.36
 -10   3  17   26.69    1.36
  -3  -7 -17   20.29    1.83
 -10   7 -17   24.19    1.87
  -7  10 -17   25.75    1.78
  -7  -3  17   25.46    1.36
 -10   3  17   26.10    1.35
 -10   7 -17   23.93    1.40
  -7  10 -17   23.57    1.41
  -3  10  17   25.47    1.67
  -7  -3  17   21.20    1.48
 -10   3  17   26.34    1.90
  -3  10  17   23.96    1.30
   3   7  17   27.44    1.35
 -10   3  17   22.44    1.49
  -7  -3  14    2.85    0.42
 -10   3  14    3.06    0.42
  -7  10 -14    3.01    0.34
 -10   7 -14    2.48    0.31
  -3  10  14    3.15    0.26
  -3  10  14    3.72    0.53
  -3  10  14    3.32    0.49
 -10   3  14    3.30    0.67
   3   7  14    3.14    0.28
  -3  10  14    2.72    0.24
  -7  -3  14    3.01    0.30
 -10   3  14    3.10    0.28
  -3  -7 -14    1.57    0.60
 -10   7 -14    2.87    0.60
  -7  10 -14    3.17    0.57
  -7  10 -11    1.79    0.25
  -3  -7 -11    1.28    0.51
 -10   7 -11    2.33    0.53
  -7  -3  11    2.18    0.24
 -10   3  11    1.64    0.36
  -7  -3  11    1.97    0.36
  -7  -3  11    1.91    0.40
 -10   3  11    2.13    0.54
   3   7  11    2.06    0.23
  -3  10  11    2.05    0.21
 -10   7  -8   29.14    1.85
  -7  10  -8   31.32    1.84
 -10   3   8   27.72    1.76
 -10   3   8   31.78    1.97
  -3  -7  -8   29.98    1.91
  -7  10  -8   29.51    1.78
 -10   3   5   63.55    3.34
 -10   3   5   54.56    3.37
 -10   3   5   62.66    3.53
  -3  10   5   64.44    3.40
  -7  -3   5   65.40    3.45
 -10   7  -5   61.76    3.39
  -7  10  -5   67.04    3.41
 -10   3   2    1.17    0.31
 -10   3   2    1.40    0.30
  -7  -3   2    1.12    0.37
  -7  -3   2    0.95    0.22
  -3  10   2    0.86    0.24
 -10   7  -2    0.95    0.22
  -7  10  -2    1.33    0.30
 -10   3  -1   24.50    1.29
  -7  -3  -1   18.96    1.19
 -10   7   1   29.58    1.34
  -7  10   1   19.98    1.18
 -10   7   1   21.16    1.38
  -7  -3  -1   24.38    1.33
  -7  10   1   22.08    1.29
 -10   7   1   16.70    1.10
 -10   3  -1   28.91    1.31
  -7  10   1   21.34    1.25
 -10   3  -4   24.07    1.38
 -10   7   4   20.44    1.29
 -10   3  -4   20.39    1.28
  -7  -3  -4   22.64    1.26
  -7  10   4   22.40    1.40
 -10   7   4   21.08    1.47
  -3  10  -7  131.04    6.91
 -10   7   7  121.79    6.88
  -7  10   7  153.63    7.11
 -10   3  -7  133.77    6.98
  -7  10   7  134.79    7.01
   3   7 -10   14.66    1.02
  -3  10 -10   17.29    1.11
 -10   7  10   13.95    1.26
  -7  10  10   16.58    1.26
 -10   7  10   14.24    1.02
  -7  10  10   13.83    1.10
  -7  -3 -10   13.54    1.18
 -10   3 -10   14.29    1.17
   3 -10  13   12.01    0.73
  -7  10  13   12.05    1.00
  -3  -7  13   12.40    0.75
  -7  10  13   12.20    0.72
 -10   7  13   13.55    0.73
  -7  10  13   14.51    1.17
 -10   7  13   12.48    1.22
 -10   7  13   11.95    0.90
  -7  -3 -13   11.19    1.15
 -10   3 -13   13.63    1.16
   3   7 -13   13.96    0.96
  -3  10 -13   11.81    0.98
  -3  10 -13   12.66    0.77
  10  -3  13   12.62    0.72
   7   3  13   11.85    0.74
   3 -10  16   30.25    1.61
  -3  -7  16   29.85    1.62
  -3  -7  16   28.03    1.57
   3 -10  16   30.58    1.60
  -7  10  16   28.84    1.57
  -7  10  16   30.89    2.06
 -10   7  16   30.27    2.16
  -3  -7  16   25.97    1.76
  -3  10 -16   29.90    1.63
   3   7 -16   29.74    1.59
  -7  -3 -16   27.09    2.13
   7   3  16   31.24    1.60
  10  -3  16   30.95    1.58
 -10   7  16   29.01    1.60
  -3  10 -16   32.25    1.97
   3   7 -16   27.90    1.82
 -10   3 -16   30.52    1.63
  -3  10 -16   27.00    1.64
   3 -10  19    3.78    0.35
  -3  -7  19    4.26    0.38
   3 -10  19    3.12    0.35
 -10   7  19    3.84    0.31
 -10   7  19    4.22    0.37
 -10   7  19    3.23    0.66
  -3  -7  19    3.42    0.46
  -7  -3 -19    4.18    0.40
   3   7 -19    3.37    0.40
  -3  10 -19    3.61    0.42
 -10   3 -19    3.70    0.42
  -7  -3 -19    4.21    0.78
 -10   3 -19    4.13    0.78
  -3  10 -19    2.29    0.54
   7   3  19    4.03    0.34
  10  -3  19    3.80    0.33
   3   7 -19    3.70    0.35
  -3  10 -19    3.69    0.41
  -7  -3 -22    4.23    0.44
   3   7 -22    4.22    0.46
 -10   3 -22    4.42    0.48
  -3  10 -22    4.16    0.48
   3   7 -22    4.73    0.42
  -3  10 -22    5.05    0.44
 -10   7  22    4.89    0.41
  10  -3  22    5.52    0.40
   3 -10  22    4.25    0.37
  -3  -7  22    4.98    0.37
   7   3  22    5.34    0.41
  -7  10  22    4.62    0.39
 -10   7  22    4.47    0.35
   3 -10  22    4.27    0.39
  -3  -7  22    5.12    0.42
  -3  10 -25    0.82    0.24
  -3  -7  25    0.81    0.19
   3 -10  25    0.73    0.21
 -10   7  25    0.72    0.25
 -10   7  25    0.69    0.18
  -7  10  25    0.87    0.20
 -10   7  25    0.73    0.16
  -3  -7  25    1.24    0.23
   3 -10  25    0.70    0.20
   7   3  25    1.22    0.22
  -3  10 -25    0.98    0.31
  -7  -3 -25    0.89    0.25
 -10   3 -25    0.41    0.28
   3   7 -25    0.64    0.27
   3 -10  28    0.44    0.17
 -10   7  28    0.27    0.14
  -7  10  28    0.56    0.17
  -3  10 -28    0.06    0.20
   3   7 -28    0.28    0.23
  -3  10 -28    0.48    0.25
 -10   3 -28    0.25    0.22
 -10   3 -28    0.08    0.21
  -3  -7  28    0.32    0.14
   3 -10  31    0.35    0.11
 -10   3 -31    0.12    0.17
  10  -7 -31    0.18    0.17
  -7  10  31    0.37    0.12
 -10   7  31    0.37    0.10
   8 -10  30    3.29    0.22
  -2  10  30    3.36    0.23
   2 -10 -30    2.54    0.26
 -10   8 -30    3.23    0.31
  -8  10 -30    3.37    0.32
  -2  -8 -27    2.39    0.31
  -8  10 -27    3.50    0.41
  10  -2 -27    3.12    0.36
  -8  10 -27    2.68    0.35
 -10   8 -27    2.80    0.39
  10  -8  27    3.07    0.26
   8 -10  27    3.41    0.28
 -10   2  27    3.14    0.29
  -8  -2  27    3.09    0.26
 -10   2  27    2.97    0.25
  -2  10  27    3.72    0.29
   2   8  27    3.76    0.27
  -8  10 -24    1.18    0.31
 -10   8 -24    0.70    0.35
  -8  10 -24    1.05    0.37
  -8  -2  24    0.93    0.17
  -2  10  24    1.01    0.20
   8 -10  24    1.32    0.20
  10  -8  24    1.13    0.19
 -10   2  24    0.94    0.24
  -8  -2  24    1.09    0.22
 -10   2  24    0.93    0.20
  -8  -2  24    1.06    0.22
   2   8  24    0.92    0.22
 -10   2  21   10.55    0.67
  -8  -2  21   10.34    0.69
 -10   2  21   11.29    0.69
 -10   2  21   10.66    0.67
  -8  -2  21   10.31    0.68
   2   8  21   11.41    0.67
  -2  10  21   10.10    0.64
  10  -8  21   11.05    0.63
   8 -10  21   10.82    0.65
  -8  -2  21    8.97    0.60
 -10   8 -21   11.15    0.81
  -8  10 -21   10.84    0.79
  -8  10 -21   10.24    0.75
 -10   8 -21    9.95    0.74
  -2  10  21   11.50    1.01
  10  -8  18    1.70    0.20
  -8  -2  18    1.19    0.16
   8 -10  18    1.49    0.24
 -10   8 -18    1.20    0.31
  -8  10 -18    1.18    0.34
  -8  -2  18    1.36    0.24
 -10   2  18    1.43    0.23
  -8  -2  18    1.46    0.23
 -10   2  18    1.43    0.26
  -2  10  18    1.03    0.37
 -10   2  18    0.51    0.47
  -8  -2  18    1.31    0.30
 -10   2  18    1.77    0.32
  -2  10  18    1.48    0.20
   2   8  18    1.57    0.24
 -10   2  18    1.65    0.28
  -8  -2  18    1.18    0.26
  -2  -8 -18    0.49    0.56
 -10   8 -18    1.23    0.58
  -8  10 -18    1.22    0.56
 -10   8 -18    1.73    0.32
  -8  10 -18    1.57    0.32
   2   8  15    0.41    0.18
  -8  -2  15    0.84    0.25
 -10   2  15    0.37    0.24
 -10   8 -15    0.51    0.23
  -8  10 -15    0.71    0.24
  -2  10  15    0.93    0.34
 -10   2  15    0.50    0.43
 -10   2  15    0.44    0.26
  -8  -2  15    0.47    0.27
 -10   8 -15    0.18    0.21
  -2  -8 -15    0.52    0.47
  -8  10 -15    0.42    0.42
 -10   8 -15    0.63    0.49
 -10   2  15    0.25    0.20
  -2  10  15    0.54    0.14
  -8  -2  15    0.54    0.20
 -10   2  15    0.54    0.18
   8 -10  15    0.39    0.18
 -10   2  12   75.73    3.79
  -8  -2  12   77.35    3.80
   2   8  12   74.35    3.78
  -2  10  12   66.38    3.75
  -2  -8 -12   72.04    4.24
  -8  -2  12   76.29    4.13
 -10   2  12   76.25    4.28
  -8  -2  12   73.92    3.98
 -10   2  12   77.11    3.99
  -2  10  12   77.76    3.75
 -10   8 -12   73.71    3.80
  -8  10 -12   72.41    3.81
 -10   8 -12   80.91    4.25
  -8  10  -9   27.42    1.78
 -10   8  -9   27.69    1.82
 -10   8  -9   26.82    1.79
 -10   2   9   32.31    1.76
  -8  -2   9   30.59    1.81
 -10   2   9   26.52    1.89
 -10   2   6   47.99    2.71
  -8  -2   6   49.36    2.72
 -10   2   6   50.61    2.85
 -10   8  -6   49.73    2.71
  -8  10  -6   46.07    2.69
 -10   8  -6   44.24    2.69
  -8  10  -6   50.41    2.74
 -10   8  -3    0.88    0.29
 -10   8  -3    0.50    0.25
  -8  10  -3    0.79    0.28
 -10   2   3    0.90    0.33
  -8  -2   3    0.72    0.35
 -10   2   3    1.27    0.31
  -2  10   3    0.82    0.26
  -8  10  -3    0.66    0.42
 -10   8   0   10.47    0.72
 -10   2   0   16.12    0.93
  -8  -2   0   12.68    0.82
 -10   2   0   18.21    0.94
 -10   8   0   16.99    0.93
  -8  10   0   10.90    0.80
 -10   8   0   14.64    1.04
  -8  -2   0   14.36    0.94
  -2  10   0   11.19    0.71
  -8  10   0   12.20    0.88
  -8  10   0   13.61    0.86
 -10   8   0   12.47    0.80
  -8  10   0   15.39    1.10
 -10   2  -3   23.09    1.32
  -8  -2  -3   16.72    1.28
 -10   2  -3   19.17    1.21
 -10   8   3   21.95    1.25
  -8  -2  -3   20.93    1.21
  -8  10   3   22.22    1.36
 -10   8   3   18.59    1.37
  -8  10   3   20.20    1.19
 -10   8   3   20.59    1.41
  -8  -2  -6   63.86    3.68
 -10   2  -6   66.53    3.66
  -8  -2  -6   63.37    3.43
  -8  10   6   76.04    3.78
 -10   8   6   68.21    3.80
  -8  10   6   68.17    3.74
  -8  10   6   65.90    3.43
  -2  10  -6   68.89    3.62
  -8  10   9   58.05    3.73
   2   8  -9   71.54    3.69
  -2  10  -9   68.38    3.71
  -8  10   9   80.02    4.00
 -10   2  -9   65.80    3.82
  -8  10  12   13.96    1.26
  -8  10  12   13.80    0.76
 -10   8  12   13.60    0.76
  10  -2  12   13.13    0.76
   8   2  12   13.14    0.78
  -2  10 -12   15.76    1.08
   2   8 -12   15.87    1.03
 -10   2 -12   11.44    1.17
  -8  -2 -12   12.29    1.20
  -2  10 -12   13.06    0.80
  -2  -8  12   13.76    0.79
  -8  10  12   11.77    1.04
   2 -10  12   12.64    0.77
  -2  10 -15    0.83    0.25
 -10   2 -15    1.42    0.23
   8   2  15    1.09    0.22
  10  -2  15    1.45    0.20
  -8  10  15    1.32    0.20
 -10   8  15    1.13    0.18
   2 -10  15    0.97    0.20
  -2  -8  15    1.13    0.23
  -8  10  15    0.71    0.21
 -10   8  15    0.71    0.20
  -8  10  15    0.91    0.48
 -10   8  15    0.79    0.51
  -2  -8  15    1.28    0.32
  -2  -8  15    0.72    0.19
 -10   8  15    0.67    0.20
  -2  10 -15    0.97    0.37
  -8  -2 -15    1.63    0.53
   2   8 -15    1.23    0.34
  -2  10 -15    1.13    0.23
   2   8 -15    0.90    0.20
  -8  10  15    0.89    0.20
  -2  -8  18   18.69    1.03
   2   8 -18   20.33    1.11
 -10   2 -18   18.84    1.10
  -2  10 -18   19.11    1.12
 -10   8  18   17.77    1.57
  -2  -8  18   18.80    1.26
  -2  10 -18   19.75    1.09
   2   8 -18   18.55    1.06
   8   2  18   19.96    1.06
  10  -2  18   19.39    1.04
  -2  -8  18   19.32    1.08
   2 -10  18   17.45    1.06
  -8  -2 -18   14.76    1.53
 -10   2 -18   17.80    1.60
  -2  10 -18   19.52    1.40
   2 -10  21    7.65    0.54
  -2  -8  21    7.77    0.55
 -10   8  21    6.66    0.48
 -10   8  21    8.19    0.55
 -10   8  21    6.20    0.87
 -10   8  21    7.45    0.52
  -8  10  21    7.89    0.53
  -2  10 -21    5.99    0.80
  -2  -8  21    7.64    0.50
  -8  -2 -21    8.16    0.59
   2   8 -21    7.33    0.59
 -10   2 -21    6.90    0.60
  -2  10 -21    7.06    0.61
   2   8 -21    7.25    0.55
  -2  10 -21    6.98    0.57
  10  -2  21    7.87    0.52
   8   2  21    8.28    0.53
   8   2  24   10.68    0.64
  -8  -2 -24    8.00    0.66
   2   8 -24    9.74    0.70
 -10   2 -24    9.98    0.70
  -2  10 -24    9.81    0.71
  -2  10 -24    9.99    0.67
   2   8 -24   10.17    0.66
 -10   8  24    9.12    0.58
  -2  -8  24    9.77    0.64
   2 -10  24   10.03    0.63
  -8  10  24    9.81    0.63
 -10   8  24   10.76    0.66
 -10   8  24    9.88    0.62
  -2  -8  24    9.84    0.60
 -10   8  27    3.98    0.31
  -8  10  27    4.34    0.33
  -2  10 -27    4.23    0.37
  -2  -8  27    3.98    0.30
   2   8 -27    3.66    0.39
 -10   2 -27    3.35    0.36
  -2  10 -27    3.72    0.40
  10  -8 -30    0.89    0.22
  -2  -8  30    0.72    0.13
  -2  10 -30    0.27    0.19
 -10   8  30    0.52    0.12
  -8  10  30    0.60    0.14
 -10   2 -30    0.02    0.19
 -10   9 -31    0.44    0.18
   1 -10 -28    9.71    0.76
  -1  -9 -28   10.63    0.76
 -10   9 -28   13.93    0.84
  -9  -1  28   13.44    0.74
  -1  10  28   14.35    0.74
 -10   1  28   14.30    0.75
   1   9  28   13.34    0.73
  10  -9  28   14.00    0.73
   9 -10  28   14.15    0.74
 -10   9 -25    3.04    0.43
  10  -9  25    2.54    0.25
   9 -10  25    2.74    0.26
  -9  10 -25    2.55    0.35
   1   9  25    2.71    0.28
  -1  10  25    2.90    0.27
   1   9  25    2.43    0.25
  10  -1 -25    2.62    0.35
  -9  -1  25    2.66    0.28
 -10   1  25    2.82    0.30
   1   9  22   66.41    3.41
  -1  10  22   64.15    3.39
  -1  10  22   67.20    3.41
 -10   9 -22   72.39    3.50
  -9  10 -22   70.92    3.50
  -9  -1  22   68.39    3.42
 -10   1  22   69.22    3.43
 -10   1  22   63.21    3.39
  -9  -1  22   67.70    3.43
 -10   1  22   66.07    3.42
 -10   9 -22   68.56    3.54
  10  -9  22   69.60    3.38
  -9  -1  22   56.37    3.35
   9 -10  22   69.18    3.39
  10  -9  19    4.13    0.32
  -9  -1  19    3.70    0.29
  -9  10 -19    3.98    0.43
 -10   9 -19    4.10    0.44
   1   9  19    4.46    0.36
  -1  10  19    4.32    0.34
 -10   1  19    4.27    0.50
  -9  -1  19    4.10    0.48
 -10   1  19    3.72    0.36
  -9  -1  19    3.64    0.35
 -10   9 -19    3.62    0.77
  -9  10 -19    3.91    0.79
  -9  -1  19    4.24    0.36
 -10   1  19    4.19    0.38
  -1  10  19    3.17    0.55
 -10   1  19    5.02    0.41
  -9  -1  19    3.97    0.40
 -10   9 -19    3.41    0.46
   9 -10  16    0.54    0.17
 -10   1  16    0.60    0.24
  -9  -1  16    0.30    0.24
  -9  -1  16    0.17    0.26
 -10   1  16    0.21    0.27
  -9  -1  16    0.67    0.20
 -10   1  16    0.90    0.22
  -1  -9 -16    0.52    0.44
  -9  10 -16    0.32    0.43
 -10   9 -16    0.30    0.46
  -9  10 -16    0.98    0.53
 -10   1  16    0.58    0.18
  -9  -1  16    0.75    0.20
 -10   1  16    0.34    0.37
   1   9  16    0.27    0.17
  -1  10  16    0.73    0.17
 -10   9 -16    1.50    0.29
 -10   9 -13   17.49    0.97
 -10   1  13   14.57    1.09
  -9  -1  13   16.22    0.94
 -10   1  13   16.79    0.95
  -9  -1  13   18.45    1.33
  -9  -1  13   17.77    1.13
 -10   1  13   15.84    1.34
  -1  10  13   16.93    0.90
 -10   9 -13   15.89    1.35
   1   9  13   16.03    0.92
  -1  10  13   15.31    0.91
  -9  10 -10  279.55   13.21
 -10   9 -10  256.02   13.23
 -10   9 -10  256.41   13.20
 -10   1  10  261.75   13.07
 -10   9 -10  241.68   12.85
  -9  -1  10  280.01   13.25
  -9  -1  10  258.66   13.07
 -10   1  10  281.55   13.32
  -9  -1   7    3.01    0.46
 -10   1   7    2.77    0.44
  -9  10  -7    3.15    0.41
 -10   1   7    2.83    0.52
  -9  10  -7    3.13    0.47
 -10   9  -7    2.51    0.46
 -10   9  -7    3.00    0.47
 -10   1   4  931.49   47.91
 -10   1   4 1049.54   47.86
 -10   9  -4  971.38   47.92
  -9  -1   4  949.26   47.94
  -9  10  -4  988.15   47.99
  -9  10  -4  925.45   47.88
 -10   9  -4  958.03   47.86
 -10   9  -4  902.20   47.88
 -10   1   1  114.25    5.54
 -10   9  -1  107.46    5.49
  -9  10  -1   95.89    5.44
 -10   1   1  133.30    5.52
  -9  -1   1  122.59    5.48
  -1  10   1   99.97    5.35
  -9  -1   1  103.26    5.52
 -10   9  -1  117.16    5.66
  -9  10  -1  112.72    5.69
 -10   9  -1  101.24    5.44
 -10   9  -1   94.29    5.36
  -9  10  -1   98.73    5.45
  -9  10   2  130.85    6.68
 -10   9   2  122.24    6.62
 -10   1  -2  126.58    6.72
 -10   9   2  134.21    6.74
  -9  10   2  126.08    6.71
  -9  -1  -2  130.09    6.73
 -10   9   2  139.55    6.89
  -9  10   2  142.13    6.87
 -10   1  -2  129.29    6.78
 -10   9   2  147.49    6.97
  -9  10   2  147.36    7.00
 -10   1  -5  110.07    5.76
  -9  -1  -5  108.48    5.74
  -9  -1  -5  103.78    5.92
 -10   1  -5  116.38    5.95
  -9  10   5  128.39    6.06
 -10   9   5  130.03    6.10
  -9  10   5  110.58    5.67
  -9  -1  -8   24.22    1.65
 -10   1  -8   24.28    1.63
  -9  10   8   22.87    1.59
 -10   9   8   23.99    1.63
  -9  10   8   30.09    1.82
 -10   9   8   25.60    1.76
  -1  10  -8   22.51    1.51
   1   9  -8   23.11    1.49
  -9  10  11    7.39    0.77
   1 -10  11    7.42    0.48
  -1  -9  11    7.13    0.48
  -9  10  11    6.94    0.46
 -10   1 -11    5.91    0.86
  -1  10 -11    7.74    0.74
   1   9 -11    9.37    0.74
   9   1  11    7.21    0.48
 -10   9  11    7.73    0.47
  -9  10  11    8.48    0.98
  10  -1  14   37.78    1.90
   9   1  14   36.46    1.90
   1 -10  14   36.11    1.92
  -1  -9  14   36.13    1.92
   1 -10  14   33.96    1.89
 -10   9  14   36.04    1.88
  -9  10  14   38.54    2.46
  -1  10 -14   36.29    1.91
  -1  10 -14   36.59    2.20
   1   9 -14   37.90    2.20
 -10   9  14   32.10    1.91
 -10   9  14   37.59    1.91
  -9  10  14   35.12    1.92
  -1  10 -14   36.40    1.93
  -9  -1 -14   35.56    2.43
   1 -10  17    5.29    0.43
  -1  -9  17    4.70    0.42
  -1  -9  17    4.93    0.39
   1 -10  17    5.39    0.41
  -9  10  17    4.98    0.38
  -1  -9  17    4.59    0.56
 -10   9  17    4.47    0.80
  -1  10 -17    4.87    0.43
   1   9 -17    4.15    0.41
 -10   1 -17    5.21    0.44
   1   9 -17    5.17    0.45
  -1  10 -17    4.64    0.45
  10  -1  17    5.93    0.40
   9   1  17    5.71    0.41
   1   9 -17    4.13    0.59
  -9  -1 -17    3.51    0.82
 -10   1 -17    4.43    0.81
  -1  10 -17    5.19    0.64
 -10   9  17    4.95    0.41
  -1  10 -20   17.95    1.55
   1 -10  20   22.29    1.23
 -10   9  20   20.78    1.25
  -1  -9  20   22.94    1.47
  -9  10  20   20.70    1.69
 -10   9  20   21.51    1.73
  -9  -1 -20   18.29    1.76
 -10   1 -20   20.27    1.80
   1 -10  20   24.11    1.27
  -1  -9  20   23.12    1.27
 -10   9  20   21.12    1.24
  -9  10  20   21.90    1.26
 -10   1 -20   22.01    1.30
   1   9 -20   22.38    1.31
  -1  10 -20   20.01    1.30
   9   1  20   23.42    1.24
  10  -1  20   22.99    1.24
  -1  10 -20   22.68    1.29
   1   9 -20   23.35    1.28
  10  -1  23    0.38    0.20
   9   1  23    0.56    0.21
 -10   9  23    0.44    0.18
  -1  -9  23    0.33    0.17
 -10   9  23    0.34    0.23
  -1  -9  23    0.15    0.21
   1 -10  23    0.39    0.20
  -1  10 -23    0.17    0.24
   1   9 -23    0.44    0.25
   1   9 -23    0.08    0.26
  -1  10 -23    0.36    0.28
 -10   1 -23    0.30    0.27
  -9  -1 -23    0.44    0.25
   1   9 -26   19.05    1.04
  -1  10 -26   18.08    1.05
 -10   9  26   19.92    1.02
  -1  -9  26   19.38    1.00
 -10   1 -26   16.17    1.05
  -1  10 -26   16.37    1.08
   1   9 -26   16.67    1.07
  -1  10 -29    5.43    0.41
 -10   1 -29    5.19    0.39
 -10   9  29    5.74    0.34
  -1  -9  29    6.07    0.34
 -10   1 -29    3.70    0.38
  -9  -1 -29    2.79    0.35
 -10  10 -29    0.10    0.23
   0  10  29    0.25    0.10
 -10  10 -29    0.21    0.22
 -10   0  26   15.68    0.94
   0  10  26   17.73    0.97
 -10  10 -26   18.90    1.11
 -10   0  26   18.49    0.99
  10 -10  26   19.00    0.97
   0  10  23    0.14    0.16
  10 -10  23    0.11    0.16
 -10  10 -23    0.23    0.34
   0  10  23    0.09    0.18
 -10   0  23    0.23    0.22
 -10  10 -23    0.08    0.32
 -10   0  20   24.13    1.32
 -10   0  20   24.61    1.33
 -10   0  20   22.76    1.30
  10 -10  20   23.89    1.27
 -10   0  20   20.89    1.47
 -10  10 -20   19.36    1.84
   0  10  20   24.00    1.30
   0  10  20   23.90    1.29
 -10  10 -20   22.34    1.40
 -10  10 -20   23.38    1.38
 -10   0  17   -0.29    0.25
 -10   0  17    0.03    0.22
 -10  10 -17    0.56    0.53
 -10   0  17    0.29    0.25
 -10   0  17   -0.17    0.20
 -10  10 -17   -0.13    0.27
   0  10  17    0.01    0.16
 -10  10 -14   13.51    0.87
   0  10  14   13.08    0.80
 -10   0  14   13.44    1.00
 -10   0  14   13.73    0.83
 -10  10 -14   12.91    1.24
 -10   0  14   16.27    1.27
 -10   0  14   14.12    0.83
 -10  10 -14   14.57    0.86
 -10   0  14   14.21    0.87
 -10   0  11   -0.06    0.38
 -10   0  11    0.14    0.28
 -10  10 -11   -0.07    0.17
 -10  10 -11    0.26    0.33
 -10  10 -11    0.75    0.45
   0  10  11    0.03    0.14
 -10   0   8    4.84    0.57
 -10   0   8    5.59    0.68
 -10  10  -8    6.00    0.63
 -10   0   5    0.26    0.29
 -10  10  -5    0.14    0.29
 -10  10  -5    0.07    0.27
 -10   0   2  451.42   22.71
 -10  10  -2  450.79   22.80
 -10  10  -2  424.59   22.63
 -10  10  -2  418.17   22.58
 -10  10   1    0.35    0.20
 -10  10   1    0.38    0.43
 -10  10   1    0.23    0.32
 -10  10   1   -0.36    0.32
 -10   0  -1   -0.54    0.35
 -10   0  -1    0.14    0.26
 -10   0  -4 1155.16   55.89
 -10   0  -4 1030.77   55.71
 -10   0  -7   -0.19    0.43
 -10  10   7   -0.05    0.41
 -10  10   7   -0.06    0.45
 -10  10  10  401.16   20.38
   0  10 -10  435.01   20.69
  10   0  10  403.75   20.40
 -10  10  10  388.90   20.74
 -10  10  10  412.50   20.38
 -10   0 -10  409.92   20.85
   0  10 -13   -0.18    0.31
 -10  10  13    0.02    0.15
  10   0  13   -0.06    0.16
   0 -10  13   -0.04    0.17
 -10  10  13   -0.08    0.54
   0 -10  16   44.66    2.38
 -10  10  16   45.95    2.38
   0  10 -16   45.05    2.40
   0  10 -16   45.96    2.38
 -10   0 -16   41.45    2.92
  10   0  16   48.56    2.37
 -10  10  16   41.87    2.37
   0 -10  16   43.66    2.35
   0  10 -16   44.43    2.68
   0 -10  19    0.07    0.20
   0  10 -19    0.18    0.25
 -10  10  19   -0.08    0.44
   0 -10  19   -0.17    0.21
  10   0  19    0.19    0.20
   0  10 -19    0.03    0.25
   0 -10  19   -0.16    0.26
 -10  10  19   -0.14    0.18
 -10   0 -19    0.09    0.50
   0  10 -19   -0.17    0.33
   0  10 -22   93.89    4.93
  10   0  22  103.68    4.91
 -10  10  22   89.61    4.90
 -10  10  22  101.71    4.93
   0 -10  22   92.32    4.91
   0  10 -22   95.57    4.96
   0 -10  22   96.39    4.88
   0 -10  25   -0.09    0.17
 -10  10  25   -0.02    0.17
   0  10 -25   -0.04    0.25
   0  10 -25    0.12    0.22
  10   0  25   -0.09    0.19
   0  10 -28    5.81    0.43
 -10   0 -28    5.58    0.44
 -10  10  28    5.91    0.37
   0 -10  28    6.32    0.37
   0  10 -28    4.86    0.38
   0 -10  31    0.01    0.09
 -10  10  31   -0.03    0.09
 -11   5  29    3.52    0.25
  -5  11  29    4.39    0.28
 -11   6 -29    2.86    0.36
  -6  11 -29    2.38    0.31
   6 -11  29    3.65    0.26
  11  -5 -29    3.11    0.33
 -11   6 -29    3.22    0.33
  -6  11 -29    4.18    0.36
  -6  11 -26    0.52    0.24
   6 -11  26    0.53    0.15
 -11   5  26    0.26    0.14
 -11   5  26    0.80    0.22
   5   6  26    0.46    0.19
  -6  -5  26    0.31    0.14
 -11   5  26    0.54    0.16
  -5  11  26    0.67    0.19
 -11   6 -26    0.82    0.29
  -6  11 -26    0.79    0.30
   6 -11  26    0.76    0.18
   6 -11  23   -0.04    0.16
 -11   5  23   -0.02    0.15
 -11   5  23    0.02    0.23
  -6  -5  23    0.01    0.17
   5   6  23    0.01    0.20
 -11   6 -23   -0.19    0.33
  -5  -6 -23    0.15    0.21
  -6  11 -23    0.06    0.26
 -11   6 -23   -0.33    0.27
 -11   5  23    0.10    0.15
  -5  11  23    0.27    0.19
  -6  -5  23   -0.10    0.15
   6 -11  23    0.13    0.19
  -6  11 -23    0.02    0.31
  -6  11 -20    6.24    0.54
  -6  -5  20    5.96    0.47
 -11   5  20    6.43    0.49
 -11   5  20    6.50    0.49
 -11   5  20    6.12    0.45
   6 -11  20    6.49    0.47
  -6  -5  20    6.36    0.62
  -5  11  20    7.38    0.83
 -11   5  20    7.58    0.93
   5   6  20    6.21    0.47
  -6  -5  20    5.87    0.41
  -5  -6 -20    6.22    0.95
  -6  11 -20    5.91    0.79
  -6  11 -20    6.78    0.94
  -5  11  20    7.15    0.48
 -11   6 -20    6.35    0.58
  -6  11 -20    6.32    0.57
  -5  11  20    6.01    0.42
 -11   6 -17    7.85    0.59
  -6  11 -17    7.69    0.60
  -6  -5  17    6.69    0.46
  -5  11  17    7.67    0.49
 -11   6 -17    7.45    0.59
   6 -11  17    7.43    0.51
  -6  -5  17    7.35    0.54
 -11   5  17    8.76    0.55
  -5  11  17    7.43    0.47
 -11   5  17    7.83    0.51
  -5  11  17    7.81    0.83
 -11   5  17    7.12    0.96
  -6  -5  17    6.76    0.66
 -11   5  17    7.03    0.66
 -11   5  17    8.34    0.54
  -5  -6 -17    4.58    0.99
 -11   6 -17    7.34    0.97
  -6  11 -17    7.86    0.88
  -5  11  17    6.84    0.51
  -6  11 -17    8.26    0.59
  -5  11  14   19.66    1.07
   6 -11  14   19.96    1.09
  -5  11  14   17.76    1.04
 -11   5  14   18.97    1.26
  -5  -6 -14   18.48    1.62
 -11   5  14   20.22    1.12
 -11   6 -14   18.71    1.54
  -6  11 -14   22.40    1.47
  -5  11  14   18.75    1.37
 -11   5  14   19.42    1.09
  -6  -5  14   19.60    1.28
  -5  11  14   20.55    1.48
 -11   5  14   19.04    1.62
 -11   5  14   20.03    1.11
 -11   6 -14   20.34    1.12
  -6  11 -14   20.71    1.15
  -5  11  11   72.76    3.70
 -11   5  11   67.17    3.91
   6   5 -11   79.40    3.92
  -6  11 -11   74.36    4.05
  -5  11  11   75.17    4.07
  -5  11  11   83.79    4.18
 -11   5  11   79.41    4.33
  -6  -5  11   71.19    3.94
  -6  11 -11   69.68    3.75
  -5  11  11   73.03    3.71
  -5  -6 -11   73.91    4.22
 -11   6 -11   72.81    4.13
 -11   5   8    2.88    0.45
 -11   6  -8    4.01    0.56
  -5  -6  -8    4.12    0.61
  -5  11   8    4.09    0.57
  -6  -5   8    4.23    0.50
 -11   5   8    4.67    0.69
  -6  11  -5   25.58    1.60
 -11   6  -5   29.35    1.63
 -11   5   5   21.54    1.55
 -11   5   5   26.49    1.77
  -6  -5   5   25.35    1.64
  -5  11   5   30.52    1.66
  -5  -6  -5   26.70    1.52
  -5  -6  -2    1.02    0.18
  -6  -5   2    1.20    0.40
 -11   5   2    1.41    0.31
  -6  11  -2    0.99    0.20
  -6  11  -2    1.17    0.31
 -11   6  -2    1.47    0.26
  -5  11   2    1.46    0.27
 -11   5  -1   25.35    1.32
  -6  -5  -1   18.73    1.22
 -11   5  -1   24.54    1.39
 -11   6   1   23.17    1.41
 -11   6   1   26.99    1.41
  -6  -5  -1   23.51    1.45
  -6  11   1   20.64    1.32
  -5  11  -4   12.89    0.92
  -6  -5  -4   13.11    0.87
  -6  11   4   13.38    0.94
 -11   5  -4   14.22    0.93
 -11   6   4   10.75    0.92
 -11   6   4   13.18    0.89
 -11   6   7   20.55    1.51
 -11   6   7   17.81    1.28
  -6  -5  -7   18.16    1.40
 -11   5  -7   20.81    1.38
 -11   6  10    6.65    0.65
 -11   5 -10    8.05    0.83
   5   6 -10    7.82    0.64
  -6  -5 -10    6.03    0.80
  -5  11 -10    9.15    0.78
  -5  11 -10    7.45    0.50
  -6  11  10    8.83    0.86
 -11   6  10    8.40    0.96
  -6  11  10    7.52    0.46
   6   5  10    6.77    0.47
  -6  11  10    7.31    0.77
  -6  11  13    2.24    0.47
  -6  11  13    1.94    0.51
 -11   6  13    1.90    0.60
 -11   6  13    2.29    0.39
  -5  -6  13    2.56    0.40
  -5  11 -13    2.35    0.44
  -6  -5 -13    0.72    0.56
 -11   5 -13    2.90    0.58
   5   6 -13    2.50    0.37
 -11   5 -13    1.66    0.24
  -5  11 -13    1.80    0.29
   6   5  13    1.77    0.24
 -11   6  13    2.07    0.21
  -6  11  13    2.16    0.22
  -5  -6  13    1.87    0.25
   6   5  16   11.42    0.69
  -6  11  16   10.29    0.63
 -11   6  16   11.48    0.71
  -5  -6  16   10.97    0.70
  -6  11  16   11.75    0.67
  -5  -6  16   11.16    0.71
  -6  11  16   11.65    0.95
 -11   6  16   11.05    0.67
  -5  11 -16   10.66    1.01
  -6  -5 -16   10.32    1.23
 -11   5 -16    8.33    1.07
  -5  -6  16   10.81    0.87
  -6  11  16   11.17    1.07
 -11   6  16   10.43    1.17
 -11   6  16   10.69    0.84
 -11   5 -16   11.35    0.73
  -5  11 -16   11.46    0.74
   5 -11  16   11.05    0.68
  -5  11 -16   11.34    0.74
   5   6 -16   10.59    0.67
  -6  11  16   10.49    0.69
  11  -5  19   19.81    1.06
  -5  -6  19   16.85    1.02
   5 -11  19   18.32    1.07
  -5  -6  19   18.40    1.07
 -11   6  19   20.17    1.10
 -11   6  19   19.58    1.09
  -5  11 -19   17.82    1.47
   5 -11  19   18.35    1.07
  -5  -6  19   19.36    1.10
 -11   6  19   19.12    1.06
  -5  -6  19   17.07    1.24
  -6  11  19   17.99    1.47
 -11   6  19   20.59    1.68
  -5  11 -19   19.96    1.14
   6   5  19   20.05    1.08
  -6  11  19   18.87    1.08
  -6  -5 -19   15.11    1.65
 -11   5 -19   18.26    1.14
  -5  11 -19   18.21    1.16
  -5  11 -22    0.63    0.28
   5 -11  22    0.32    0.20
  -5  -6  22    0.32    0.15
 -11   6  22    0.19    0.24
  -6  11  22    0.45    0.20
 -11   6  22    0.13    0.16
   6   5  22    0.24    0.20
 -11   5 -22    0.36    0.31
  -5  11 -22    0.51    0.30
   5 -11  22    0.48    0.18
  -5  -6  22   -0.02    0.22
 -11   6  22    0.38    0.15
  -6  11  25    0.25    0.18
 -11   6  25    0.41    0.15
  -5  11 -25    0.38    0.26
 -11   5 -25    0.09    0.24
  -5  11 -25    0.25    0.28
 -11   5 -25    0.48    0.30
   6   5  25    0.15    0.18
 -11   6  25    0.39    0.23
   5 -11  25    0.28    0.19
  -5  -6  25    0.27    0.15
 -11   6  25    0.31    0.14
   5 -11  25    0.19    0.15
  -5  11 -28    1.15    0.28
 -11   5 -28    0.96    0.25
  -5  -6  28    1.25    0.16
  -5  11 -28    1.14    0.23
  11  -5  28    1.22    0.16
   5 -11  28    1.23    0.18
 -11   6  28    1.08    0.15
  -6  11  28    1.54    0.20
 -11   6  31    0.00    0.07
  -6  11  31    0.09    0.10
   5 -11  31   -0.06    0.10
   7 -11  30    0.56    0.12
  -7  11 -30    0.31    0.18
   4 -11 -30    0.44    0.18
 -11   7 -30    0.26    0.18
  -7  11 -30    0.61    0.21
  -4  11  30    0.56    0.13
  -7  11 -27   24.40    1.37
 -11   4  27   22.71    1.30
 -11   4  27   27.37    1.34
  -4  11  27   27.37    1.34
 -11   7 -27   22.99    1.40
  -7  11 -27   23.83    1.40
  11  -4 -27   22.55    1.37
  -7  -4  27   23.33    1.29
   7 -11  27   27.19    1.32
  -7  -4  24   11.97    0.74
   7 -11  24   14.43    0.78
  -7  11 -24   14.91    0.87
 -11   4  24   12.05    0.76
 -11   7 -24   14.24    0.92
  -7  11 -24   13.93    0.91
  -4  -7 -24   11.71    0.81
  -4  11  24   15.26    0.81
 -11   4  24   12.36    0.76
 -11   4  24   14.36    0.82
  -7  -4  24   12.82    0.77
 -11   4  21    2.95    0.34
  -7  -4  21    2.57    0.30
 -11   7 -21    2.81    0.41
 -11   4  21    2.89    0.28
  -4  11  21    2.36    0.25
  -7  11 -21    2.26    0.41
  -7  11 -21    2.89    0.38
 -11   7 -21    2.48    0.35
  -4  11  21    3.29    0.31
  -7  -4  21    2.25    0.23
 -11   4  21    2.71    0.32
  -7  11 -18    7.17    0.56
   7 -11  18    7.09    0.48
 -11   7 -18    6.78    0.55
  -7  -4  18    5.76    0.41
 -11   4  18    6.99    0.47
  -4  11  18    7.41    0.78
 -11   4  18    5.93    0.90
  -7  -4  18    6.94    0.64
 -11   4  18    5.73    0.60
  -4  11  18    6.59    0.43
 -11   7 -18    6.51    0.56
  -7  11 -18    5.70    0.56
  -4  11  18    6.73    0.48
 -11   4  18    8.54    0.54
  -7  -4  18    6.48    0.50
 -11   4  18    7.53    0.52
  -4  -7 -18    3.81    0.86
 -11   7 -18    4.93    0.85
  -7  11 -18    6.81    0.83
  -7  -4  15   19.00    1.09
  -4  11  15   19.79    1.03
   7 -11  15   19.94    1.05
  -4  11  15   17.18    1.31
 -11   4  15   18.36    1.05
  -7  -4  15   17.67    1.07
 -11   7 -15   19.95    1.10
  -7  11 -15   19.95    1.12
  -4  11  15   19.48    1.42
 -11   4  15   20.01    1.58
  -7  -4  15   17.74    1.23
 -11   4  15   17.74    1.22
  -4  11  15   17.28    1.00
 -11   7 -15   17.90    1.51
 -11   4  15   18.68    1.07
  -4  -7 -15   17.52    1.58
  -4  11  15   17.28    1.05
  -7  11 -15   20.36    1.47
  -4  11  12   27.07    1.79
  -7  -4  12   26.05    1.65
 -11   4  12   28.73    2.00
 -11   4  12   28.78    1.67
 -11   7 -12   28.45    1.47
 -11   7 -12   25.11    1.83
  -4  -7 -12   24.66    1.90
  -4  11  12   27.44    1.42
  -4  11  12   25.47    1.74
  -7  -4  12   27.50    1.46
 -11   7 -12   26.07    1.46
  -7  11 -12   27.33    1.48
   4   7  12   25.36    1.44
  -4  11  12   26.95    1.43
 -11   4   9    0.21    0.32
  -4  11   9    0.46    0.35
  -7  11  -9   -0.46    0.40
 -11   4   9    0.12    0.48
  -4  -7  -9    0.33    0.35
  -7  11  -9   -0.21    0.33
 -11   7  -9    0.24    0.35
   7   4  -9    0.18    0.18
 -11   4   6    7.49    0.70
 -11   4   6    7.47    0.86
  -4  11   6    7.87    0.72
  -7  -4   6    9.67    0.77
 -11   7  -6    7.16    0.70
  -7  11  -6    8.97    0.74
 -11   4   3    8.94    0.75
  -4  11   3    7.77    0.64
  -7  -4   3    9.17    0.78
 -11   7  -3    8.55    0.65
  -7  11  -3    8.87    0.71
  -7  11   0  132.33    7.59
 -11   4   0  194.26    7.79
 -11   7   0  211.08    7.80
  -7  -4   0  153.36    7.61
  -7  -4   0  171.83    7.83
  -7  11   0  141.22    7.68
  -4  11   0  130.75    7.56
 -11   7   0  129.05    7.56
 -11   4   0  195.79    7.69
  -7  11   0  149.14    7.71
 -11   4  -3   98.44    4.30
 -11   7   3   68.59    4.25
 -11   4  -3   84.73    4.27
 -11   7   3   87.90    4.26
 -11   7   3   74.16    4.42
  -7  -4  -3   73.88    4.20
  -7  11   3   76.50    4.27
  -7  11   6    1.23    0.38
 -11   4  -6    2.13    0.43
   4   7  -9  160.29    8.07
  -4  11  -9  160.50    8.16
  -7  11   9  184.11    8.39
 -11   7   9  171.21    8.45
 -11   7   9  149.52    8.08
  -7  11   9  148.14    8.19
  -7  -4  -9  141.29    8.23
 -11   4  -9  151.05    8.23
  -7  11  12    1.59    0.44
  -7  11  12    2.24    0.54
 -11   7  12    0.79    0.50
 -11   7  12    1.92    0.34
  -4  -7  12    1.84    0.39
   7   4  12    1.71    0.23
  -7  11  12    1.83    0.20
   4   7 -12    1.36    0.33
  -7  -4 -12    1.02    0.56
 -11   4 -12    1.69    0.53
  -4  11 -12    1.56    0.40
  -4  11 -12    1.45    0.26
 -11   7  12    1.90    0.20
  -7  11  12    1.62    0.21
  -4  -7  12    1.95    0.23
 -11   4 -15   34.63    1.82
  -4  11 -15   34.77    1.85
 -11   7  15   34.28    1.81
 -11   7  15   35.07    1.81
  -7  11  15   33.31    1.78
  -7  11  15   29.38    2.06
   4 -11  15   35.68    1.81
  -4  -7  15   34.61    1.82
   4   7 -15   34.84    2.04
  -4  11 -15   35.07    2.16
  -4  -7  15   30.54    1.76
   4 -11  15   33.60    1.79
  -7  11  15   36.38    2.29
 -11   7  15   39.20    2.47
  -4  -7  15   35.27    2.02
 -11   7  15   32.30    1.98
  -7  -4 -15   26.93    2.30
 -11   4 -15   32.48    2.29
 -11   7  15   33.07    1.81
  -7  11  15   32.28    1.81
  11  -4  15   35.01    1.78
   7   4  15   35.39    1.81
  -4  11 -15   33.79    1.83
   4   7 -15   32.51    1.78
  -7  -4 -18    0.55    0.61
  -4  11 -18    1.22    0.46
   7   4  18    1.50    0.25
  11  -4  18    1.79    0.22
  -7  11  18    0.95    0.44
 -11   7  18    1.27    0.57
  -4  -7  18    1.00    0.30
  -4  11 -18    1.59    0.30
   4   7 -18    1.18    0.25
   4 -11  18    1.52    0.25
  -7  11  18    1.64    0.24
 -11   7  18    1.29    0.23
 -11   7  18    1.60    0.27
  -4  11 -18    1.36    0.31
 -11   4 -18    1.60    0.30
   4 -11  18    0.91    0.22
  -4  -7  18    1.90    0.28
 -11   7  18    1.32    0.20
   7   4  21    0.87    0.23
  11  -4  21    0.55    0.19
 -11   7  21    0.59    0.19
  -7  11  21    0.86    0.22
  -4  -7  21    0.61    0.17
 -11   7  21    0.84    0.26
   4   7 -21    0.37    0.22
  -4  11 -21    0.68    0.29
 -11   7  21    0.53    0.16
  -4  -7  21    0.43    0.23
   4 -11  21    0.81    0.20
 -11   4 -21    0.54    0.31
  -4  11 -21    0.09    0.31
 -11   4 -24    0.13    0.28
  -4  11 -24    0.61    0.26
 -11   7  24    0.41    0.17
  -7  11  24    0.32    0.19
   4 -11  24    0.16    0.16
 -11   7  24    0.27    0.13
 -11   7  24    0.70    0.23
  -4  -7  24    0.33    0.16
   4 -11  24    0.45    0.19
  -4  11 -24    0.02    0.29
   7   4  24    0.45    0.20
  -4  11 -27    9.31    0.61
 -11   4 -27    8.94    0.61
 -11   4 -27    7.92    0.61
  -4  11 -27    7.35    0.62
  -7  11  27    9.30    0.57
 -11   7  27    9.08    0.54
   4 -11  27   10.04    0.56
  -4  -7  27    9.27    0.54
   4 -11  30    1.73    0.17
 -11   4 -30    1.12    0.23
  -4  11 -30    1.62    0.23
  11  -7 -30    1.39    0.23
  -7  11  30    2.13    0.19
 -11   7  30    1.41    0.15
  -3  11  31    3.17    0.21
  -8  11 -28    1.57    0.29
 -11   8 -28    0.96    0.27
 -11   3  28    1.05    0.14
  -3  11  28    1.29    0.18
 -11   3  28    1.50    0.20
   8 -11  28    1.38    0.18
 -11   3  25    3.00    0.31
  -8  -3  25    2.48    0.26
 -11   8 -25    3.31    0.44
  -8  11 -25    2.66    0.40
   8 -11  25    2.90    0.27
  -8  -3  25    2.61    0.23
 -11   3  25    2.55    0.24
  -3  11  25    3.15    0.28
  -8  11 -25    3.29    0.38
  -3  -8 -25    2.28    0.31
   3   8  25    3.20    0.29
  -8  11 -22    3.26    0.41
  -3  11  22    2.91    0.29
  -3  11  22    4.30    0.34
  -8  -3  22    3.85    0.34
 -11   3  22    3.89    0.38
 -11   3  22    3.68    0.34
  -8  -3  22    3.01    0.26
   8 -11  22    3.57    0.31
  -8  11 -22    3.17    0.47
   3   8  22    4.10    0.34
 -11   8 -22    2.53    0.45
 -11   3  22    3.14    0.32
  -8  -3  22    3.26    0.35
 -11   8 -19   33.44    1.90
  -8  11 -19   34.95    1.90
  -8  -3  19   30.46    1.74
 -11   8 -19   33.48    1.88
  -8  11 -19   37.28    1.90
  -8  -3  19   34.47    1.83
 -11   3  19   35.25    1.82
 -11   3  19   36.21    1.84
  -3  11  19   36.00    1.82
 -11   3  19   36.33    1.82
  -8  -3  19   35.25    1.84
  -3  11  19   34.57    2.19
 -11   3  19   33.85    2.34
 -11   3  19   30.50    1.98
  -8  -3  19   30.76    1.98
 -11   8 -19   31.31    1.83
   3   8  19   35.04    1.81
  -3  11  19   32.69    1.78
 -11   8 -19   29.28    2.36
  -3  -8 -19   27.70    2.35
  -8  11 -19   33.37    2.42
   3   8  16   22.26    1.13
  -3  11  16   19.15    1.08
 -11   8 -16   19.25    1.17
  -8  11 -16   19.32    1.19
  -3  11  16   21.15    1.09
   8 -11  16   20.62    1.12
  -3  11  16   20.45    1.45
  -8  -3  16   18.02    1.29
 -11   3  16   20.58    1.65
 -11   3  16   18.33    1.29
 -11   8 -16   19.20    1.14
 -11   8 -16   15.85    1.55
  -8  -3  16   18.24    1.11
  -3  -8 -16   14.21    1.59
 -11   3  16   21.54    1.15
 -11   3  16   21.80    1.17
  -8  -3  16   19.67    1.16
  -8  -3  16   21.34    1.15
 -11   3  16   19.52    1.13
  -3  11  16   19.26    1.12
  -8  11 -16   20.47    1.56
  -3  11  13  142.61    6.91
  -8  -3  13  133.05    6.75
 -11   3  13  139.60    7.13
 -11   3  13  128.06    6.75
 -11   8 -13  127.68    6.54
  -3  -8 -13  117.28    7.02
 -11   8 -13  130.49    7.02
 -11   3  13  131.88    6.54
  -8  -3  13  129.09    6.55
 -11   8 -13  128.17    6.55
  -8  11 -13  136.60    6.58
   3   8  13  132.28    6.53
  -3  11  13  120.12    6.49
  -3  11  13  131.57    6.50
 -11   8 -10    3.96    0.34
  -8  11 -10    4.51    0.37
  -8  11 -10    4.28    0.58
 -11   8 -10    4.42    0.63
   3   8  10    4.18    0.33
  -3  11  10    4.46    0.58
 -11   3  10    5.33    0.75
  -3  11  10    4.27    0.31
 -11   3  10    4.46    0.52
 -11   3   7  115.66    6.15
  -3  11   7  116.31    6.00
  -8  -3   7  114.32    5.97
  -8  11  -7  116.05    6.00
 -11   8  -7  110.92    5.99
  -8  11  -7  108.50    5.97
  -8  11  -4  107.73    5.82
 -11   8  -4  105.65    5.77
 -11   3   4  118.07    5.79
 -11   3   4  102.49    5.83
  -3  11   4  120.67    5.80
  -8  -3   4  113.12    5.89
  -8  11  -1  447.28   22.97
 -11   8  -1  397.86   22.83
  -8  -3   1  480.40   23.06
  -3  11   1  410.28   22.83
 -11   8  -1  570.20   23.05
  -8  11  -1  432.99   22.89
 -11   3   1  586.31   23.03
 -11   3   1  553.48   23.05
  -8  -3   1  459.38   22.89
 -11   8   2    3.57    0.55
  -8  11   2    3.28    0.44
 -11   8   2    3.38    0.45
 -11   3  -2    3.55    0.40
  -8  11   2    2.71    0.34
  -8  -3  -2    1.80    0.34
  -8  -3  -2    3.00    0.41
  -8  11   2    3.08    0.36
 -11   3  -2    3.50    0.42
  -8  11   5   90.77    4.83
  -8  11   5  107.93    5.10
 -11   8   5  101.37    5.17
  -8  11   5   89.23    5.09
  -8  -3  -5   78.82    4.98
 -11   3  -5  113.79    5.05
  -8  -3  -5   88.93    4.80
  -8  11   8    5.13    0.65
  -8  11   8    5.82    0.73
 -11   3  -8    4.88    0.66
  -3  11  -8    4.64    0.56
 -11   8   8    4.57    0.55
  -8  11  11  111.95    5.73
 -11   8  11  112.60    5.73
   8   3  11  111.58    5.75
  -8  11  11  113.35    6.10
  -8  11  11  130.34    6.36
 -11   8  11  125.26    6.42
 -11   8  11  111.69    5.97
  -8  -3 -11  116.41    6.26
 -11   3 -11  118.65    6.23
  -3  11 -11  114.59    5.77
  -8  11  11  109.93    5.73
  -3  11 -11  120.19    6.08
   3   8 -11  127.22    6.02
  11  -3  14    1.39    0.20
   8   3  14    1.95    0.24
 -11   8  14    2.13    0.22
  -8  11  14    1.84    0.22
   3 -11  14    1.47    0.23
  -8  11  14    1.59    0.26
 -11   8  14    1.65    0.25
   3 -11  14    1.86    0.24
  -3  -8  14    1.94    0.25
  -8  11  14    1.37    0.43
  -8  11  14    1.85    0.56
 -11   8  14    1.75    0.58
  -3  -8  14    1.91    0.37
  -3  11 -14    2.04    0.44
  -8  -3 -14    0.23    0.61
 -11   3 -14    1.46    0.56
   3   8 -14    2.06    0.40
 -11   8  14    1.36    0.23
  -8  11  14    1.52    0.24
  -3  11 -14    1.86    0.28
 -11   3 -14    2.03    0.24
   3   8 -14    1.47    0.23
  -3  11 -14    1.88    0.26
   8   3  17   28.90    1.52
  11  -3  17   29.92    1.51
  -8  11  17   30.34    1.51
  -3  -8  17   28.57    1.55
   3 -11  17   28.05    1.53
 -11   8  17   29.45    1.53
  -3  -8  17   27.68    1.49
   3 -11  17   28.08    1.52
  -8  11  17   29.10    2.01
 -11   8  17   31.41    2.17
  -3  -8  17   29.66    1.76
  -3  11 -17   29.26    1.56
   3   8 -17   29.29    1.53
 -11   3 -17   29.72    1.56
  -3  11 -17   28.09    1.58
  -3  11 -17   30.55    1.91
  -8  -3 -17   23.29    2.10
 -11   8  17   27.00    1.53
  -3  -8  20   23.95    1.35
  -3  11 -20   21.65    1.75
   3 -11  20   25.00    1.39
  -8  11  20   23.05    1.82
  -3  -8  20   25.37    1.59
 -11   8  20   25.94    1.97
  -3  -8  20   24.68    1.41
   3 -11  20   24.69    1.40
   3   8 -20   25.41    1.41
  -3  11 -20   24.85    1.44
  11  -3  20   27.20    1.39
   8   3  20   27.15    1.40
 -11   8  20   24.48    1.39
  -8  11  20   24.93    1.40
  -8  -3 -20   19.56    1.93
 -11   3 -20   21.09    1.94
 -11   8  20   27.08    1.42
 -11   3 -20   26.25    1.47
  -3  11 -20   25.99    1.48
 -11   3 -23    2.22    0.36
  -3  11 -23    2.36    0.34
   3   8 -23    2.28    0.29
   3 -11  23    2.08    0.27
   8   3  23    2.33    0.29
   3 -11  23    2.19    0.27
  -3  -8  23    2.39    0.25
  -3  11 -23    2.20    0.37
 -11   8  23    1.91    0.30
  -8  11  23    2.19    0.28
 -11   8  23    2.02    0.25
 -11   3 -26    0.02    0.25
   8   3  26    0.26    0.18
  -8  11  26    0.28    0.18
 -11   8  26    0.45    0.15
  -3  11 -26    0.02    0.26
 -11   3 -26    0.11    0.24
  -3  11 -26    0.12    0.22
  -3  -8  26    0.16    0.15
   3 -11  26    0.16    0.18
 -11   8  29    0.28    0.11
  -8  11  29    0.19    0.14
  -3  11 -29    0.09    0.16
  -3  11 -29   -0.03    0.20
 -11   3 -29    0.17    0.21
 -11   3 -29    0.01    0.16
   3 -11  29    0.29    0.14
  -3  -8  29    0.04    0.11
  -9  11 -29    0.19    0.21
 -11   9 -29    0.07    0.24
   2 -11 -29    0.32    0.16
 -11   9 -29    0.59    0.22
  -2  11  29    0.12    0.11
   9 -11  29    0.27    0.12
  -2  11  26    4.99    0.36
 -11   2  26    4.34    0.33
  -2  -9 -26    3.74    0.39
 -11   9 -26    5.44    0.50
  11  -9  26    5.53    0.35
   9 -11  26    5.41    0.36
  -9  -2  26    5.13    0.37
 -11   2  26    6.05    0.40
  -9  11 -26    4.97    0.45
  -9  11 -23    7.75    0.61
 -11   9 -23    7.67    0.60
  -2  11  23    7.13    0.49
 -11   9 -23    8.07    0.65
  -9  11 -23    6.40    0.64
  -2  11  23    7.58    0.51
 -11   2  23    7.63    0.48
  -9  -2  23    7.02    0.51
 -11   2  23    7.73    0.54
  11  -9  23    7.91    0.48
   9 -11  23    8.44    0.50
  -9  -2  23    6.50    0.45
   2   9  23    7.53    0.51
   9 -11  20   37.62    1.83
  -9  -2  20   29.06    1.77
  -9  11 -20   36.40    1.92
 -11   9 -20   37.36    1.94
 -11   2  20   33.99    1.85
  -9  -2  20   37.60    1.88
 -11   2  20   37.48    1.88
  -9  11 -20   32.54    2.46
  -2  11  20   32.15    2.19
  -9  -2  20   31.89    2.02
 -11   9 -20   34.97    1.95
  -9  11 -20   33.50    1.95
  -2  11  20   34.36    1.82
   2   9  20   34.88    1.83
  -9  -2  20   38.04    1.87
 -11   2  20   35.34    1.85
 -11   9 -20   30.08    2.40
  -9  -2  20   31.78    1.82
  -2  11  20   35.34    1.85
   9 -11  17   11.75    0.68
 -11   2  17   11.91    0.74
  -9  -2  17   10.46    0.73
 -11   9 -17   10.80    1.18
  -9  11 -17   10.34    1.15
  -9  11 -17    8.97    1.04
  -9  -2  17   11.48    0.70
 -11   2  17   10.73    0.68
  -2  11  17   10.05    0.95
 -11   2  17    9.68    1.08
 -11   2  17    9.58    0.82
  -9  -2  17   10.28    0.85
 -11   9 -17   10.63    0.75
  -9  11 -17    9.99    0.76
  -2  11  17   11.46    0.68
  -2  11  17   10.42    0.64
   2   9  17   11.95    0.68
  -9  -2  17    9.22    0.67
 -11   2  17   11.41    0.71
 -11   2  14   84.09    4.19
  -9  -2  14   91.14    4.21
  -2  11  14   75.62    4.10
  -9  11 -14   82.89    4.20
   9 -11  14   83.19    4.14
 -11   9 -14   81.72    4.20
 -11   2  14   83.43    4.16
 -11   9 -14   78.32    4.65
 -11   2  14   79.98    4.36
 -11   9 -14   77.85    4.15
  -9  -2  14   79.05    4.15
 -11   2  14   83.96    4.17
  -2  11  14   78.28    4.11
   2   9  14   80.97    4.14
 -11   9 -14   82.31    4.18
  -9  11 -14   80.47    4.19
  -9  -2  14   79.60    4.35
 -11   2  14   90.64    4.75
 -11   2  11    1.24    0.49
  -9  -2  11    0.39    0.32
  -9  -2  11    0.78    0.32
 -11   2  11    1.19    0.32
 -11   9 -11    0.91    0.19
  -2  11  11    0.90    0.16
  -2  11  11    1.01    0.15
 -11   9 -11    0.69    0.19
  -9  11 -11    0.93    0.23
 -11   9 -11    0.57    0.40
  -9  11 -11    1.30    0.40
   2   9  11    0.82    0.18
  -2  11  11    0.77    0.15
  -9  11  -8  115.96    6.20
  -9  -2   8  131.91    6.46
 -11   2   8  130.41    6.64
  -9  11  -8  128.22    6.39
 -11   9  -8  117.05    6.19
 -11   9  -8  131.55    6.53
  -9  11  -8  133.67    6.51
 -11   9  -8  132.87    6.53
 -11   2   5   61.86    3.52
  -9  11  -5   66.38    3.59
 -11   9  -5   65.52    3.48
  -9  11  -5   62.56    3.50
 -11   9  -5   57.96    3.48
  -9  -2   5   70.31    3.57
  -2  11   5   65.69    3.47
 -11   9  -2   53.38    3.07
  -9  11  -2   55.79    3.13
 -11   2   2   58.20    3.22
  -9  -2   2   59.63    3.12
  -9  11  -2   63.78    3.41
  -9  11  -2   55.38    3.17
 -11   9  -2   54.38    3.14
  -2  11   2   59.92    3.08
  -9  -2   2   60.71    3.27
 -11   2  -1   14.82    1.02
 -11   2  -1   17.26    1.08
  -9  -2  -1   12.93    0.96
 -11   9   1   18.62    1.07
 -11   2  -1   18.63    1.07
  -9  11   1   12.99    0.96
  -9  11   1   17.25    1.26
 -11   9   1   15.46    1.15
  -9  -2  -1   15.55    1.04
  -9  11   1   14.72    1.07
  -9  11   1   14.29    0.97
  -9  -2  -4   84.84    4.28
 -11   9   4   82.38    4.32
 -11   2  -4   75.73    4.28
  -9  11   4   95.37    4.54
 -11   9   4   88.81    4.57
  -9  11   4   78.44    4.23
 -11   2  -4   88.79    4.44
  -9  -2  -4   73.25    4.40
  -9  11   7   87.71    5.15
  -9  -2  -7   86.73    5.15
 -11   2  -7   94.64    5.15
  -2  11  -7   93.47    5.07
  -9  11   7  109.97    5.31
 -11   9   7  108.62    5.37
  -9  11  10    7.10    0.77
   9   2  10    6.85    0.46
  -9  11  10    6.48    0.43
 -11   9  10    6.74    0.43
  -9  11  10    6.49    0.43
  -9  11  10    8.63    0.97
   2   9 -10    6.92    0.67
 -11   2 -10    6.22    0.79
  -2  11 -10    7.50    0.72
 -11   9  13   61.51    3.45
  11  -2  13   69.78    3.45
   9   2  13   68.03    3.46
   2 -11  13   68.43    3.46
  -9  11  13   72.84    3.83
  -9  11  13   67.45    3.44
 -11   9  13   70.61    3.44
  -9  11  13   75.27    4.09
  -2  11 -13   66.67    3.46
  -9  -2 -13   59.05    3.96
 -11   2 -13   57.73    3.90
  -9  11  13   61.15    3.47
  -2  11 -13   75.98    3.82
   2   9 -13   74.73    3.76
  -2  11 -13   67.74    3.48
 -11   9  16   21.37    1.21
 -11   9  16   21.62    1.21
 -11   9  16   22.22    1.18
  -9  11  16   21.11    1.18
   2 -11  16   21.69    1.22
  -2  -9  16   22.08    1.23
  -2  11 -16   22.56    1.55
   2   9 -16   22.66    1.50
  -2  -9  16   20.72    1.19
  -2  -9  16   18.11    1.39
  -9  11  16   17.24    1.63
 -11   9  16   22.37    1.81
   2   9 -16   21.04    1.20
  -2  11 -16   22.39    1.24
  -9  -2 -16   21.39    1.78
 -11   9  16   20.08    1.21
  -9  11  16   19.37    1.21
  -9  11  16   22.16    1.23
   9   2  16   24.54    1.22
  11  -2  16   21.56    1.18
  -2  11 -16   22.70    1.26
   2 -11  19    0.15    0.19
  -2  -9  19    0.31    0.22
  -9  -2 -19    0.38    0.61
 -11   2 -19    1.00    0.58
  -2  11 -19    0.42    0.35
  -2  -9  19    0.53    0.29
   2 -11  19    0.40    0.26
  11  -2  19    0.35    0.18
   9   2  19    0.35    0.21
 -11   9  19    0.21    0.18
  -9  11  19    0.02    0.19
  -9  11  19   -0.31    0.43
 -11   9  19    0.59    0.53
  -2  11 -19    0.16    0.25
   2   9 -19    0.26    0.24
 -11   2 -19    0.08    0.22
  -2  11 -19    0.13    0.26
   2   9 -22   14.66    0.98
 -11   2 -22   15.18    0.99
  -2  11 -22   14.42    0.99
  -2  11 -22   16.68    0.98
   2   9 -22   15.17    0.96
 -11   9  22   16.90    0.96
  -2  -9  22   16.05    0.91
  11  -2  22   16.43    0.93
   2 -11  22   16.38    0.94
 -11   9  22   14.92    0.93
  -9  11  22   16.83    0.94
   9   2  22   16.82    0.94
   9   2  25    2.17    0.27
   2   9 -25    2.44    0.29
  -2  11 -25    2.50    0.32
  -2  11 -25    1.95    0.33
 -11   2 -25    1.73    0.30
   2   9 -25    2.37    0.33
  -9  11  25    2.66    0.28
 -11   9  25    2.52    0.25
  -2  -9  25    2.62    0.25
 -11   2 -28   13.64    0.86
  -9  11  28   17.16    0.84
 -11   9  28   15.71    0.82
  -2  11 -28   14.07    0.88
  -2  11 -28   14.82    0.85
  -2  -9  28   16.41    0.82
  -9  11  31    0.09    0.09
 -11   9  31    0.18    0.08
 -10  11 -30    9.23    0.63
 -11  10 -30    9.33    0.63
 -11  10 -30   11.17    0.64
  -1  11  27    1.50    0.18
 -10  11 -27    1.56    0.32
 -11  10 -27    1.33    0.34
   1 -11 -27    1.30    0.23
  10 -11  27    1.51    0.17
  11 -10  27    1.28    0.16
 -11   1  27    1.29    0.20
 -10  -1  27    1.14    0.19
 -11  10 -27    1.55    0.31
 -10  11 -24    2.43    0.38
 -11  10 -24    2.43    0.41
  11 -10  24    2.35    0.24
  10 -11  24    2.58    0.25
 -11   1  24    2.70    0.23
  -1  11  24    2.42    0.25
   1  10  24    2.78    0.25
 -10  -1  24    2.49    0.29
 -11   1  24    2.99    0.31
  -1  11  24    2.67    0.27
   1  10  24    2.68    0.28
  -1  11  21    3.41    0.30
 -11  10 -21    3.47    0.47
   1  10  21    3.18    0.31
  -1  11  21    2.90    0.29
 -10  -1  21    2.99    0.34
 -11   1  21    3.19    0.37
 -10  -1  21    2.43    0.29
 -11   1  21    2.59    0.31
  11 -10  21    2.80    0.28
  10 -11  21    3.02    0.29
 -10  11 -21    2.77    0.40
 -11  10 -21    2.54    0.39
 -11   1  18    2.80    0.32
  -1  11  18    2.99    0.54
 -10  -1  18    2.91    0.44
 -11   1  18    2.29    0.40
  -1  11  18    3.27    0.31
 -11  10 -18    2.94    0.42
  -1  11  18    3.23    0.29
   1  10  18    3.32    0.31
 -11   1  18    3.53    0.38
 -10  -1  18    2.66    0.36
 -11  10 -18    1.71    0.65
 -10  11 -18    3.46    0.74
 -10  -1  18    2.74    0.33
 -11   1  15   -0.07    0.41
 -10  -1  15    0.37    0.29
 -11   1  15   -0.04    0.26
 -11   1  15   -0.03    0.23
 -10  -1  15   -0.10    0.23
 -11  10 -15    0.30    0.46
 -10  11 -15    0.68    0.48
 -11  10 -15    0.38    0.26
 -10  -1  15    0.25    0.24
 -11   1  15    0.23    0.26
  10 -11  15    0.38    0.17
 -10  11 -15    0.06    0.23
 -11  10 -15    0.32    0.27
  -1  11  15    0.19    0.16
   1  10  15   -0.06    0.17
 -11  10 -12  124.82    6.35
 -10  11 -12  128.56    6.83
 -11  10 -12  129.99    6.81
 -10  11 -12  136.07    6.79
 -11   1  12  140.91    6.91
 -10  -1  12  129.82    6.76
  -1  11  12  119.46    6.31
   1  10  12  124.10    6.32
 -11   1  12  129.71    6.57
 -10  -1  12  127.32    6.56
 -10  11  -9   27.12    1.70
 -11  10  -9   26.93    1.72
 -11  10  -9   25.30    1.69
 -11  10  -9   25.48    1.38
 -10  11  -9   26.99    1.38
  -1  11   9   25.42    1.35
 -11   1   9   28.86    1.83
 -11  10  -9   24.37    1.38
   1  10   9   23.88    1.35
 -10  -1   6   71.95    3.73
 -11   1   6   65.94    3.70
 -10  11  -6   66.57    3.70
 -11  10  -6   70.47    3.70
 -11  10  -6   63.32    3.68
 -10  11  -6   65.83    3.67
 -11  10  -3    6.96    0.73
  -1  11   3    6.73    0.56
 -10  -1   3    7.65    0.73
 -11   1   3    7.17    0.69
 -11   1   3    8.71    0.66
 -10  -1   3    8.23    0.62
 -10  11  -3    7.40    0.79
 -11  10  -3    7.47    0.59
 -10  11  -3    7.41    0.65
 -11  10  -3    6.96    0.63
 -11   1   0  124.81    6.21
 -11   1   0  146.82    6.22
 -10  11   0  114.96    6.14
 -10  -1   0  118.01    6.20
 -11  10   0  117.73    6.16
 -10  -1   0  127.42    6.15
 -10  11   0  114.51    6.13
 -10  11   0  104.59    6.01
 -11  10   0  114.28    6.09
 -11  10   0  136.53    6.41
 -10  11   0  126.76    6.40
 -10  11   3   35.61    2.11
 -11  10   3   36.18    2.10
 -10  -1  -3   25.73    1.87
 -11   1  -3   32.23    1.91
 -11  10   3   31.38    2.00
 -10  11   3   34.66    2.00
 -10  11   3   31.70    1.73
 -10  -1  -3   31.41    1.80
 -11  10   3   32.77    1.84
 -11   1  -3   29.79    1.79
 -10  11   3   30.90    1.80
 -10  11   6   93.40    4.56
 -11  10   6   85.37    4.52
 -11   1  -6   73.94    4.36
 -10  -1  -6   78.89    4.39
 -11   1  -6   76.98    4.16
 -10  11   6   79.04    4.44
 -10  11   9    0.07    0.49
 -11  10   9    0.37    0.53
 -10  11   9    0.35    0.39
  -1  11  -9    0.04    0.27
 -10  -1  -9   -0.17    0.58
 -11   1  -9   -0.11    0.43
   1  10  -9   -0.16    0.37
 -10  11   9    0.08    0.15
 -10  11   9    0.53    0.15
 -11  10   9    0.46    0.16
  10   1   9   -0.05    0.16
 -10  11  12  121.17    6.31
 -11  10  12  125.23    6.35
  -1  11 -12  110.49    5.62
 -11   1 -12  101.71    6.08
 -11  10  12  109.23    5.59
 -10  11  12  106.61    5.96
  11  -1  12  110.17    5.61
  10   1  12  110.95    5.62
  -1  11 -12  111.91    5.93
   1  10 -12  119.07    5.94
 -11  10  15    5.43    0.40
   1 -11  15    6.14    0.44
 -10  11  15    5.43    0.43
 -11  10  15    4.67    0.42
  -1 -10  15    5.58    0.41
   1 -11  15    5.47    0.41
 -10  11  15    4.57    0.82
   1  10 -15    5.51    0.43
  -1  11 -15    5.38    0.44
  -1  11 -15    6.02    0.45
  11  -1  15    5.65    0.41
  10   1  15    5.80    0.42
   1  10 -15    6.45    0.68
 -10  -1 -15    5.01    0.82
  -1  11 -15    5.77    0.68
 -11  10  15    4.57    0.42
  11  -1  18    0.39    0.19
  10   1  18    0.79    0.21
 -10  11  18    0.74    0.52
 -11  10  18    0.17    0.46
   1 -11  18   -0.21    0.30
  -1 -10  18    0.54    0.29
 -10  -1 -18    0.09    0.52
 -11   1 -18    0.91    0.53
  -1  11 -18    0.63    0.34
   1  10 -18    0.43    0.32
 -11  10  18    0.61    0.21
  -1 -10  18    0.71    0.20
   1 -11  18    0.77    0.22
   1  10 -18    0.41    0.25
  -1  11 -18    1.00    0.28
  -1  11 -18    0.73    0.28
   1  10 -18    0.68    0.26
   1 -11  18    0.32    0.21
 -11  10  18    0.64    0.23
 -10  11  18    0.39    0.22
   1  10 -21    8.00    0.64
  -1  11 -21    8.03    0.66
 -11  10  21    9.21    0.60
  11  -1  21    9.33    0.59
  10   1  21    9.14    0.59
  -1  11 -21    8.92    0.64
   1  10 -21    9.07    0.64
  10   1  24    1.07    0.22
  11  -1  24    1.42    0.23
 -11  10  24    1.38    0.22
  -1  11 -24    0.83    0.28
   1  10 -24    1.12    0.28
  -1 -10  24    1.45    0.21
   1 -11  24    1.32    0.22
  -1  11 -24    1.16    0.27
   1  10 -24    1.27    0.27
 -11   1 -27    4.71    0.42
 -11  10  27    5.07    0.34
  -1 -10  27    5.00    0.33
   1 -11  27    5.52    0.34
   1  10 -27    4.75    0.36
  -1  11 -27    4.87    0.38
 -11   1 -27    3.32    0.39
 -10  -1 -27    2.55    0.36
  -1  11 -27    4.63    0.41
  -1 -10  30   22.54    1.10
   1 -11  30   22.41    1.10
 -11  10  30   22.41    1.10
 -11  11 -28   17.29    0.98
  11 -11  28   16.92    0.88
 -11  11 -28   14.45    0.97
 -11   0  28   17.00    0.90
   0  11  25    0.04    0.13
 -11  11 -25    0.39    0.31
 -11  11 -25    0.31    0.32
 -11   0  25    0.07    0.19
  11 -11  25   -0.06    0.14
 -11  11 -22   19.03    1.21
   0  11  22   20.01    1.07
 -11  11 -22   20.33    1.17
 -11   0  22   19.82    1.11
 -11   0  22   18.79    1.07
  11 -11  22   19.63    1.05
   0  11  22   19.08    1.07
 -11   0  22   17.49    1.04
 -11   0  19    0.15    0.22
 -11   0  19    0.06    0.22
 -11  11 -19    0.07    0.31
 -11   0  19    0.21    0.25
  11 -11  19   -0.04    0.16
 -11  11 -19    0.44    0.52
   0  11  19    0.05    0.32
   0  11  19    0.12    0.17
 -11   0  16   40.89    2.47
 -11   0  16   41.08    2.27
 -11  11 -16   41.88    2.82
  11 -11  16   44.13    2.24
 -11  11 -16   42.78    2.32
 -11  11 -16   43.19    2.32
   0  11  16   42.30    2.24
 -11   0  16   44.17    2.31
 -11   0  13    0.19    0.21
 -11   0  13   -0.08    0.27
 -11  11 -13   -0.18    0.38
 -11  11 -13   -0.07    0.46
   0  11  13   -0.01    0.15
 -11   0  13    0.07    0.25
 -11   0  13    0.39    0.40
 -11  11 -13    0.20    0.20
 -11  11 -13    0.02    0.24
 -11  11 -10    0.69    0.20
   0  11  10    0.69    0.16
 -11   0  10    0.35    0.39
   0  11  10    0.63    0.16
 -11   0  10    0.88    0.19
 -11  11 -10    0.47    0.36
 -11  11 -10    1.13    0.46
 -11  11 -10    0.66    0.21
 -11   0   7    0.36    0.33
 -11  11  -7    0.13    0.32
 -11  11  -7   -0.22    0.31
 -11  11  -7    0.17    0.16
 -11  11  -7    0.03    0.16
 -11  11  -4  137.87    7.49
 -11  11  -4  144.79    7.46
 -11   0   4  141.26    7.56
 -11  11  -4  157.38    7.61
 -11  11  -1   -0.30    0.41
 -11  11  -1    0.21    0.17
 -11  11  -1    0.03    0.20
 -11   0   1   -0.14    0.29
 -11   0   1    0.15    0.29
 -11  11  -1   -0.03    0.31
 -11  11   2  104.05    5.47
 -11  11   2  107.55    5.73
 -11   0  -2  102.40    5.57
 -11   0  -2  116.11    5.61
 -11  11   2  102.63    5.56
 -11  11   2  119.46    5.87
 -11  11   5    0.27    0.37
 -11   0  -5    0.14    0.18
 -11   0  -5   -0.13    0.37
 -11  11   8    4.71    0.34
 -11  11   8    3.91    0.65
 -11  11   8    5.82    0.82
   0  11  -8    5.84    0.62
 -11   0  -8    4.95    0.71
  11   0  11    0.06    0.17
 -11  11  11    0.26    0.15
 -11   0 -11   -0.34    0.55
   0  11 -11   -0.14    0.36
 -11  11  11   -0.17    0.61
 -11  11  14   32.97    2.30
   0  11 -14   30.57    1.62
 -11  11  14   26.44    1.62
   0  11 -14   32.25    1.96
  11   0  14   31.78    1.61
 -11  11  14   29.62    1.62
 -11  11  14   30.08    1.59
   0 -11  14   29.04    1.60
   0  11 -17    0.11    0.22
 -11  11  17   -0.16    0.20
 -11  11  17   -0.28    0.25
   0 -11  17    0.13    0.20
   0  11 -17    0.23    0.22
   0  11 -17   -0.11    0.31
  11   0  17   -0.07    0.19
 -11  11  20   16.07    0.98
   0  11 -20   16.85    1.04
  11   0  20   17.67    0.97
   0  11 -20   16.22    1.02
 -11  11  23   -0.01    0.18
   0  11 -23    0.06    0.25
  11   0  23    0.17    0.18
   0  11 -23    0.53    0.26
   0 -11  23    0.07    0.16
   0  11 -26   18.06    1.11
 -11  11  26   21.53    1.07
   0 -11  26   21.59    1.05
   0  11 -26   20.16    1.10
 -11   0 -29   -0.13    0.16
 -11  11  29    0.01    0.11
   0 -11  29    0.07    0.11
  -6  -6   0   27.18    1.81
  -6  12   0   24.87    1.62
 -12   6   0   29.39    1.62
 -12   6   0   32.72    1.79
 -12   6   0   36.91    1.79
  -6  -6   3    8.87    0.80
  -6  12   3    8.62    0.68
  -6  -6  -3    8.44    0.71
 -12   6  -3    9.62    0.67
 -12   6   3    9.27    0.75
 -12   6   3   11.04    0.75
  -6  12  -3    8.87    0.72
  -6  12  -6   29.56    1.84
 -12   6   6   30.27    2.05
  -6  -6   6   29.15    1.85
  -6  12   6   30.41    1.89
 -12   6  -6   31.43    1.87
   6   6   9  114.86    6.09
  -6  12   9  115.86    6.07
  -6  12   9  142.52    6.59
  -6  -6   9  125.91    6.36
 -12   6   9  136.61    6.73
 -12   6   9  119.62    6.34
 -12   6  -9  123.96    6.10
 -12   6  -9  122.10    6.10
  -6  12  -9  124.91    6.12
  -6  -6  -9  120.48    6.55
 -12   6  -9  138.52    6.53
  -6  12   9  116.31    6.08
  -6  12  12    6.84    0.47
  -6  12  12    6.62    0.45
 -12   6  12    7.06    0.45
 -12   6 -12    6.97    0.48
  -6  12 -12    7.70    0.53
  -6  12  12    6.96    0.75
  -6  12  12    8.15    0.87
 -12   6  12    8.05    1.00
  -6  -6  12    6.58    0.67
 -12   6  12    6.00    0.63
 -12   6 -12    7.91    0.51
  -6  -6 -12    6.64    0.90
  -6  12 -12    6.67    0.75
   6   6 -12    7.79    0.65
   6   6  12    7.24    0.48
 -12   6 -12    7.35    0.87
  -6  12 -15    2.07    0.32
 -12   6 -15    1.66    0.28
   6   6  15    1.85    0.27
  -6  12  15    1.83    0.23
 -12   6  15    2.47    0.29
  -6  -6  15    1.64    0.29
  -6  -6 -15    0.51    0.70
 -12   6 -15    1.21    0.57
  -6  12 -15    1.96    0.47
  -6  12  15    1.60    0.46
  -6  12  15    2.02    0.53
 -12   6  15    1.93    0.72
 -12   6  15    1.98    0.37
  -6  -6  15    1.37    0.35
 -12   6  15    2.44    0.32
 -12   6  15    1.87    0.25
  -6  12  15    1.60    0.25
   6 -12  15    1.85    0.25
   6   6 -15    1.53    0.22
   6   6  18   23.56    1.27
  -6  -6  18   21.64    1.21
  -6  12 -18   21.44    1.66
  -6  12  18   20.03    1.21
   6 -12  18   23.30    1.27
 -12   6  18   23.26    1.29
  -6  -6  18   22.79    1.28
 -12   6  18   23.65    1.25
  -6  -6  18   21.11    1.45
  -6  12  18   23.75    1.71
 -12   6  18   25.16    1.91
 -12   6  18   21.47    1.45
 -12   6 -18   24.57    1.35
  -6  12 -18   26.48    1.37
 -12   6  18   23.87    1.27
  -6  12  18   22.46    1.28
  -6  -6 -18   18.50    1.86
 -12   6 -18   20.57    1.81
  -6  12 -18   24.40    1.34
  -6  -6  21   32.51    1.87
   6   6  21   38.12    1.93
 -12   6 -21   38.39    2.01
  -6  12  21   39.61    1.95
 -12   6  21   36.00    1.92
 -12   6  21   34.14    1.90
  -6  -6  21   33.32    1.91
 -12   6  21   39.38    1.96
  -6  12 -21   38.39    2.00
 -12   6 -21   37.62    2.02
  -6  12 -21   36.38    2.03
   6 -12  24    4.94    0.36
  -6  -6  24    4.42    0.32
   6   6  24    5.29    0.39
 -12   6 -24    4.01    0.43
  -6  12 -24    4.18    0.44
 -12   6  24    5.54    0.42
 -12   6  24    3.86    0.32
 -12   6 -24    4.62    0.47
  -6  12 -24    4.59    0.48
 -12   6  24    4.28    0.34
  -6  12  24    4.79    0.38
 -12   6  27    0.34    0.13
  -6  12  27    0.47    0.16
   6 -12  27    0.32    0.15
  -6  12 -27    0.24    0.24
 -12   6 -27    0.56    0.23
  -6  12 -27    0.59    0.23
 -12   6  27    0.30    0.19
 -12   6 -27    0.02    0.28
  -6  -6  27    0.46    0.13
  -6  12 -30    1.99    0.25
  -6  12  30    2.85    0.21
   6 -12  30    2.91    0.20
 -12   6 -30    1.57    0.24
   6 -12 -30    1.81    0.23
  12  -5 -28    0.71    0.21
 -12   5  28    1.18    0.14
  -5  12  28    1.44    0.18
  -7  12 -28    0.75    0.23
  -7  12 -28    1.11    0.23
   7 -12  28    0.99    0.16
 -12   7 -28    0.82    0.24
  -7  12 -28    0.96    0.26
 -12   7 -25    3.35    0.41
  -7  12 -25    3.48    0.42
   7 -12  25    3.56    0.30
  -7  -5  25    2.65    0.25
 -12   5  25    3.09    0.27
  -5  12  25    3.86    0.32
 -12   5  25    4.12    0.35
  -7  12 -25    3.57    0.39
  -5  12  22    0.29    0.19
 -12   5  22    0.18    0.15
  -7  12 -22    0.29    0.30
 -12   5  22    0.02    0.14
  -7  -5  22    0.14    0.19
 -12   5  22   -0.11    0.24
  -7  -5  22    0.02    0.13
   7 -12  22    0.28    0.18
  -7  12 -22   -0.07    0.31
 -12   7 -22   -0.07    0.32
 -12   7 -22   -0.29    0.27
  -5  12  19    4.59    0.37
   7 -12  19    5.80    0.43
  -7  12 -19    5.34    0.49
 -12   7 -19    5.20    0.51
  -7  12 -19    5.68    0.55
 -12   5  19    5.43    0.41
  -5  12  19    4.65    0.69
  -7  -5  19    4.51    0.55
 -12   5  19    6.36    0.88
  -7  12 -19    4.56    0.75
 -12   7 -19    4.66    0.85
  -5  -7 -19    3.49    0.81
 -12   7 -19    5.58    0.49
 -12   5  19    5.65    0.46
 -12   5  19    6.36    0.48
  -7  -5  19    6.09    0.47
  -7  -5  19    5.07    0.36
  -5  12  19    6.41    0.45
 -12   5  19    5.99    0.42
  -5  12  16   10.57    0.65
  -7  -5  16   10.41    0.73
 -12   7 -16   11.48    0.75
  -7  12 -16   11.43    0.77
  -5  12  16   11.90    0.67
   7 -12  16   12.33    0.71
  -7  -5  16   10.44    0.63
 -12   5  16   12.29    0.70
  -5  12  16    9.54    0.94
  -5  12  16   13.10    1.10
 -12   5  16   10.22    1.18
  -7  -5  16   11.90    0.89
 -12   5  16   10.29    0.86
 -12   7 -16   11.82    0.75
 -12   5  16   12.37    0.74
 -12   7 -16    9.22    1.10
  -5  12  16   11.19    0.71
 -12   5  16   12.01    0.70
  -5  -7 -16    7.37    1.14
  -7  12 -16   11.43    1.06
 -12   5  13   80.73    4.07
  -7  12 -13   79.87    4.44
  -5  12  13   71.22    4.34
  -5  12  13   86.08    4.50
  -7  -5  13   79.28    4.27
 -12   5  13   81.83    4.68
 -12   5  13   72.82    4.24
 -12   7 -13   83.93    4.07
  -5  -7 -13   73.48    4.59
 -12   7 -13   76.40    4.51
 -12   5  13   79.53    4.07
  -5  12  13   78.84    4.02
 -12   7 -13   74.90    4.08
   7 -12  13   79.45    4.04
 -12   7 -13   79.00    4.06
  -7  12 -13   79.67    4.09
  -7  12 -13   80.90    4.09
  -5  12  10   79.13    4.12
 -12   5  10   80.21    4.28
 -12   7 -10   73.16    3.69
 -12   7 -10   77.20    4.11
  -5  -7 -10   71.84    4.14
  -5  12  10   70.85    3.67
  -7  12 -10   73.30    3.71
 -12   7 -10   68.92    3.67
  -5  12  10   70.55    3.66
 -12   5  10   68.91    3.90
   7   5 -10   79.30    3.87
 -12   5   7    8.55    0.95
  -5  12   7   10.05    0.86
  -7  -5   7    8.98    0.81
  -7  12  -7    8.76    0.79
 -12   7  -7    8.73    0.81
  -7  12  -4   30.92    1.98
 -12   5   4   40.71    2.30
  -5  -7  -4   31.39    1.95
  -5  12   4   32.12    1.96
  -7  -5   4   37.01    2.10
 -12   5   4   34.21    2.02
 -12   7  -4   36.12    1.98
  -7  12  -1   14.54    1.04
  -7  -5   1   15.52    1.14
  -5  12   1   14.69    0.94
 -12   7  -1   19.53    1.10
 -12   5   1   18.14    1.10
 -12   7  -1   13.03    0.91
  -7  -5  -2   26.48    1.61
  -7  12   2   27.10    1.59
  -7  -5  -2   20.49    1.44
 -12   7   2   24.03    1.62
 -12   5  -2   30.02    1.63
 -12   7   2   34.09    1.66
 -12   5  -2   30.95    1.58
  -5  12  -5   14.83    1.11
 -12   5  -5   17.68    1.15
  -7  12   5   17.23    1.18
  -7  -5  -5   16.50    1.00
 -12   7   5   14.74    1.06
 -12   7   8   64.93    3.55
 -12   5  -8   63.18    3.28
  -7  12   8   63.55    3.27
   7   5   8   63.73    3.29
  -7  12   8   62.57    3.64
  -7  12   8   79.43    3.78
 -12   7   8   72.86    3.86
 -12   5  -8   62.83    3.28
  -7  -5  -8   63.93    3.69
 -12   5  -8   65.20    3.65
  -7  12  11    7.08    0.76
   7   5  11    6.61    0.46
  -7  12  11    7.26    0.86
  -5  -7  11    6.95    0.66
 -12   7  11    7.00    0.96
 -12   7  11    6.62    0.65
  -7  -5 -11    7.33    0.88
  -5  12 -11    6.21    0.70
 -12   5 -11    5.94    0.79
   5   7 -11    7.98    0.66
  -5  12 -11    6.28    0.48
 -12   7  11    6.75    0.43
  -7  12  11    6.73    0.44
 -12   5 -14   16.86    0.95
  -5  12 -14   16.89    0.99
  -7  12  14   15.97    0.91
   5 -12  14   15.89    0.92
 -12   7  14   16.63    0.94
  -5  -7  14   15.67    0.95
   7   5  14   16.61    0.94
  -7  12  14   16.17    1.24
  -7  12  14   17.79    1.40
 -12   7  14   17.22    1.55
  -5  -7  14   15.40    1.13
 -12   7  14   14.42    1.11
  -5  12 -14   16.61    1.26
 -12   7  14   15.95    0.94
  -7  12  14   14.88    0.94
 -12   7  14   16.47    0.95
 -12   5 -14   13.82    1.35
  -7  -5 -14   13.67    1.44
   5   7 -14   16.36    0.91
  -7  12  17    6.43    0.45
  -5  -7  17    5.95    0.49
 -12   7  17    6.34    0.49
 -12   7  17    6.89    0.51
  -7  -5 -17    4.69    0.89
 -12   5 -17    4.63    0.86
  -5  12 -17    5.83    0.78
  -7  12  17    5.07    0.67
  -5  -7  17    5.63    0.62
  -7  12  17    5.67    0.81
 -12   7  17    9.19    1.06
   5   7 -17    6.42    0.46
  -5  12 -17    7.19    0.55
   5 -12  17    6.16    0.47
  -7  12  17    6.14    0.47
 -12   7  17    6.60    0.48
 -12   5 -17    6.82    0.52
  -5  12 -17    7.15    0.55
   7   5  17    7.37    0.49
   5 -12  20    4.41    0.40
 -12   7  20    5.58    0.44
 -12   5 -20    5.13    0.50
  -5  12 -20    4.78    0.49
  -7  12  20    4.82    0.74
  -5  -7  20    4.93    0.55
 -12   7  20    4.60    0.83
  -5  12 -20    5.64    0.48
   5   7 -20    4.91    0.43
 -12   7  20    5.23    0.41
  -7  12  20    5.28    0.42
   5 -12  20    5.19    0.42
  -5  -7  20    5.06    0.37
  12  -5  20    5.16    0.39
   7   5  20    5.59    0.42
  -5  12 -23    0.09    0.29
 -12   5 -23    0.43    0.29
  -7  12  23    0.26    0.20
 -12   7  23    0.20    0.16
  -5  12 -23    0.27    0.28
 -12   5 -23    0.02    0.30
   5 -12  23    0.07    0.19
  -5  -7  23    0.17    0.14
 -12   7  23    0.14    0.22
   5 -12  23    0.18    0.17
   7   5  23    0.11    0.19
  -5  12 -26    1.52    0.28
 -12   5 -26    1.33    0.28
  -7  12  26    1.86    0.23
 -12   7  26    1.54    0.19
  -5  12 -26    1.75    0.32
 -12   5 -26    1.34    0.28
  -5  -7  26    1.63    0.19
   7   5  26    1.53    0.23
 -12   7  26    1.77    0.26
   5 -12  26    1.63    0.22
  -5  12 -29    2.41    0.25
 -12   7  29    2.20    0.18
  -7  12  29    2.82    0.22
   5 -12  29    2.63    0.21
 -12   5 -29    1.72    0.28
  12  -7 -29    1.98    0.25
  -5  12 -29    1.84    0.26
  -4  12  29    0.25    0.11
  -8  12 -29    0.01    0.18
   4 -12 -29    0.18    0.17
   8 -12  29    0.17    0.11
 -12   8 -29    0.19    0.19
  -8  12 -29    0.39    0.21
   8 -12  26    0.50    0.17
  12  -4 -26    0.46    0.22
 -12   8 -26    0.12    0.26
  -8  12 -26    0.52    0.29
  -8  -4  26    0.14    0.12
   4   8  26    0.36    0.17
  -8  12 -26    0.14    0.23
 -12   4  26    0.41    0.20
  -8  -4  26    0.20    0.14
 -12   4  26    0.17    0.12
  -4  12  26    0.45    0.17
  -8  12 -23    7.80    0.62
 -12   8 -23    7.72    0.66
  -8  12 -23    7.55    0.65
   8 -12  23    9.21    0.53
  -8  -4  23    6.84    0.48
  -4  12  23    8.81    0.55
 -12   4  23    8.85    0.52
  -8  -4  23    8.16    0.54
 -12   4  23    8.34    0.57
   4   8  23    8.05    0.54
   4   8  20    1.03    0.23
  -4  12  20    1.12    0.19
  -8  -4  20    0.87    0.16
 -12   8 -20    0.86    0.33
  -8  12 -20    1.03    0.33
 -12   4  20    1.41    0.28
  -8  -4  20    1.06    0.26
 -12   4  20    1.29    0.22
  -4  12  20    1.26    0.44
 -12   4  20    1.20    0.54
  -8  -4  20    1.13    0.31
 -12   8 -20    1.28    0.28
 -12   4  20    1.00    0.26
 -12   4  20    1.13    0.20
  -4  12  20    1.55    0.25
  -8  12 -20    1.39    0.32
  -8  -4  17    9.02    0.62
 -12   4  17   10.41    0.63
  -4  -8 -17    6.92    1.07
  -8  12 -17    6.97    0.89
 -12   8 -17    7.09    0.98
   8 -12  17    9.03    0.58
   4   8  17    8.63    0.58
  -4  12  17    8.12    0.53
 -12   4  17    8.48    0.57
  -8  -4  17    7.72    0.71
  -4  12  17    8.57    0.89
 -12   4  17    8.69    1.04
 -12   4  17    8.36    0.74
 -12   8 -17    8.07    0.61
 -12   4  17    9.28    0.57
  -4  12  17    8.70    0.59
 -12   4  17    8.80    0.62
 -12   8 -17    9.98    0.66
  -8  12 -17    8.68    0.66
 -12   8 -14   22.85    1.28
  -8  12 -14   23.58    1.30
   4   8  14   23.10    1.25
  -4  12  14   21.23    1.20
 -12   4  14   23.20    1.28
  -8  -4  14   22.36    1.29
  -4  12  14   22.35    1.22
 -12   4  14   22.44    1.24
  -4  12  14   21.20    1.55
  -8  -4  14   23.28    1.45
  -4  12  14   26.24    1.67
 -12   4  14   22.62    1.78
 -12   4  14   22.57    1.46
 -12   8 -14   23.09    1.27
 -12   4  14   23.08    1.28
  -4  -8 -14   18.41    1.72
 -12   8 -14   21.22    1.70
  -8  -4  14   20.33    1.23
  -4  12  14   22.42    1.25
   8 -12  14   24.47    1.25
 -12   8 -14   22.67    1.30
  -8  12 -14   23.33    1.31
 -12   8 -11    0.85    0.20
  -8  12 -11    0.79    0.24
 -12   8 -11    1.14    0.21
   4   8  11    0.83    0.20
  -8  12 -11    1.01    0.40
 -12   8 -11    0.70    0.43
  -4  12  11    1.00    0.17
  -4  12  11    0.98    0.17
 -12   4  11    1.18    0.33
  -4  12  11    0.89    0.39
 -12   4  11    0.96    0.49
  -8  12  -8    0.62    0.19
   4   8   8    0.53    0.16
  -8  -4   8   -0.04    0.30
  -4  12   8    0.31    0.14
  -8  12  -8    0.26    0.34
 -12   8  -8    0.32    0.35
 -12   4   8    0.64    0.50
  -4  12   8    0.60    0.35
  -8  12  -8    0.77    0.37
  -8  12  -5    4.66    0.55
 -12   8  -5    4.74    0.52
  -8  -4   5    5.70    0.62
 -12   4   5    5.33    0.71
  -4  12   5    5.40    0.55
 -12   4   5    4.98    0.52
 -12   4   5    4.17    0.57
  -8  12  -2   39.42    2.43
 -12   8  -2   39.36    2.32
  -8  -4   2   44.47    2.54
  -4  12   2   41.38    2.34
 -12   4   2   48.02    2.50
  -8  12  -2   41.98    2.33
 -12   4  -1    0.20    0.24
  -8  12   1    0.45    0.25
  -8  12   1    0.19    0.27
 -12   4  -1    0.52    0.31
 -12   4  -1    0.58    0.29
 -12   8   1    0.70    0.31
  -8  -4  -1    0.18    0.20
  -8  -4  -1    0.17    0.30
  -8  12   4   14.91    1.04
  -4  12  -4   16.19    1.13
 -12   8   4   18.76    1.12
 -12   4  -4   20.20    1.18
  -8  -4  -4   14.59    1.01
 -12   8   4   15.79    1.26
  -8  12   4   15.34    1.17
 -12   8   7  374.82   17.48
 -12   4  -7  343.49   17.17
 -12   8   7  302.28   17.14
  -8  12   7  342.59   17.56
  -8  12   7  364.73   17.16
 -12   4  -7  408.66   17.58
  -8  12  10   16.89    0.99
  -8  12  10   18.43    0.99
 -12   8  10   17.63    0.98
   8   4  10   18.63    1.01
  -8  12  10   16.71    1.32
  -8  12  10   19.84    1.50
 -12   8  10   19.99    1.61
 -12   8  10   16.04    1.23
  -8  -4 -10   17.42    1.44
 -12   4 -10   19.42    1.43
 -12   4 -10   19.00    1.03
   4   8 -10   20.57    1.26
  -4  12 -10   19.81    1.31
  -4  12 -10   17.44    1.02
  -4  12 -13   24.21    1.30
  -8  12  13   22.55    1.23
 -12   8  13   22.12    1.22
   4 -12  13   22.28    1.25
 -12   8  13   22.95    1.26
   8   4  13   23.71    1.26
  -8  12  13   23.23    1.58
  -4  -8  13   21.09    1.45
  -8  12  13   24.25    1.78
 -12   8  13   25.37    1.92
 -12   8  13   22.41    1.47
 -12   4 -13   23.84    1.75
  -8  -4 -13   21.54    1.79
  -8  12  13   21.11    1.26
   4   8 -13   22.99    1.24
  -4  12 -13   23.66    1.58
   4   8 -13   22.65    1.48
  -8  12  16    7.17    0.48
  -8  12  16    7.17    0.75
   4 -12  16    6.71    0.49
 -12   8  16    7.14    0.51
 -12   8  16    7.20    0.52
  -8  12  16    7.85    0.95
 -12   8  16    8.63    1.06
  -4  -8  16    6.27    0.68
   4   8 -16    6.67    0.49
  -4  12 -16    6.78    0.54
 -12   4 -16    6.34    0.51
  -4  12 -16    7.46    0.56
  12  -4  16    7.61    0.47
   8   4  16    7.97    0.52
   4 -12  16    7.35    0.50
  -4  -8  16    6.53    0.46
  -4  12 -16    7.22    0.81
  -8  -4 -16    5.52    1.00
 -12   4 -16    5.39    0.89
  -8  12  16    6.43    0.50
 -12   8  16    7.18    0.51
  12  -4  19    0.72    0.19
   8   4  19    0.64    0.21
  -8  -4 -19   -0.67    0.75
 -12   4 -19    0.74    0.59
  -4  12 -19    0.32    0.36
   4 -12  19    0.70    0.23
  -8  12  19    0.07    0.40
 -12   8  19    0.90    0.57
  -4  -8  19    0.40    0.26
   4 -12  19    0.62    0.21
 -12   8  19    0.34    0.19
  -8  12  19    0.86    0.23
   4   8 -19    0.46    0.23
  -4  12 -19    0.51    0.29
  -4  12 -19    0.35    0.31
 -12   4 -19   -0.04    0.25
   4   8 -22    0.62    0.24
  -4  12 -22    0.63    0.28
  -8  12  22    1.10    0.23
 -12   8  22    0.69    0.19
  -4  -8  22    0.92    0.19
 -12   8  22    0.90    0.25
   4 -12  22    0.80    0.21
  -4  12 -22    0.68    0.29
 -12   4 -22    1.04    0.29
   8   4  22    1.24    0.23
 -12   4 -25    8.89    0.64
 -12   8  25    9.63    0.60
  -8  12  25    9.71    0.57
 -12   8  25    7.99    0.53
 -12   4 -25    7.29    0.60
  -4  12 -25    8.11    0.63
   4 -12  25    8.79    0.54
  -4  -8  25    8.59    0.52
  -4  12 -25    8.42    0.60
   8   4  25    8.88    0.56
 -12   4 -28    0.56    0.25
   4 -12  28    0.84    0.16
  -4  -8  28    1.07    0.14
 -12   8  28    0.74    0.14
  -8  12  28    0.79    0.17
 -12   4 -28    0.68    0.20
  -4  12 -28    0.64    0.23
  -4  12 -28    0.62    0.21
  -8  12  31    1.86    0.15
   4 -12  31    1.51    0.14
  -9  12 -30    0.11    0.17
 -12   9 -30    0.30    0.18
  -3  12  30    0.32    0.09
  -3  12  27   11.29    0.60
 -12   9 -27    9.54    0.71
  -9  12 -27    9.25    0.66
  -9  -3  27    8.41    0.56
 -12   9 -27   10.35    0.69
  -9  12 -27   11.80    0.71
 -12   3  27   10.75    0.61
  -9  -3  27    9.20    0.57
  -9  12 -27   11.03    0.67
   9 -12  27   10.69    0.58
   3   9  24    5.54    0.40
 -12   3  24    4.84    0.35
  -3  12  24    5.26    0.39
   9 -12  24    5.34    0.37
  -9  -3  24    4.37    0.33
 -12   9 -24    6.28    0.54
  -9  12 -24    5.25    0.52
  -9  -3  24    5.04    0.39
 -12   3  24    5.76    0.43
  -9  12 -24    5.59    0.47
   9 -12  21    0.38    0.19
 -12   3  21    0.58    0.16
  -3  12  21    0.85    0.21
  -9  12 -21    0.57    0.31
 -12   9 -21    0.60    0.32
   3   9  21    0.35    0.19
  -3  12  21    0.23    0.16
 -12   9 -21    0.62    0.34
  -9  12 -21    0.25    0.33
 -12   3  21    0.21    0.26
  -9  -3  21    0.49    0.23
  -9  -3  21    0.25    0.12
 -12   3  21    0.56    0.23
  -9  -3  18   10.89    0.73
 -12   3  18   12.32    0.74
  -9  12 -18    9.06    1.13
   9 -12  18   11.36    0.68
  -3  12  18   10.76    0.64
   3   9  18   12.05    0.69
 -12   3  18   12.09    0.69
  -3  12  18   11.44    1.02
 -12   3  18    8.43    1.08
 -12   3  18    8.84    0.82
  -9  -3  18    9.76    0.84
 -12   9 -18    9.53    0.70
  -3  12  18   11.12    0.68
  -9  -3  18    9.31    0.66
 -12   9 -18   10.99    1.21
 -12   3  18   11.33    0.72
 -12   9 -18   10.15    0.75
  -9  12 -18    9.92    0.76
   3   9  15    4.78    0.36
  -3  12  15    4.10    0.31
 -12   9 -15    4.29    0.41
  -9  12 -15    4.73    0.44
  -9  -3  15    4.08    0.42
  -3  12  15    4.42    0.32
   9 -12  15    4.51    0.35
  -9  12 -15    4.10    0.42
 -12   9 -15    3.93    0.73
 -12   3  15    3.19    0.67
  -3  12  15    4.93    0.63
  -3  12  15    3.38    0.56
  -9  -3  15    3.51    0.49
 -12   3  15    3.55    0.49
 -12   9 -15    4.20    0.37
 -12   3  15    4.33    0.40
  -9  -3  15    3.70    0.35
  -3  12  15    3.87    0.35
 -12   9 -15    3.40    0.41
 -12   3  12    0.97    0.51
  -3  12  12    0.55    0.35
  -9  -3  12    0.98    0.33
 -12   3  12    1.19    0.33
 -12   9 -12    0.92    0.21
  -3  12  12    1.19    0.18
  -3  12  12    0.96    0.18
  -9  12 -12    0.84    0.24
 -12   9 -12    0.78    0.21
 -12   3  12    0.77    0.25
   3   9  12    0.99    0.20
  -3  12  12    0.68    0.15
 -12   9 -12    0.57    0.46
  -9  12 -12    0.99    0.40
 -12   3  12    1.21    0.25
  -3  12   9   23.46    1.49
  -9  -3   9   20.57    1.40
  -3  12   9   20.45    1.15
 -12   9  -9   23.27    1.17
   3   9   9   20.66    1.16
 -12   9  -9   19.42    1.16
  -9  12  -9   20.75    1.19
  -3  12   9   22.08    1.14
 -12   9  -9   20.68    1.17
  -9  12  -9   21.32    1.17
 -12   9  -9   21.95    1.50
  -9  12  -9   21.21    1.47
 -12   3   6   82.12    4.69
  -3  12   6   93.09    4.69
  -9  -3   6   97.67    4.76
 -12   9  -6   93.35    4.70
 -12   9  -6   81.70    4.42
  -9  12  -6   90.48    4.72
  -9  12  -6   93.67    4.80
  -9  12  -3   22.75    1.56
 -12   9  -3   17.87    1.22
  -9  12  -3   19.51    1.32
  -9  12  -3   19.23    1.25
 -12   3   3   21.36    1.39
 -12   3   3   25.13    1.35
  -3  12   3   21.49    1.25
  -9  -3   3   21.10    1.40
 -12   9   0   28.07    1.55
 -12   3   0   26.11    1.52
  -9  -3   0   22.20    1.41
  -9  12   0   22.54    1.41
  -9  12   0   22.64    1.47
  -9  12   0   24.27    1.72
  -9  -3   0   22.78    1.53
  -9  12   3  116.03    6.34
  -9  -3  -3  111.78    6.06
  -9  -3  -3  104.64    6.03
 -12   3  -3  110.66    6.08
 -12   9   3  135.40    6.14
 -12   9   3  125.12    6.33
  -9  12   3  124.48    6.22
  -9  12   3  113.91    6.05
 -12   3  -3  131.84    6.19
  -9  12   6    0.79    0.45
  -9  12   6    0.05    0.49
 -12   9   6    1.10    0.46
  -9  -3  -6    0.54    0.37
 -12   3  -6    0.17    0.38
  -9  12   6    0.46    0.16
 -12   3  -9    5.70    0.76
   3   9  -9    6.46    0.63
  -3  12  -9    7.37    0.69
 -12   3  -9    6.31    0.43
 -12   9   9    5.99    0.40
  -9  12   9    5.85    0.40
   9   3   9    6.17    0.42
  -9  12   9    5.37    0.72
  -9  12   9    5.35    0.82
  -9  12   9    5.86    0.40
  -9  12  12   74.12    3.65
 -12   9  12   72.93    3.65
   9   3  12   70.78    3.67
 -12   9  12   70.82    3.68
  -9  12  12   68.03    4.01
  -9  12  12   82.07    4.33
  -3  12 -12   75.89    3.70
 -12   3 -12   69.64    4.16
  -9  -3 -12   65.82    4.18
  -3  12 -12   73.28    4.01
   3   9 -12   83.45    4.01
  -9  12  12   70.16    3.65
  -9  12  12   64.24    3.68
 -12   9  15   33.39    1.80
  -9  12  15   33.39    1.78
 -12   9  15   35.01    1.77
  -3  -9  15   30.49    1.77
  -3  12 -15   35.60    2.17
   3   9 -15   36.00    2.11
  -9  12  15   28.93    2.08
  -3  -9  15   33.34    2.04
  -9  12  15   33.88    2.37
 -12   9  15   36.78    2.51
  -3  12 -15   35.05    1.83
   3   9 -15   33.32    1.79
 -12   3 -15   32.95    2.34
  -9  -3 -15   31.35    2.40
 -12   9  15   32.88    1.82
  -9  12  15   29.87    1.80
  12  -3  15   34.69    1.78
   9   3  15   34.82    1.80
  -3  12 -15   37.77    1.86
   9   3  18    0.17    0.20
  12  -3  18    0.06    0.17
 -12   3 -18    0.27    0.52
  -3  12 -18   -0.06    0.36
  -3  -9  18    0.27    0.18
  -9  12  18   -0.08    0.40
 -12   9  18    0.18    0.51
  -9  12  18    0.13    0.17
   3 -12  18    0.29    0.20
  -3  12 -18    0.09    0.26
   3   9 -18    0.25    0.21
  -3  12 -18   -0.06    0.27
 -12   9  18    0.13    0.18
  -9  12  18   -0.05    0.20
  -3  -9  18    0.04    0.27
 -12   9  18   -0.21    0.24
 -12   3 -18    0.41    0.22
   3   9 -21    4.34    0.40
  -3  12 -21    4.01    0.43
  12  -3  21    3.81    0.34
  -3  -9  21    3.86    0.33
  -9  12  21    4.72    0.38
 -12   9  21    4.05    0.36
  -3  12 -21    4.40    0.45
   9   3  21    3.65    0.35
 -12   3 -21    3.53    0.41
  -3  12 -24    2.14    0.31
   3   9 -24    1.82    0.28
 -12   3 -24    2.17    0.36
 -12   9  24    2.20    0.30
  -3  -9  24    2.06    0.22
  -3  12 -24    1.53    0.32
 -12   3 -24    0.96    0.28
   9   3  24    2.06    0.25
   3 -12  24    1.86    0.24
 -12   9  24    1.63    0.22
  -9  12  24    1.71    0.25
 -12   3 -27    1.94    0.29
   3 -12  27    2.42    0.23
  -3  -9  27    2.27    0.21
  -3  12 -27    2.03    0.30
  -3  12 -27    2.22    0.28
  -9  12  27    2.57    0.24
 -12   9  27    2.14    0.21
 -12   9  30    8.04    0.48
  -9  12  30    9.75    0.51
   3 -12  30    9.44    0.49
  -9  -3 -30    7.80    0.52
  10 -12  28    3.17    0.23
  -2  12  28    3.11    0.23
 -12   2  28    3.77    0.26
 -10  12 -28    3.16    0.33
   2 -12 -28    2.60    0.27
 -12  10 -28    2.75    0.32
 -10  -2  28    3.18    0.23
   2  10  25    3.69    0.30
  10 -12  25    3.22    0.27
 -12  10 -25    3.20    0.42
  -2  12  25    3.01    0.27
 -10  12 -25    3.16    0.41
 -12  10 -25    3.68    0.46
 -10  -2  25    3.28    0.29
 -12   2  25    2.81    0.31
 -10  -2  25    2.42    0.24
 -10  12 -25    3.28    0.37
 -12  10 -22   16.04    1.04
  -2  12  22   16.30    0.91
  10 -12  22   15.83    0.89
   2  10  22   16.48    0.91
 -10  -2  22   15.87    0.93
 -12   2  22   16.02    0.92
 -12   2  22   16.53    0.95
  -2  12  22   13.56    0.88
 -12  10 -22   15.70    1.01
 -10  12 -22   15.25    1.00
 -12  10 -19    0.09    0.53
 -10  12 -19    0.52    0.52
  -2  12  19    0.06    0.33
 -12   2  19    0.04    0.23
 -10  -2  19    0.08    0.24
  -2  12  19    0.61    0.20
 -12  10 -19    0.16    0.31
 -12   2  19    0.24    0.27
 -10  -2  19    0.49    0.26
  -2  12  19    0.51    0.17
   2  10  19    0.47    0.20
 -12   2  19    0.51    0.25
 -10  -2  19    0.42    0.21
 -10  12 -16   43.31    2.22
  10 -12  16   43.52    2.14
 -12  10 -16   38.77    2.20
 -12   2  16   45.47    2.20
 -10  -2  16   41.21    2.19
 -12  10 -16   37.47    2.68
 -10  12 -16   36.12    2.68
 -12   2  16   43.39    2.13
 -12   2  16   39.31    2.67
  -2  12  16   40.33    2.50
 -10  -2  16   36.25    2.32
 -12   2  16   38.27    2.34
 -12  10 -16   40.14    2.19
  -2  12  16   40.11    2.14
   2  10  16   41.36    2.14
  -2  12  16   37.37    2.10
 -10  -2  16   37.56    2.14
 -12   2  16   39.38    2.16
 -10  -2  13   20.31    1.12
  -2  12  13   18.34    1.01
 -10  12 -13   19.71    1.11
  10 -12  13   19.12    1.04
 -12  10 -13   16.42    1.08
 -12   2  13   19.06    1.05
 -12  10 -13   17.33    1.47
 -10  12 -13   18.96    1.44
 -12   2  13   17.63    1.51
 -10  -2  13   19.31    1.27
  -2  12  13   18.40    1.35
 -12   2  13   20.22    1.28
 -12  10 -13   19.71    1.06
 -10  -2  13   17.33    1.06
 -12   2  13   19.40    1.09
  -2  12  13   16.79    1.01
   2  10  13   18.38    1.05
 -12  10 -13   19.14    1.08
 -12   2  10   73.52    4.15
 -12  10 -10   68.67    3.65
 -12  10 -10   73.97    3.64
  -2  12  10   70.80    3.63
  -2  12  10   72.80    3.61
 -10  12 -10   72.00    3.65
 -12  10 -10   74.55    3.66
 -12   2  10   74.75    3.65
  -2  12  10   63.74    3.61
   2  10  10   71.26    3.64
 -10  12 -10   72.92    4.01
 -12  10 -10   71.71    4.05
 -12   2   7   11.87    0.96
 -10  12  -7   14.52    1.02
 -12  10  -7   12.70    0.98
 -12  10  -7   12.08    0.97
 -12  10  -7   12.80    0.73
 -12  10  -7   11.00    0.71
  -2  12   7   13.36    0.96
 -10  -2   7   11.87    0.95
 -10  -2   7   12.38    0.73
 -10  12  -7   12.56    0.96
   2  10   7   11.73    0.72
  -2  12   7   12.83    0.71
 -10  -2   4   75.76    4.12
  -2  12   4   82.77    4.00
 -10  12  -4   77.25    4.20
 -12  10  -4   70.34    3.97
 -10  12  -4   70.17    4.04
 -12  10  -4   68.23    4.03
 -12   2   4   74.95    4.10
 -12   2   4   82.14    4.04
 -10  12  -1    0.93    0.28
 -12  10  -1    0.68    0.34
 -12   2   1    1.60    0.35
 -10  12  -1    1.35    0.33
 -10  -2   1    1.15    0.29
 -10  -2   1    1.23    0.36
 -12   2   1    0.98    0.36
 -10  12  -1    1.23    0.49
 -10  12   2    6.53    0.67
 -12  10   2    6.55    0.75
 -10  12   2    7.26    0.84
 -12   2  -2    7.26    0.65
 -12   2  -2    6.93    0.64
 -12   2  -2    7.02    0.61
 -10  -2  -2    6.18    0.59
 -12  10   2    7.95    0.66
 -10  -2  -2    6.50    0.58
 -10  12   2    6.45    0.56
 -10  12   2    6.32    0.54
 -10  12   5   37.92    2.19
 -12  10   5   35.84    2.23
 -10  -2  -5   35.02    1.88
 -12   2  -5   30.92    1.91
 -12   2  -5   33.74    2.08
 -10  -2  -5   31.25    2.08
  -2  12  -8  122.55    6.47
 -12  10   8  122.53    6.15
  10   2   8  116.84    6.16
 -10  12   8  121.52    6.56
 -10  12   8  153.27    6.82
 -12  10   8  143.81    6.84
 -12   2  -8  132.28    6.60
 -10  -2  -8  118.71    6.58
 -10  12   8  119.87    6.15
 -10  12  11    5.66    0.69
 -10  12  11    4.52    0.81
 -12  10  11    5.77    0.94
 -12  10  11    5.58    0.38
 -12   2 -11    5.85    0.80
  -2  12 -11    5.09    0.63
   2  10 -11    6.09    0.65
 -12   2 -11    6.03    0.42
  -2  12 -11    5.20    0.40
  10   2  11    5.46    0.40
  12  -2  11    4.64    0.38
 -10  12  11    5.11    0.37
  -2  12 -14   33.95    1.68
 -10  12  14   31.10    2.26
   2  10 -14   30.25    1.64
  -2  12 -14   30.61    1.66
  -2  12 -14   31.44    1.98
   2  10 -14   29.84    1.93
  12  -2  14   31.67    1.62
  10   2  14   32.57    1.65
 -12  10  14   30.89    1.62
 -10  12  14   31.30    1.62
 -12  10  14   30.03    1.64
 -12  10  14   31.43    1.64
   2 -12  14   29.80    1.63
  -2 -10  14   27.60    1.61
 -10  12  14   29.96    1.66
 -10  12  14   25.70    1.64
 -12  10  14   29.34    1.66
 -12   2 -14   27.56    2.13
 -10  -2 -14   29.53    2.22
  -2  12 -17   44.09    2.19
  -2 -10  17   39.90    2.38
 -10  12  17   38.36    2.69
 -12  10  17   41.47    2.80
   2  10 -17   41.14    2.14
  -2  12 -17   41.41    2.16
 -12  10  17   38.39    2.14
 -10  12  17   43.54    2.15
  12  -2  17   41.86    2.11
  10   2  17   45.23    2.14
  -2 -10  17   40.95    2.11
 -12  10  17   41.06    2.13
 -10  -2 -17   38.17    2.79
 -12   2 -17   33.54    2.66
  -2  12 -17   41.91    2.54
   2  10 -17   40.14    2.45
 -10  12  17   39.23    2.10
 -10  12  20   68.96    3.64
 -12  10  20   68.94    3.63
  -2  12 -20   69.79    3.67
   2  10 -20   70.69    3.65
  12  -2  20   70.55    3.61
  10   2  20   74.51    3.63
  -2  12 -20   67.45    3.68
 -12  10  23    1.64    0.23
 -10  12  23    1.43    0.24
  -2 -10  23    1.64    0.22
  10   2  23    1.81    0.25
  12  -2  23    1.41    0.22
  -2  12 -23    1.07    0.31
 -12  10  23    1.63    0.28
  -2  12 -23    1.70    0.31
   2  10 -23    1.66    0.28
  -2 -10  26    6.39    0.40
  -2  12 -26    5.75    0.46
   2  10 -26    6.06    0.43
 -12   2 -26    5.75    0.49
  -2  12 -26    5.43    0.47
 -12  10  26    6.77    0.41
 -10  12  26    7.01    0.43
  -2  12 -29    0.01    0.14
  -2 -10  29    0.13    0.11
 -12  10  29    0.02    0.10
 -10  12  29    0.09    0.12
 -12   2 -29    0.11    0.16
 -12   2 -29    0.07    0.15
 -10  -2 -29    0.26    0.18
 -12  11 -29   -0.03    0.18
 -11  12 -29   -0.05    0.19
 -11  12 -29   -0.06    0.18
 -12  11 -29   -0.19    0.19
 -12  11 -26    0.06    0.27
  -1  12  26    0.26    0.13
 -11  -1  26    0.39    0.17
 -12   1  26    0.39    0.18
 -11  12 -26    0.37    0.29
 -12  11 -26    0.35    0.29
  11 -12  26    0.32    0.14
  -1  12  23    6.69    0.47
   1  11  23    7.57    0.48
 -12  11 -23    6.97    0.62
  -1  12  23    6.75    0.46
 -11  -1  23    6.65    0.45
 -11  -1  23    7.10    0.50
 -12   1  23    7.62    0.51
  11 -12  23    7.70    0.46
 -12  11 -23    6.18    0.62
 -11  12 -23    6.25    0.60
 -12  11 -23    6.21    0.55
 -11  12 -23    6.70    0.57
 -11  -1  20   50.37    2.61
 -12   1  20   47.87    2.58
 -12   1  20   52.00    2.62
 -12  11 -20   49.14    2.68
 -11  -1  20   45.12    2.56
  -1  12  20   53.90    2.58
  11 -12  20   51.97    2.55
   1  11  20   49.06    2.57
  -1  12  20   47.96    2.55
 -12   1  20   46.86    2.54
 -12   1  17    0.37    0.18
 -12  11 -17    0.59    0.56
 -11  12 -17    1.10    0.56
  -1  12  17    0.72    0.19
   1  11  17    0.75    0.20
  -1  12  17    0.66    0.36
 -11  -1  17    0.59    0.29
 -12   1  17    0.76    0.29
 -12   1  17    0.92    0.27
 -11  -1  17    0.46    0.24
 -12  11 -17    0.54    0.30
 -11  -1  17    0.81    0.28
 -12   1  17    0.96    0.30
  11 -12  17    0.69    0.20
 -12  11 -17    0.25    0.30
 -11  12 -17    0.82    0.31
 -12   1  14   56.24    2.71
  -1  12  14   48.14    2.66
   1  11  14   53.33    2.69
  11 -12  14   53.74    2.68
 -12  11 -14   52.87    2.76
 -11  12 -14   53.11    2.75
 -12   1  14   50.65    3.19
 -11  -1  14   45.96    2.89
 -12   1  14   49.41    2.92
 -12   1  14   49.96    2.72
 -11  -1  14   49.25    2.71
 -12  11 -14   52.54    2.73
 -12   1  14   53.79    2.75
 -11  -1  14   54.71    2.76
 -11  12 -14   47.37    3.20
 -12  11 -14   48.73    3.20
 -11  12 -14   46.63    3.12
 -12   1  11   10.69    0.71
 -11  -1  11   10.85    0.66
 -12   1  11   10.34    0.65
   1  11  11    9.73    0.62
  -1  12  11    9.27    0.61
 -12   1  11   11.72    1.09
 -12   1  11   10.79    0.87
 -12   1  11   10.14    0.67
 -11  -1  11    9.95    0.67
  -1  12  11   10.61    0.62
 -12  11 -11   10.86    1.03
 -11  12 -11   11.04    1.05
 -11  12 -11    9.10    0.96
 -12  11 -11   10.35    0.66
 -11  12 -11   10.47    0.66
 -12  11 -11   10.58    0.66
 -12  11  -8    0.55    0.19
 -11  12  -8    0.34    0.18
 -11  -1   8    0.50    0.31
 -12   1   8    0.76    0.33
 -12  11  -8    0.46    0.15
 -11  12  -8    0.48    0.19
 -12  11  -8    0.29    0.16
  -1  12   8    0.29    0.14
   1  11   8    0.21    0.13
   1  11   8    0.28    0.15
  -1  12   8    0.32    0.14
 -12  11  -8    0.73    0.38
 -12  11  -8    0.39    0.35
 -11  12  -8    0.38    0.35
 -11  -1   8    0.38    0.17
 -12   1   8    0.30    0.17
 -11  -1   5    0.35    0.34
 -12   1   5   -0.09    0.33
 -12  11  -5    0.09    0.15
 -11  12  -5    0.02    0.17
 -12  11  -5    0.27    0.16
 -11  12  -5    0.37    0.17
 -11  -1   5    0.14    0.14
 -12  11  -5    0.56    0.30
 -12  11  -5    0.55    0.29
 -11  12  -5    0.24    0.27
 -11  12  -5    0.09    0.32
 -12  11  -5    0.57    0.16
 -12   1   2   15.44    1.13
 -12  11  -2   14.87    1.09
 -11  12  -2   14.09    1.05
 -11  -1   2   17.04    1.06
 -11  -1   2   15.22    1.13
 -11  12  -2   15.62    1.06
 -11  12  -2   13.30    0.96
 -12  11  -2   14.57    1.02
 -11  12  -2   16.23    1.25
 -11  12   1   99.93    5.38
 -12  11   1   92.10    5.33
 -12  11   1  112.81    5.72
 -11  12   1  111.44    5.72
 -11  -1  -1  108.47    5.45
 -12   1  -1  124.28    5.52
 -11  -1  -1  107.79    5.49
 -12  11   1  114.09    5.50
 -11  12   1   91.35    5.41
 -12   1  -1  102.27    5.47
 -11  12   1  108.09    5.59
 -12  11   4   39.58    2.15
 -12   1  -4   39.62    2.44
 -11  12   4   42.30    2.17
 -11  12   4   45.00    2.61
 -12  11   4   51.53    2.68
 -12  11   4   52.77    2.68
 -11  12   4   50.41    2.61
 -11  -1  -4   38.05    2.29
 -12   1  -4   39.21    2.31
 -12  11   7   27.35    1.45
 -11  12   7   27.20    1.45
 -12  11   7   25.06    1.44
 -12   1  -7   26.89    1.85
 -11  -1  -7   27.22    1.86
 -12   1  -7   26.76    1.46
 -11  12   7   28.25    1.45
 -11  12   7   33.96    2.06
 -12  11   7   31.64    2.04
  11   1   7   28.65    1.47
 -11  12   7   28.34    1.87
  -1  12  -7   27.79    1.75
 -11  12  10   20.08    1.57
 -11  12  10   25.60    1.88
 -12  11  10   29.07    2.01
 -11  -1 -10   21.55    1.69
 -12   1 -10   22.86    1.70
  12  -1  10   23.50    1.24
  11   1  10   22.37    1.24
 -12   1 -10   23.73    1.25
  -1  12 -10   24.06    1.56
   1  11 -10   22.24    1.53
 -12  11  10   23.55    1.23
 -11  12  10   22.72    1.23
 -12  11  10   22.10    1.21
 -11  12  10   20.90    1.21
  -1 -11  13   84.42    4.47
   1 -12  13   83.40    4.48
 -12  11  13   90.06    4.49
 -12  11  13   92.18    4.50
 -11  12  13   87.09    4.50
 -12  11  13   86.83    4.46
 -11  12  13   95.79    5.21
 -12  11  13  100.82    5.33
  -1  12 -13   89.59    4.50
   1  11 -13   86.48    4.48
 -12  11  13   80.51    4.51
  -1  12 -13   89.91    4.84
   1  11 -13   93.17    4.84
 -12   1 -13   93.77    4.51
  11   1  13   89.06    4.49
  12  -1  13   89.58    4.48
 -12   1 -13   78.51    5.01
  -1  12 -16   46.57    2.34
  -1 -11  16   37.61    2.51
 -11  12  16   39.73    2.89
  -1  12 -16   45.53    2.32
   1  11 -16   43.23    2.30
  -1  12 -16   43.26    2.66
   1  11 -16   46.70    2.67
 -12  11  16   39.38    2.30
 -11  12  16   42.97    2.30
  11   1  16   46.48    2.29
  12  -1  16   46.54    2.28
   1 -12  16   41.84    2.28
  -1 -11  16   42.94    2.28
 -12  11  16   44.28    2.30
 -12  11  16   41.72    2.26
 -12   1 -16   34.76    2.79
 -12  11  19   36.56    1.88
 -12  11  19   32.81    1.87
  12  -1  19   34.98    1.85
  11   1  19   37.36    1.87
  -1 -11  19   34.86    1.85
   1 -12  19   34.09    1.86
   1 -12  19   29.17    2.07
  -1 -11  19   29.49    2.07
  -1  12 -19   36.51    1.93
   1  11 -19   34.13    1.89
  -1  12 -19   36.01    1.91
 -12  11  22    3.83    0.36
  -1 -11  22    3.90    0.34
   1 -12  22    4.66    0.37
  -1  12 -22    3.65    0.43
  12  -1  22    4.89    0.37
  11   1  22    4.76    0.37
   1  11 -22    4.94    0.44
  -1  12 -22    4.77    0.44
   1  11 -25   10.14    0.61
  -1  12 -25    9.21    0.61
 -11  -1 -25    6.24    0.57
 -12   1 -25    7.11    0.62
 -12   1 -25   11.17    0.69
  -1  12 -25    8.81    0.62
  11   1  25   10.01    0.58
 -12  11  25    9.17    0.56
   1 -12  25    9.46    0.55
  -1 -11  25    9.42    0.55
   1 -12  28    4.95    0.31
  -1 -11  28    4.58    0.31
 -12  11  28    4.64    0.31
  -1  12 -28    4.29    0.34
 -12   1 -28    4.78    0.38
 -11  -1 -28    4.17    0.38
 -12   0  27   -0.12    0.14
 -12  12 -27    0.02    0.23
 -12  12 -27   -0.24    0.24
  12 -12  24    0.43    0.14
   0  12  24    0.31    0.17
 -12   0  24    0.45    0.20
 -12  12 -24    0.64    0.31
 -12  12 -24    0.62    0.32
 -12   0  21    0.10    0.20
  12 -12  21    0.03    0.15
 -12  12 -21    0.02    0.33
 -12   0  21   -0.25    0.24
   0  12  21    0.25    0.17
 -12   0  21    0.05    0.14
 -12  12 -21    0.02    0.33
 -12  12 -18    6.59    0.59
 -12   0  18    7.13    0.49
 -12   0  18    7.49    0.57
   0  12  18    7.43    0.48
   0  12  18    6.83    0.76
 -12   0  18    6.30    0.66
 -12   0  18    6.85    0.52
 -12  12 -18    6.93    0.60
 -12  12 -18    7.68    1.00
 -12  12 -18    6.29    0.59
 -12   0  15   -0.19    0.18
   0  12  15    0.01    0.17
 -12  12 -15   -0.16    0.28
 -12   0  15   -0.32    0.31
 -12   0  15   -0.03    0.22
 -12  12 -15    0.11    0.25
 -12  12 -15   -0.08    0.47
 -12   0  15    0.15    0.28
 -12  12 -15    0.04    0.25
 -12  12 -12   52.22    2.66
 -12   0  12   56.59    2.64
 -12   0  12   51.64    2.86
 -12   0  12   48.28    2.63
 -12  12 -12   50.35    2.64
   0  12  12   46.71    2.59
 -12  12 -12   49.02    3.08
 -12  12 -12   47.97    3.02
 -12  12 -12   48.21    2.63
 -12   0   9   -0.13    0.37
 -12  12  -9   -0.08    0.18
   0  12   9   -0.15    0.14
 -12  12  -9   -0.54    0.40
 -12  12  -9   -0.27    0.38
   0  12   9   -0.13    0.16
 -12  12  -9   -0.16    0.18
 -12   0   9   -0.03    0.17
 -12   0   6   30.62    1.89
 -12  12  -6   28.51    1.56
 -12  12  -6   29.51    1.56
   0  12   6   28.69    1.55
 -12  12  -6   29.37    1.57
   0  12   6   29.63    1.54
 -12  12  -6   27.79    1.80
 -12  12  -6   28.62    1.84
 -12   0   6   29.62    1.57
 -12  12  -3   -0.08    0.14
 -12  12  -3   -0.05    0.16
 -12  12  -3   -0.20    0.38
 -12   0   3   -0.12    0.27
 -12  12  -3    0.53    0.31
 -12   0   3   -0.14    0.33
 -12  12  -3   -0.18    0.21
 -12  12  -3    0.25    0.25
 -12   0   3   -0.01    0.14
 -12  12  -3    0.11    0.16
 -12  12   0    3.64    0.49
 -12   0   0    4.77    0.53
 -12   0   0    4.50    0.54
 -12  12   0    4.16    0.32
 -12  12   0    4.06    0.32
 -12  12   0    3.42    0.40
 -12  12   0    4.17    0.33
 -12  12   0    5.03    0.72
 -12  12   3    0.07    0.13
 -12  12   3   -0.32    0.36
 -12  12   3    0.30    0.42
 -12  12   3   -0.12    0.16
 -12  12   3    0.22    0.14
 -12   0  -3   -0.15    0.29
 -12   0  -3   -0.07    0.28
 -12  12   3   -0.22    0.27
 -12  12   6   45.64    2.27
 -12   0  -6   41.52    2.28
  12   0   6   43.84    2.29
 -12   0  -6   42.59    2.65
 -12  12   6   41.36    2.26
 -12  12   6   46.68    2.28
 -12   0  -9   -0.57    0.55
   0  12  -9    0.14    0.30
  12   0   9   -0.01    0.15
 -12  12   9    0.08    0.50
 -12  12   9    0.16    0.15
 -12  12   9    0.08    0.13
 -12  12  12    7.72    0.50
 -12  12  12    7.37    0.53
 -12  12  12    8.08    1.09
   0  12 -12    7.50    0.52
  12   0  12    8.06    0.52
 -12  12  12    6.58    0.52
   0 -12  12    7.37    0.50
 -12   0 -12    7.45    0.52
 -12   0 -12    6.72    0.97
   0  12 -12    7.85    0.81
 -12  12  15    0.04    0.18
   0  12 -15   -0.14    0.22
 -12  12  15    0.29    0.21
 -12  12  15    0.10    0.19
 -12   0 -15   -0.62    0.72
   0  12 -15    0.17    0.33
  12   0  15    0.21    0.18
 -12   0 -15   -0.26    0.23
   0 -12  15    0.05    0.19
 -12  12  15   -0.19    0.54
  12   0  18   51.45    2.46
   0  12 -18   47.08    2.49
   0  12 -18   42.15    2.81
 -12  12  18   50.11    2.48
 -12  12  18   45.07    2.47
   0 -12  18   45.51    2.44
 -12  12  18   48.51    3.13
 -12   0 -21   -0.08    0.25
  12   0  21   -0.03    0.17
 -12  12  21    0.10    0.20
   0  12 -21    0.12    0.26
   0  12 -24   55.79    2.87
  12   0  24   58.69    2.84
   0 -12  24   59.16    2.82
 -12  12  24   55.15    2.83
   0 -12  27   -0.14    0.13
 -12   0 -27    0.19    0.21
   0  12 -27   -0.09    0.18
 -12  12  27   -0.08    0.13
 -12  12  30    3.59    0.22
   0 -12  30    3.06    0.21
  -6  13  29    1.45    0.16
   7 -13  29    1.68    0.16
 -13   7 -29    1.32    0.25
  -7  13 -29    1.41    0.23
   7 -13  26    7.21    0.44
  -7  -6  26    6.27    0.41
 -13   6  26    9.08    0.50
 -13   6  26    6.57    0.42
  -6  13  26    7.97    0.47
  -7  13 -26    5.37    0.48
 -13   7 -26    5.92    0.57
   6   7  26    6.77    0.46
  -7  13 -26    7.27    0.52
 -13   7 -26    6.07    0.51
  -7  13 -26    7.08    0.54
 -13   7 -23   22.71    1.29
  -7  13 -23   19.57    1.28
 -13   7 -23   22.29    1.26
  -7  -6  23   20.27    1.17
 -13   6  23   23.64    1.23
   6   7  23   20.90    1.19
   7 -13  23   22.94    1.19
  -7  -6  23   19.56    1.14
  -7  13 -23   21.44    1.26
  -6  13  23   24.02    1.22
 -13   6  23   21.33    1.17
 -13   7 -20    3.15    0.42
 -13   7 -20    3.52    0.44
   6   7  20    3.80    0.36
  -7  13 -20    3.52    0.46
  -7  -6  20    3.53    0.36
 -13   6  20    3.72    0.38
 -13   6  20    3.85    0.39
  -7  -6  20    3.56    0.28
   7 -13  20    3.70    0.33
  -7  13 -20    3.28    0.42
 -13   6  20    3.57    0.32
  -6  13  20    3.91    0.35
 -13   6  17   67.47    3.36
  -7  -6  17   64.46    3.36
 -13   6  17   73.21    3.38
  -7  13 -17   57.00    3.75
  -6  13  17   67.58    3.31
  -7  -6  17   55.86    3.27
   7 -13  17   66.22    3.33
  -7  -6  17   56.49    3.52
  -6  13  17   71.56    3.86
 -13   6  17   64.93    4.02
 -13   6  17   61.16    3.55
 -13   7 -17   65.68    3.39
 -13   6  17   67.96    3.34
  -6  13  17   63.58    3.35
 -13   7 -17   56.63    3.90
  -6  -7 -17   54.10    3.94
 -13   7 -17   72.31    3.40
  -7  13 -17   67.36    3.42
  -7  -6  14   32.33    1.81
 -13   6  14   34.11    1.80
 -13   7 -14   33.94    1.79
  -7  13 -14   33.89    1.83
  -6  13  14   32.10    1.75
   7 -13  14   33.62    1.77
  -6  13  14   31.20    2.09
  -6  13  14   34.97    2.25
  -7  -6  14   31.11    1.98
 -13   6  14   36.91    2.46
 -13   6  14   34.52    2.03
 -13   7 -14   33.29    1.81
 -13   6  14   36.38    1.82
  -6  -7 -14   27.54    2.28
 -13   7 -14   31.80    2.26
  -7  13 -14   33.78    2.17
 -13   6  14   33.18    1.78
  -6  13  14   30.82    1.78
   7   6 -14   32.25    1.75
  -7  13 -14   33.95    1.83
 -13   6  11    4.71    0.32
 -13   6  11    4.46    0.56
 -13   7 -11    5.06    0.40
 -13   7 -11    5.03    0.41
  -6  13  11    4.98    0.36
 -13   6  11    5.29    0.34
  -6  13  11    4.93    0.35
 -13   7 -11    4.31    0.36
  -7  13 -11    4.92    0.42
  -6  13  11    4.86    0.67
  -6  13  11    5.62    0.73
 -13   6  11    5.21    0.85
  -6  -7 -11    3.26    0.73
 -13   7 -11    5.33    0.72
 -13   6   8    0.07    0.47
  -6  13   8    0.05    0.36
  -7  -6   8    0.51    0.35
 -13   7  -8    0.11    0.16
 -13   6   8    0.26    0.13
 -13   7  -8    0.23    0.16
  -7  13  -8    0.31    0.18
  -6  13   8    0.21    0.14
  -6  13   8    0.29    0.14
 -13   7  -8    0.14    0.16
 -13   7  -8    0.15    0.33
  -7  13  -8   -0.14    0.33
 -13   6   5   79.04    4.04
  -6  13   5   71.98    3.75
  -7  -6   5   74.44    3.84
 -13   7  -5   73.07    3.48
 -13   6   5   65.33    3.45
 -13   7  -5   74.15    3.73
  -6  13   5   69.06    3.48
  -7  -6   5   62.48    3.47
 -13   7  -5   66.44    3.47
  -7  13  -5   71.62    3.77
 -13   6   5   62.14    3.73
  -6  -7  -2    9.66    0.86
  -7  -6   2   10.99    0.94
  -6  13   2   10.08    0.78
  -7  13  -2   10.67    0.85
 -13   7  -2   13.47    0.91
 -13   6   2   12.57    0.93
 -13   7  -2   10.31    0.76
  -7  13   1   50.76    2.95
  -6  -7   1   47.70    3.08
  -7  -6  -1   51.11    3.07
  -7  13   1   50.24    3.01
  -6  13  -1   50.48    3.03
 -13   7   1   67.24    3.08
 -13   6  -1   62.88    2.94
  -7  13   4    3.03    0.45
 -13   6  -4    3.83    0.47
  -6  13  -4    3.00    0.46
  -7  -6  -4    2.90    0.41
  -6  -7   4    3.73    0.55
 -13   7   4    4.11    0.50
 -13   7   4    2.36    0.49
  -6  13  -7    9.74    0.86
 -13   7   7    9.86    1.06
  -6  -7   7   10.93    0.91
  -7  13   7   12.44    0.99
 -13   6  -7   11.81    0.62
 -13   7   7    8.97    0.58
 -13   6  -7   10.09    0.62
 -13   6  -7   10.57    0.63
 -13   7   7    9.50    0.60
  -7  13   7   10.07    0.61
  -6  13  -7   11.31    0.65
 -13   6  -7   13.38    0.98
   7   6   7    9.96    0.63
   6   7 -10   28.36    1.64
  -7  13  10   27.53    1.39
 -13   7  10   26.31    1.37
 -13   6 -10   25.90    1.39
  -6  13 -10   28.27    1.44
  -7  13  10   21.67    1.70
  -7  13  10   31.48    1.92
 -13   7  10   31.34    2.07
 -13   7  10   26.75    1.68
 -13   7  10   23.38    1.35
 -13   6 -10   23.59    1.37
 -13   6 -10   26.51    1.42
 -13   6 -10   30.01    1.87
  -7  -6 -10   26.09    1.86
   7   6  10   26.00    1.40
 -13   6 -10   27.17    1.42
  -6  13 -13  117.37    6.33
   7   6  13  118.86    5.94
 -13   6 -13  116.46    5.94
  -6  13 -13  132.39    6.00
 -13   7  13  118.92    5.95
  -7  13  13  116.40    5.91
 -13   7  13  120.74    5.90
   6 -13  13  113.21    5.93
  -7  13  13  104.46    6.25
  -7  13  13  124.74    6.49
 -13   7  13  136.41    6.74
  -6  -7  13  114.81    6.19
 -13   7  13  110.21    6.18
 -13   6 -13  124.23    5.97
  -7  -6 -13  109.39    6.52
 -13   6 -13  104.54    6.41
  -7  13  13  103.12    5.94
 -13   7  13  118.23    5.95
  -6  13 -13  119.72    5.98
   6   7 -13  116.92    5.92
  -6  13 -16    1.44    0.31
 -13   6 -16    1.09    0.27
 -13   6 -16    0.67    0.53
  -7  -6 -16    0.92    0.65
  -6  13 -16    0.68    0.40
   7   6  16    1.53    0.25
   6 -13  16    1.41    0.24
 -13   7  16    1.31    0.27
  -6  -7  16    1.04    0.27
 -13   7  16    1.21    0.23
  -7  13  16    1.23    0.24
  -7  13  16    1.00    0.40
  -7  13  16    0.99    0.44
 -13   7  16    1.84    0.62
 -13   7  16    1.27    0.35
  -6  -7  16    0.81    0.31
 -13   6 -16    0.91    0.29
  -7  13  16    1.27    0.22
 -13   7  16    1.96    0.28
   6   7 -16    1.43    0.24
 -13   7  19   23.07    1.21
  -6  -7  19   19.32    1.18
  -6  -7  19   20.20    1.12
   6   7 -19   21.78    1.19
  -6  13 -19   20.47    1.24
 -13   6 -19   20.74    1.26
 -13   7  19   20.88    1.18
  -7  13  19   21.69    1.20
   6 -13  19   21.25    1.18
  -7  13  19   21.35    1.64
  -6  -7  19   20.66    1.39
 -13   7  19   18.67    1.72
   7   6  19   21.58    1.19
 -13   6 -19   20.88    1.24
  -6  13 -19   19.56    1.25
  -6  13 -22    2.09    0.33
 -13   6 -22    2.22    0.36
 -13   7  22    1.49    0.29
  -6  -7  22    1.43    0.19
  -7  13  22    1.63    0.25
 -13   7  22    1.23    0.21
   7   6  22    2.26    0.27
 -13   6 -22    2.18    0.36
  -6  13 -22    1.72    0.36
 -13   6 -25    9.88    0.69
  -6  13 -25   10.70    0.71
 -13   6 -25    9.76    0.67
   6 -13  25   10.42    0.61
  -6  -7  25    9.22    0.58
  -6  13 -25   10.45    0.69
 -13   7  25    9.78    0.60
  -7  13  25   10.94    0.64
 -13   7  25   11.33    0.67
 -13   6 -25   10.69    0.77
   7   6  25   10.42    0.63
 -13   7  28    3.30    0.24
  -7  13  28    4.11    0.28
 -13   6 -28    2.54    0.33
  13  -7 -28    2.42    0.28
  -6  13 -28    3.72    0.34
  -6  13 -28    3.44    0.31
   6 -13  28    3.70    0.26
   8 -13  30    0.80    0.12
  -5  13  30    0.92    0.11
  -5  13  27    0.30    0.14
  -8  13 -27    0.27    0.21
  -8  -5  27    0.13    0.12
 -13   8 -27    0.30    0.22
  -8  13 -27   -0.03    0.23
 -13   5  27    0.30    0.17
  -8  13 -27    0.35    0.22
   8 -13  27    0.34    0.14
 -13   5  24    9.16    0.57
  -8  -5  24    7.29    0.51
   8 -13  24    8.06    0.51
  -8  -5  24    7.17    0.47
  -5  13  24    9.12    0.54
 -13   5  24    8.00    0.50
  -8  13 -24    8.23    0.61
 -13   8 -24    8.76    0.64
  -8  13 -24    8.23    0.64
 -13   8 -21   17.56    1.08
  -8  13 -21   16.11    1.07
 -13   8 -21   15.87    1.01
 -13   5  21   17.42    0.95
  -5  13  21   18.10    0.98
 -13   5  21   19.29    1.01
 -13   5  21   18.03    0.99
  -8  -5  21   16.07    0.96
  -8  -5  21   14.05    0.89
  -8  13 -21   17.52    1.05
  -8  13 -18   -0.28    0.38
 -13   8 -18    0.44    0.59
 -13   5  18    0.49    0.17
  -5  13  18    0.53    0.21
   8 -13  18    0.69    0.22
  -5  13  18   -0.26    0.37
 -13   5  18   -0.09    0.48
 -13   5  18    0.40    0.28
  -8  -5  18    0.43    0.29
 -13   8 -18    0.44    0.27
 -13   8 -18    0.28    0.27
  -8  13 -18    0.59    0.33
  -8  -5  18    0.70    0.27
  -5  13  18    0.41    0.15
 -13   5  18    0.55    0.25
 -13   8 -15    2.69    0.35
 -13   5  15    3.14    0.35
  -8  -5  15    2.94    0.36
  -5  13  15    3.36    0.29
 -13   8 -15    2.41    0.62
  -8  13 -15    2.60    0.60
  -8  13 -15    3.87    0.39
   8 -13  15    3.39    0.33
  -5  13  15    3.27    0.55
  -5  13  15    2.54    0.54
 -13   5  15    3.79    0.78
 -13   5  15    3.29    0.47
  -8  -5  15    2.41    0.42
 -13   8 -15    2.39    0.33
 -13   5  15    3.02    0.36
  -5  13  15    3.06    0.30
 -13   8 -15    2.54    0.37
  -8  13 -15    3.29    0.39
 -13   5  12    4.64    0.40
  -5  13  12    4.28    0.34
 -13   8 -12    3.79    0.66
  -5  13  12    4.50    0.33
 -13   8 -12    3.82    0.35
  -8  13 -12    4.67    0.40
 -13   8 -12    3.86    0.39
   8 -13  12    4.40    0.35
 -13   5  12    3.95    0.78
  -5  13  12    3.96    0.63
  -5  13  12    5.12    0.70
 -13   5  12    4.60    0.54
  -8  -5  12    4.09    0.52
 -13   8 -12    5.04    0.39
 -13   5  12    4.71    0.40
  -5  13  12    3.85    0.35
  -8  13 -12    4.25    0.41
 -13   5   9    0.57    0.15
 -13   8  -9    0.32    0.18
 -13   8  -9    1.02    0.21
 -13   8  -9    0.69    0.17
  -8  13  -9    0.90    0.22
   5   8   9    0.79    0.20
  -8  13  -9    0.58    0.37
 -13   8  -9    1.16    0.44
   8   5  -9    0.83    0.27
  -5  13   9    1.13    0.17
  -5  13   9    0.71    0.17
 -13   5   9    0.96    0.56
  -5  13   9    0.49    0.38
 -13   5   9    1.02    0.34
  -8  -5   9    0.87    0.37
   5   8   6   20.06    1.13
  -8  13  -6   21.11    1.41
  -5  13   6   19.53    1.11
 -13   5   6   20.32    1.10
 -13   8  -6   21.33    1.13
 -13   5   6   19.70    1.10
  -5  13   6   21.69    1.13
  -8  -5   6   23.79    1.46
 -13   5   6   22.39    1.59
  -5  13   6   24.25    1.43
  -8  13  -6   20.80    1.15
 -13   8  -6   20.24    1.36
 -13   5   6   19.30    1.38
 -13   8  -6   20.10    1.12
  -8  13  -3   12.85    1.00
 -13   8  -3   12.92    0.90
  -8  -5   3   15.44    1.12
  -5  -8  -3   11.69    0.99
  -5  13   3   14.16    0.93
 -13   5   3   15.86    1.06
 -13   5   0    0.18    0.29
 -13   8   0    0.54    0.33
  -8  -5   0    0.12    0.33
  -8  13   0    0.14    0.26
  -8  13   3    1.19    0.35
 -13   8   3    1.78    0.37
  -8  -5  -3    0.72    0.22
  -8  -5  -3    1.57    0.32
 -13   5  -3    1.38    0.33
  -8  13   3    0.65    0.28
  -5  13  -3    0.80    0.31
 -13   8   6    0.66    0.17
 -13   5  -6    0.83    0.17
  -5  13  -6    0.68    0.33
 -13   5  -6    0.88    0.36
  -8  13   6    0.62    0.16
  -8  13   6    0.83    0.17
   8   5   6    0.62    0.19
  -8  13   6    0.77    0.44
  -8  13   6    0.74    0.38
 -13   5  -6    0.69    0.17
   8   5   9   18.38    1.05
  -8  13   9   17.61    1.03
  -8  13   9   20.45    1.04
 -13   8   9   18.87    1.02
   5   8  -9   22.66    1.33
  -8  13   9   18.09    1.39
  -5  -8   9   21.16    1.34
  -8  13   9   21.58    1.55
 -13   8   9   21.68    1.67
 -13   5  -9   17.81    1.03
 -13   8   9   18.52    1.32
 -13   5  -9   19.29    1.06
 -13   8   9   16.88    1.01
 -13   5  -9   19.66    1.06
  -8  -5  -9   17.71    1.47
 -13   5  -9   20.48    1.47
  -5  13  -9   21.24    1.08
 -13   5 -12    1.89    0.27
  -5  13 -12    1.85    0.26
 -13   8  12    1.60    0.25
   8   5  12    2.06    0.25
  -8  13  12    1.32    0.23
  -8  13  12    1.66    0.22
 -13   8  12    1.42    0.20
  -8  13  12    1.60    0.21
   5 -13  12    1.48    0.23
  -8  13  12    1.61    0.55
 -13   8  12    1.54    0.65
  -8  13  12    1.43    0.44
  -5  -8  12    1.24    0.37
 -13   8  12    1.01    0.36
 -13   5 -12    1.99    0.27
 -13   8  12    1.78    0.25
  -8  -5 -12    1.67    0.59
 -13   5 -12    0.83    0.47
   5   8 -12    1.60    0.37
  -5  13 -12    1.68    0.43
  -5  13 -12    1.40    0.26
   5   8 -12    1.54    0.21
   8   5  15   24.95    1.37
 -13   5 -15   25.49    1.38
  -5  13 -15   25.83    1.42
 -13   8  15   27.40    1.38
 -13   8  15   26.06    1.38
  -5  -8  15   24.50    1.38
  -8  13  15   24.17    1.34
  -8  13  15   23.64    1.67
  -5  13 -15   22.20    1.70
  -8  13  15   26.16    1.90
 -13   8  15   27.35    2.08
  -5  -8  15   24.93    1.61
   5   8 -15   26.40    1.36
 -13   5 -15   25.83    1.42
 -13   5 -15   22.43    1.87
  -8  -5 -15   17.48    1.85
  -8  13  15   21.74    1.36
 -13   8  15   25.85    1.38
  -5  -8  15   22.12    1.32
   5 -13  15   24.36    1.35
 -13   5 -18    0.71    0.27
  -5  13 -18    0.45    0.30
  -8  -5 -18   -0.38    0.80
 -13   5 -18    0.91    0.59
  -5  13 -18    0.39    0.41
   8   5  18    0.49    0.23
  -8  13  18    0.39    0.19
  -8  13  18    0.59    0.43
 -13   8  18   -0.46    0.62
  -5  -8  18    0.45    0.29
  -5  -8  18    0.55    0.23
 -13   8  18    0.45    0.25
 -13   8  18    0.39    0.25
 -13   8  18    0.55    0.19
  -8  13  18    0.65    0.23
 -13   5 -18    0.45    0.32
  -5  13 -18    0.50    0.26
   5   8 -18    0.38    0.21
   5 -13  18    0.39    0.22
   8   5  21   12.66    0.74
   5   8 -21   11.56    0.75
 -13   5 -21   13.54    0.85
 -13   8  21   11.58    0.72
  -8  13  21   11.97    0.75
 -13   5 -21   11.20    0.79
  -5  13 -21   11.78    0.82
  -5  13 -21   11.52    0.79
  -5  -8  21   11.12    0.68
 -13   5 -24    0.85    0.26
  -5  13 -24    0.90    0.31
 -13   5 -24    0.66    0.29
  -8  13  24    1.12    0.22
 -13   8  24    0.84    0.17
 -13   8  24    1.31    0.26
 -13   5 -24    0.91    0.36
  -5  13 -24    1.30    0.30
   5 -13  24    1.31    0.20
  -5  -8  24    0.87    0.17
   8   5  24    0.95    0.21
   5 -13  27    7.81    0.45
  -5  -8  27    7.55    0.43
 -13   5 -27    6.46    0.48
  -5  13 -27    7.78    0.51
  -8  13  27    8.19    0.47
 -13   8  27    6.66    0.43
  -5  13 -27    7.50    0.53
   5 -13  30    0.59    0.11
  -8  13  30    0.62    0.11
 -13   9 -28    1.66    0.26
  -9  13 -28    2.53    0.30
  -4  13  28    2.55    0.20
 -13   4  28    2.67    0.23
  -9  13 -28    1.47    0.25
   9 -13  28    2.34    0.20
  -9  13 -25    0.13    0.26
   4   9  25    0.24    0.17
 -13   4  25    0.38    0.21
  -9  -4  25    0.05    0.16
  -9  13 -25    0.18    0.27
 -13   9 -25    0.20    0.27
 -13   4  25   -0.06    0.11
  -4  13  25    0.01    0.15
 -13   9 -25    0.29    0.36
  -9  13 -25    0.25    0.27
   9 -13  25    0.16    0.15
  -9  -4  25   -0.07    0.14
  -9  13 -22    0.72    0.30
  -9  13 -22    0.47    0.35
 -13   9 -22    0.69    0.33
  -9  -4  22    0.65    0.22
 -13   4  22    0.78    0.26
  -4  13  22    0.94    0.21
 -13   4  22    0.44    0.15
 -13   9 -22    0.45    0.39
 -13   4  22    0.91    0.23
   9 -13  22    0.59    0.20
   4   9  22    0.69    0.21
   9 -13  19    4.08    0.35
 -13   4  19    4.03    0.73
  -4  13  19    4.34    0.65
 -13   4  19    3.20    0.48
  -9  -4  19    3.18    0.47
 -13   9 -19    3.69    0.39
 -13   4  19    3.64    0.32
  -4  13  19    4.25    0.36
 -13   9 -19    4.00    0.45
 -13   4  19    4.50    0.41
  -9  -4  19    3.38    0.38
 -13   4  19    5.29    0.43
  -9  13 -19    3.93    0.47
  -4  13  19    3.73    0.31
   4   9  19    4.38    0.37
  -9  -4  16    4.69    0.44
 -13   9 -16    5.05    0.44
  -9  13 -16    4.86    0.47
  -4  13  16    5.17    0.36
   9 -13  16    4.72    0.39
 -13   9 -16    4.10    0.45
  -9  13 -16    4.91    0.45
 -13   9 -16    2.93    0.71
  -9  13 -16    4.92    0.76
 -13   4  16    4.71    0.84
  -4  13  16    4.85    0.70
  -4  13  16    2.86    0.55
  -9  -4  16    5.15    0.56
 -13   4  16    3.69    0.51
 -13   9 -16    4.24    0.41
 -13   4  16    5.04    0.44
  -9  -4  16    4.37    0.39
  -4  13  16    5.06    0.40
  -4  13  16    3.84    0.32
   4   9  16    5.21    0.41
 -13   9 -13    1.84    0.30
   4   9  13    2.32    0.27
 -13   4  13    2.09    0.32
  -4  13  13    2.37    0.24
  -4  13  13    2.06    0.25
   9 -13  13    2.32    0.27
  -4  13  13    2.16    0.48
 -13   4  13    2.11    0.58
  -4  13  13    2.21    0.49
 -13   4  13    2.59    0.45
  -9  -4  13    2.67    0.43
 -13   9 -13    2.09    0.28
  -9  13 -13    2.12    0.32
 -13   9 -13    2.10    0.28
  -4  13  13    1.63    0.19
 -13   4  13    2.36    0.33
  -9  -4  13    2.33    0.28
 -13   9 -13    1.87    0.60
  -9  13 -13    2.39    0.54
 -13   9 -13    2.18    0.31
  -9  13 -13    1.98    0.32
 -13   4  10   -0.08    0.44
  -4  13  10   -0.05    0.33
 -13   4  10    0.12    0.30
 -13   4  10    0.15    0.13
 -13   9 -10    0.30    0.18
   4   9  10    0.24    0.18
  -9  13 -10    0.26    0.35
 -13   9 -10    0.28    0.35
  -4  13  10    0.20    0.15
  -4  13  10    0.36    0.14
 -13   9 -10    0.18    0.19
  -9  13 -10    0.33    0.18
  -9  13 -10    0.30    0.20
 -13   9 -10    0.21    0.16
  -9  13  -7    0.99    0.41
 -13   4   7    0.07    0.46
  -4  13   7    0.09    0.28
  -9  -4   7    0.09    0.32
 -13   4   7    0.17    0.30
 -13   9  -7    0.15    0.16
 -13   9  -7    0.36    0.17
  -4  13   7    0.05    0.14
   4   9   7    0.16    0.16
  -9  13  -7   -0.09    0.34
 -13   9  -7    0.30    0.32
  -4  13   7    0.08    0.12
 -13   4   7    0.22    0.13
 -13   9  -7    0.18    0.15
  -9  -4   7    0.63    0.17
  -9  13  -7    0.20    0.18
 -13   9  -7    0.09    0.14
  -9  13  -4   27.99    1.93
  -9  13  -4   27.60    1.50
  -4  13   4   27.74    1.65
  -9  -4   4   29.21    1.81
 -13   9  -4   26.05    1.63
  -9  13  -4   25.38    1.61
 -13   9  -4   30.05    1.49
 -13   4   4   25.57    1.74
 -13   4   4   30.05    1.71
  -9  13  -4   28.86    1.75
  -4  13   4   27.29    1.49
 -13   9  -4   27.42    1.48
  -9  13  -1   51.06    3.14
 -13   9  -1   65.57    2.98
 -13   4   1   57.39    2.95
 -13   4   1   67.24    2.96
  -9  13  -1   40.49    2.73
  -9  13  -1   46.76    2.87
  -9  -4   1   53.28    2.97
  -9  13   2   15.35    1.14
  -9  -4  -2   15.84    1.11
 -13   4  -2   18.09    1.13
  -9  13   2   17.63    1.37
  -9  13   2   15.09    1.08
 -13   9   2   19.25    1.18
 -13   4  -2   20.68    1.20
 -13   4  -2   18.23    1.17
  -9  -4  -2   13.95    1.02
  -9  13   5   12.16    0.68
 -13   9   5   11.99    0.66
 -13   9   5   12.06    0.67
 -13   9   5   11.17    0.66
  -4  13  -5   11.83    0.94
  -9  13   5    9.75    0.78
 -13   4  -5   13.76    1.02
   9   4   5   10.36    0.68
 -13   9   5   12.19    1.15
  -9  13   5   13.18    1.05
  -9  13   5   10.62    0.67
  -9  13   8    0.49    0.40
  -9  13   8    0.75    0.42
 -13   9   8    0.73    0.15
  -9  13   8    0.69    0.16
  -9  13   8    0.69    0.16
 -13   4  -8    0.93    0.18
 -13   9   8    0.49    0.15
 -13   4  -8    0.61    0.17
 -13   4  -8    0.79    0.38
   9   4   8    0.53    0.18
  -4  13  -8    0.88    0.18
  -4  13 -11   11.36    0.70
   9   4  11   10.44    0.67
  -4  13 -11   13.06    1.02
   4   9 -11   12.66    0.94
  -9  13  11   11.42    0.66
  -9  13  11   11.40    0.66
 -13   9  11   11.18    0.65
   4 -13  11   10.36    0.67
  -9  13  11   10.05    0.97
  -9  13  11   11.10    1.15
  -4  13 -11   10.57    0.69
   4   9 -11   11.04    0.67
 -13   4 -11   12.06    0.71
 -13   9  11   10.59    0.68
 -13   4 -11    9.34    1.04
  -9  -4 -11   11.61    1.16
 -13   4 -11   11.62    0.70
  -9  13  11   10.08    0.68
  -9  13  14    1.41    0.22
  -4  -9  14    1.43    0.20
   4 -13  14    1.68    0.24
  -4  13 -14    1.61    0.27
 -13   9  14    1.21    0.24
 -13   9  14    1.50    0.21
  -9  13  14    1.37    0.46
  -9  13  14    1.36    0.58
 -13   9  14    0.49    0.63
  -4  -9  14    1.32    0.38
  -9  -4 -14   -0.17    0.67
  -4  13 -14    1.29    0.44
 -13   4 -14    1.55    0.58
   4   9 -14    1.42    0.38
 -13   9  14    1.00    0.23
  -9  13  14    1.14    0.24
   9   4  14    1.62    0.25
   4   9 -14    1.01    0.22
  -4  13 -17   11.74    0.80
  -9  13  17   11.95    0.72
 -13   9  17   11.93    0.75
 -13   9  17   13.08    0.77
  -4  13 -17   12.17    0.79
   4   9 -17   12.41    0.75
  -4  13 -17   11.34    1.09
  -9  -4 -17    9.42    1.24
   4 -13  17   11.83    0.74
  -4  -9  17   10.84    0.70
  -9  13  17   10.28    0.74
 -13   9  17   12.80    0.76
   9   4  17   12.74    0.76
  -4  -9  17   11.81    0.95
  -9  13  17   10.19    1.15
 -13   9  17   14.09    1.40
 -13   4 -17    9.71    1.17
 -13   4 -20    5.83    0.49
  -4  13 -20    5.78    0.53
  -4  13 -20    5.95    0.52
   4   9 -20    4.80    0.46
 -13   4 -20    6.88    0.59
   4 -13  20    5.57    0.45
  -4  -9  20    5.70    0.40
  13  -4  20    5.36    0.42
  -9  13  20    6.72    0.46
 -13   9  20    6.15    0.45
   9   4  20    5.62    0.44
  -4  13 -23   10.42    0.70
   4 -13  23   10.24    0.62
  -4  -9  23    9.02    0.59
   4   9 -23    9.88    0.66
 -13   4 -23   11.88    0.76
 -13   4 -23    9.07    0.75
  -4  13 -23    9.53    0.71
 -13   9  23   10.43    0.67
 -13   9  23    9.74    0.62
  -9  13  23   11.36    0.66
   9   4  23   10.87    0.64
 -13   4 -26    1.36    0.28
  -9  13  26    1.86    0.22
 -13   9  26    1.52    0.19
  -4  -9  26    1.65    0.18
   4 -13  26    1.96    0.21
 -13   4 -26    1.25    0.31
   9   4  26    1.59    0.22
  -4  13 -26    1.54    0.27
  -4  13 -26    1.10    0.27
 -13   4 -29    4.97    0.42
  -4  13 -29    6.44    0.42
  -4  -9  29    7.29    0.38
   4 -13  29    7.74    0.40
  -9  13  29    8.10    0.42
 -13   9  29    6.31    0.38
  -9  -4 -29    6.99    0.45
  13  -9 -29    4.63    0.41
  10 -13  29    0.03    0.10
 -13  10 -29    0.23    0.19
 -10  13 -29    0.02    0.17
 -10  13 -26    4.94    0.45
 -13  10 -26    4.62    0.44
   3  10  26    5.13    0.35
 -13  10 -26    4.63    0.47
 -10  13 -26    3.70    0.40
 -10  13 -26    4.79    0.42
 -10  -3  26    4.12    0.32
 -13   3  26    4.92    0.36
 -10  -3  26    3.66    0.29
  10 -13  26    4.74    0.31
  -3  13  26    5.00    0.33
 -10  13 -23    0.30    0.28
 -13  10 -23   -0.03    0.36
 -10  13 -23    0.44    0.30
   3  10  23    0.31    0.19
 -13   3  23    0.04    0.22
 -10  -3  23    0.30    0.20
 -10  -3  23    0.05    0.15
 -10  13 -23   -0.25    0.33
 -13  10 -23    0.19    0.31
  10 -13  23    0.10    0.15
  -3  13  23    0.18    0.16
 -13   3  20    0.16    0.22
 -13  10 -20    0.29    0.30
 -10  13 -20   -0.24    0.33
 -13   3  20    0.26    0.24
 -10  -3  20    0.09    0.24
  -3  13  20   -0.01    0.18
  -3  13  20    0.58    0.16
   3  10  20    0.20    0.18
 -13  10 -20   -0.18    0.37
 -13   3  17   43.63    2.11
 -10  -3  17   40.06    2.09
 -10  13 -17   39.26    2.66
 -13  10 -17   37.27    2.11
 -10  13 -17   38.23    2.12
 -10  13 -17   39.96    2.12
  10 -13  17   40.83    2.04
 -13  10 -17   36.70    2.11
 -13   3  17   36.62    2.59
  -3  13  17   40.66    2.47
 -10  -3  17   34.20    2.23
 -13   3  17   36.53    2.26
 -13  10 -17   36.38    2.06
 -13  10 -17   31.98    2.56
 -13   3  17   39.63    2.08
 -10  -3  17   35.62    2.04
  -3  13  17   34.96    2.00
   3  10  17   40.86    2.05
  -3  13  17   43.72    2.07
 -10  13 -14    1.34    0.30
 -13  10 -14    1.33    0.26
 -13   3  14    1.39    0.29
 -10  -3  14    1.57    0.31
 -13  10 -14    1.43    0.29
 -10  13 -14    1.08    0.26
   3  10  14    1.20    0.23
  -3  13  14    1.18    0.17
  -3  13  14    1.11    0.19
  10 -13  14    0.97    0.22
 -13  10 -14    1.04    0.50
 -10  13 -14    1.65    0.51
 -13   3  14    1.31    0.53
  -3  13  14    1.30    0.42
  -3  13  14    1.24    0.44
 -10  -3  14    0.59    0.30
 -13   3  14    0.74    0.33
 -13  10 -14    1.10    0.24
 -13   3  14    1.63    0.29
 -10  -3  14    1.02    0.24
  -3  13  14    1.18    0.20
 -10  13 -14    1.22    0.30
 -13  10 -14    1.13    0.28
 -10  13 -11   12.96    1.12
   3  10  11   13.05    0.77
  -3  13  11   11.17    0.72
 -13   3  11   13.98    0.83
 -10  13 -11   14.49    0.82
 -13  10 -11   13.26    0.78
  -3  13  11   12.72    0.73
  -3  13  11   14.46    0.76
 -13  10 -11   12.57    0.80
 -13   3  11   12.58    1.24
  -3  13  11   12.47    1.07
 -13   3  11   13.28    1.02
 -13   3  11   11.67    0.72
 -13  10 -11   12.69    0.77
 -10  -3  11   13.21    0.80
 -13  10 -11   14.07    1.17
 -13   3  11   12.65    0.81
 -13  10 -11   13.46    0.80
 -10  13 -11   13.84    0.79
 -10  13 -11   13.32    0.83
 -10  -3   8    1.85    0.24
 -13  10  -8    2.00    0.25
 -10  13  -8    1.38    0.22
  -3  13   8    1.62    0.41
 -13   3   8    1.93    0.43
 -13  10  -8    1.87    0.23
  -3  13   8    2.22    0.23
   3  10   8    1.72    0.23
 -10  13  -8    2.00    0.27
 -13  10  -8    1.61    0.22
  -3  13   8    1.84    0.19
 -10  13  -8    2.05    0.44
 -13  10  -8    1.99    0.43
  -3  13   5   76.04    3.52
 -10  13  -5   69.58    3.52
 -13  10  -5   64.22    3.51
  -3  13   5   83.23    3.78
 -10  -3   5   73.84    3.86
 -13   3   5   67.54    3.81
 -13  10  -5   70.36    3.51
 -13  10  -5   65.95    3.51
 -10  13  -5   68.54    3.54
 -13  10  -5   66.45    3.51
   3  10   5   66.49    3.53
 -10  13  -5   66.62    3.79
 -10  13  -5   70.31    3.91
 -10  -3   5   68.02    3.52
 -13  10  -5   67.65    3.71
 -13  10  -2   56.66    2.82
 -13  10  -2   56.94    2.82
 -10  -3   2   45.70    2.80
 -10  13  -2   58.74    3.32
 -10  13  -2   56.61    2.84
 -10  -3   2   54.58    3.13
 -10  13  -2   51.37    3.03
 -13   3   2   62.94    3.15
 -10  13  -2   49.65    2.95
 -13  10  -2   62.11    3.11
 -13   3   2   73.26    3.13
 -13  10   1   21.46    1.16
 -10  13   1   21.97    1.62
 -10  13   1   19.48    1.18
 -10  -3  -1   22.35    1.40
 -13   3  -1   28.86    1.48
 -13   3  -1   24.30    1.43
 -13  10   1   28.87    1.48
 -10  13   1   17.30    1.27
 -10  -3  -1   20.59    1.32
 -10  13   1   22.47    1.44
 -10  13   1   21.08    1.34
 -13  10   4   92.05    4.95
 -13  10   4  110.46    5.48
 -10  13   4  103.71    5.34
 -13   3  -4   98.59    5.16
 -10  -3  -4   95.26    5.10
 -10  -3  -4   94.42    5.12
 -13  10   4  108.40    5.21
 -10  13   4  100.14    5.43
 -10  13   4   98.10    5.08
 -13   3  -4  107.98    5.28
 -13  10   4   92.65    4.95
 -13  10   4   99.91    4.96
 -13   3  -4   98.88    4.96
 -10  13   4  103.62    4.97
 -10  -3  -7    0.29    0.43
 -13   3  -7    0.36    0.34
  -3  13  -7    0.09    0.30
 -13  10   7    0.38    0.14
 -10  13   7    0.11    0.14
 -10  13   7    0.39    0.17
  10   3   7    0.31    0.16
 -13   3  -7    0.06    0.16
 -13  10   7    0.35    0.15
 -13  10   7    0.58    0.54
 -10  13   7    0.56    0.46
 -10  13   7    1.10    0.44
  10   3  10   13.32    0.80
 -10  13  10   12.72    0.78
  -3  13 -10   14.64    0.82
 -10  13  10   13.90    0.78
 -13  10  10   14.18    0.78
 -10  13  10   11.80    1.10
 -10  13  10   17.94    1.41
 -13  10  10   17.00    1.47
 -13   3 -10   11.25    1.15
 -13   3 -10   14.21    0.82
   3  10 -10   14.58    1.08
  -3  13 -10   14.92    1.12
 -13   3 -10   14.14    0.82
 -10  13  10   11.91    0.80
  -3  13 -13   51.05    2.59
 -13  10  13   49.27    2.53
 -10  13  13   49.96    2.54
  -3 -10  13   44.90    2.53
 -13  10  13   51.71    2.57
 -13  10  13   49.15    2.56
  10   3  13   48.43    2.56
 -10  13  13   41.18    2.86
   3  10 -13   51.32    2.56
 -13  10  13   48.25    2.59
 -10  13  13   43.83    2.57
  -3  13 -13   49.37    2.92
   3  10 -13   56.32    2.92
 -13   3 -13   53.48    2.60
 -10  13  13   53.67    3.25
 -13   3 -13   44.50    3.05
 -10  -3 -13   45.19    3.13
 -10  13  16   10.53    0.62
 -13  10  16   11.19    0.61
 -13  10  16    9.62    0.64
  -3  13 -16   10.24    0.96
 -10  -3 -16    8.19    1.20
 -13   3 -16    8.52    1.09
   3  10 -16   10.49    0.65
  -3  13 -16   10.02    0.68
 -13  10  16    9.57    0.65
  -3 -10  16    9.35    0.60
 -10  13  16    9.30    1.11
  -3 -10  16    9.70    0.86
 -13  10  16   11.12    1.25
  13  -3  16   10.54    0.61
  10   3  16    9.71    0.63
  -3  13 -16   10.76    0.69
 -10  13  19    3.11    0.34
 -13  10  19    2.79    0.31
 -13  10  19    3.00    0.33
  -3  13 -19    2.70    0.38
  13  -3  19    2.63    0.28
  10   3  19    2.76    0.31
   3  10 -19    2.73    0.36
  -3  13 -19    3.52    0.38
  -3  13 -22   19.46    1.13
   3  10 -22   18.82    1.10
 -13   3 -22   21.27    1.21
 -13   3 -22   17.00    1.16
  -3 -10  22   19.15    1.04
  -3  13 -22   17.82    1.14
 -13  10  22   18.69    1.07
 -10  13  22   19.71    1.09
  10   3  22   19.54    1.08
  13  -3  22   18.25    1.06
   3  10 -25    0.77    0.21
  -3  13 -25    1.25    0.27
 -13   3 -25    1.15    0.29
 -13  10  25    1.15    0.18
 -10  13  25    1.04    0.20
  -3  13 -25    1.14    0.27
  -3 -10  25    0.94    0.17
  10   3  25    0.93    0.20
 -13   3 -25    0.71    0.28
  -3  13 -28   18.34    0.97
 -13   3 -28   16.08    0.97
 -10  -3 -28   19.60    1.00
 -10  13  28   20.60    0.96
 -13  10  28   17.81    0.93
  -3 -10  28   18.47    0.93
  -3  13 -28   15.41    0.97
 -13   3 -28   13.34    0.96
  11 -13  27    4.79    0.29
 -13  11 -27    4.62    0.42
 -11  13 -27    3.72    0.38
 -13  11 -27    3.77    0.39
 -13   2  27    4.47    0.33
 -11  -2  27    4.55    0.31
 -11  13 -24   19.77    1.15
 -13   2  24   20.28    1.09
 -11  -2  24   19.59    1.07
   2  11  24   19.68    1.07
 -13  11 -24   18.32    1.17
  11 -13  24   19.49    1.04
  -2  13  24   20.23    1.06
 -11  -2  24   16.96    1.03
 -11  13 -24   18.56    1.16
 -13  11 -24   20.33    1.21
 -11  -2  21   10.13    0.67
 -13   2  21   10.67    0.70
 -11  -2  21   10.95    0.72
 -13   2  21   11.89    0.74
  -2  13  21   10.84    0.67
   2  11  21   11.43    0.69
 -13  11 -21   10.53    0.81
  -2  13  21   12.04    0.69
  11 -13  21   12.06    0.67
 -13  11 -21   10.93    0.84
 -11  13 -21    9.88    0.79
 -11  -2  21   11.65    0.69
 -13   2  18   21.30    1.23
 -11  -2  18   21.24    1.24
 -13  11 -18   20.32    1.27
  -2  13  18   21.60    1.58
 -13   2  18   19.14    1.38
 -11  -2  18   19.08    1.37
  -2  13  18   23.85    1.20
 -13  11 -18   22.26    1.31
 -11  13 -18   21.83    1.28
   2  11  18   22.26    1.19
  -2  13  18   20.64    1.16
 -11  13 -18   20.75    1.27
 -13  11 -18   20.90    1.28
 -13   2  18   22.12    1.22
 -11  -2  18   18.88    1.19
 -13   2  15   16.37    0.90
  -2  13  15   13.73    1.22
 -11  -2  15   15.88    0.97
  11 -13  15   17.32    0.91
 -13  11 -15   15.09    0.97
 -11  13 -15   16.17    0.99
 -13   2  15   15.41    1.39
  -2  13  15   15.85    1.25
 -13   2  15   13.68    1.09
 -11  -2  15   14.93    1.10
 -11  -2  15   14.95    0.92
 -13  11 -15   12.64    1.33
 -13   2  15   14.27    0.93
 -13  11 -15   16.95    0.99
 -11  13 -15   14.95    0.96
  -2  13  15   14.29    0.87
   2  11  15   16.14    0.91
 -13  11 -15   16.07    0.96
 -11  13 -15   18.71    1.52
 -11  13 -15   14.10    1.31
 -13  11 -12   44.27    2.37
  11 -13  12   46.96    2.34
 -13  11 -12   42.61    2.38
 -11  13 -12   42.81    2.40
 -11  -2  12   50.88    2.39
 -13   2  12   49.05    2.36
   2  11  12   44.73    2.35
  -2  13  12   39.96    2.31
 -11  -2  12   46.50    2.41
 -13   2  12   48.21    2.41
 -13   2  12   47.07    2.91
  -2  13  12   45.55    2.69
 -11  -2  12   42.12    2.58
 -13   2  12   43.29    2.59
 -11  -2  12   41.16    2.36
 -13   2  12   45.58    2.39
 -13  11 -12   41.94    2.79
 -11  13 -12   45.13    2.85
 -11  13 -12   41.79    2.75
 -11  13 -12   45.72    2.37
 -13  11 -12   44.78    2.38
 -13  11 -12   44.77    2.35
  -2  13   9   32.90    2.00
 -11  -2   9   32.78    1.96
 -11  13  -9   32.09    2.04
 -13  11  -9   31.84    2.04
 -13  11  -9   33.06    1.68
 -11  13  -9   32.65    1.69
 -13  11  -9   32.74    1.70
   2  11   9   30.99    1.68
  -2  13   9   27.64    1.64
   2  11   9   31.05    1.65
  -2  13   9   32.27    1.67
 -13  11  -9   29.30    1.68
 -13   2   9   33.19    1.69
 -11  -2   9   33.63    1.71
 -13  11  -6   29.32    1.65
 -11  -2   6   31.33    1.67
 -13   2   6   32.49    1.66
 -11  13  -6   27.58    1.92
  -2  13   6   32.82    1.65
 -13  11  -6   29.71    1.66
 -11  13  -6   31.56    1.67
   2  11   6   31.48    1.66
  -2  13   6   32.33    1.88
 -11  -2   6   34.05    1.98
 -13   2   6   29.22    1.62
 -13  11  -6   31.51    1.65
 -13  11  -6   32.10    1.91
 -13   2   6   28.12    1.92
 -13  11  -6   30.79    1.66
 -11  13  -6   33.47    1.66
 -11  13  -6   31.16    1.96
 -11  13  -3   44.91    2.68
 -13  11  -3   46.24    2.43
 -13  11  -3   46.95    2.44
  -2  13   3   49.56    2.45
 -11  -2   3   44.67    2.44
 -11  13  -3   45.38    2.84
 -11  13  -3   51.16    2.46
 -13  11  -3   48.34    2.45
 -11  -2   3   48.79    2.77
 -13  11  -3   49.51    2.71
 -13   2   3   48.39    2.76
 -11  13  -3   44.17    2.63
 -13   2   3   54.34    2.70
 -13  11  -3   43.21    2.43
 -11  13   0   10.17    0.77
 -13   2   0   10.36    0.84
 -13   2   0   13.10    0.88
 -13  11   0   11.15    0.85
 -11  -2   0   10.12    0.76
 -11  13   0    9.86    0.77
 -11  -2   0   10.97    0.85
 -13  11   0   10.15    0.59
 -13  11   0    9.32    0.59
 -11  13   0   11.43    1.05
 -13  11   0    9.07    0.59
 -11  13   0    9.36    0.59
 -13  11   0    9.59    0.60
 -11  13   3    1.51    0.20
 -13  11   3    1.19    0.18
 -11  13   3    1.32    0.20
 -13   2  -3    1.00    0.17
 -13   2  -3    1.27    0.37
 -11  13   3    1.89    0.51
 -13  11   3    1.15    0.50
 -11  13   3    1.54    0.43
 -13   2  -3    0.33    0.35
 -13   2  -3    1.39    0.31
 -11  -2  -3    1.51    0.34
 -13  11   3    1.05    0.34
 -11  -2  -3    1.24    0.30
 -11  13   3    0.93    0.18
 -13  11   3    1.19    0.19
 -13  11   3    1.33    0.19
 -13  11   3    0.84    0.17
 -13  11   6    0.16    0.14
 -11  13   6    0.36    0.14
 -13  11   6    0.15    0.12
 -11  -2  -6    0.11    0.37
 -13   2  -6    0.10    0.32
  -2  13  -6   -0.09    0.30
 -13  11   6   -0.35    0.45
 -11  13   6    0.37    0.42
 -11  13   6    0.23    0.15
  11   2   6    0.31    0.16
 -13   2  -6    0.18    0.15
 -11  13   9   28.95    1.98
 -13   2  -9   31.15    1.58
 -11  13   9   37.89    2.29
 -13  11   9   36.18    2.32
   2  11  -9   31.44    1.90
  -2  13  -9   31.10    1.93
 -11  13   9   29.56    1.55
 -13  11   9   27.24    1.53
 -13   2  -9   26.76    1.98
 -11  -2  -9   28.87    2.03
 -13  11   9   30.02    1.56
  11   2   9   28.03    1.57
 -13  11  12   48.19    2.49
 -13  11  12   46.37    2.48
  -2  13 -12   46.22    2.49
 -13  11  12   49.39    2.46
  -2 -11  12   44.38    2.46
   2 -13  12   43.15    2.47
  11   2  12   48.35    2.48
  13  -2  12   48.08    2.47
 -11  13  12   40.52    2.80
 -11  13  12   54.51    3.23
 -13  11  12   52.46    3.30
   2  11 -12   46.37    2.48
 -13  11  12   46.02    2.50
 -11  13  12   50.17    2.51
 -13   2 -12   46.43    3.00
  -2  13 -12   52.79    2.89
   2  11 -12   50.76    2.83
 -13   2 -12   51.46    2.50
  -2  13 -15    4.32    0.41
  13  -2  15    4.94    0.36
  11   2  15    4.11    0.37
 -13  11  15    4.58    0.35
 -11  13  15    3.91    0.35
 -13  11  15    3.99    0.37
   2 -13  15    4.01    0.36
  -2 -11  15    4.21    0.36
 -11  13  15    3.08    0.73
  -2 -11  15    3.24    0.54
 -13  11  15    3.54    0.38
 -13   2 -15    4.05    0.42
  -2  13 -15    4.06    0.63
 -13   2 -15    2.76    0.70
   2  11 -15    4.95    0.63
   2  11 -15    4.57    0.39
  -2  13 -15    4.30    0.40
  -2 -11  18    0.13    0.18
   2 -13  18    0.45    0.22
 -11  13  18    0.09    0.18
 -11  13  18    0.26    0.50
  -2 -11  18    0.32    0.29
 -13  11  18   -0.02    0.20
  11   2  18    0.11    0.20
  13  -2  18    0.23    0.18
   2  11 -18    0.12    0.26
  -2  13 -18    0.07    0.28
 -13  11  18    0.56    0.24
  -2  13 -18    0.16    0.25
 -13   2 -18   -0.24    0.28
 -13  11  21   26.71    1.42
 -13  11  21   25.54    1.39
 -13   2 -21   24.59    1.46
  -2  13 -21   24.35    1.45
  -2 -11  21   23.30    1.35
   2  11 -21   25.45    1.43
  -2  13 -21   25.44    1.44
  13  -2  21   26.04    1.38
  11   2  21   26.34    1.39
 -13   2 -24    0.18    0.26
 -13   2 -24    0.08    0.29
  -2 -11  24    0.41    0.16
   2  11 -24   -0.09    0.23
  -2  13 -24    0.31    0.25
 -11  13  24    0.16    0.18
 -13  11  24    0.22    0.16
  11   2  24    0.16    0.17
  -2  13 -24    0.05    0.24
 -13   2 -27    8.45    0.57
 -11  -2 -27   10.27    0.60
  -2 -11  27    9.22    0.50
  -2  13 -27    8.63    0.56
 -13  11  27    8.78    0.51
 -11  13  27    9.06    0.53
 -13  11  30    1.22    0.12
   2 -13  30    1.65    0.13
 -13   1  28    1.78    0.17
 -12  -1  28    1.79    0.17
 -12  13 -28    1.59    0.24
 -12  13 -28    1.67    0.25
 -13  12 -28    1.29    0.23
 -12  13 -28    1.15    0.23
 -13  12 -28    1.68    0.25
  12 -13  25    7.30    0.46
 -12  13 -25    7.43    0.59
 -13  12 -25    8.42    0.62
   1  12  25    7.72    0.49
 -12  -1  25    8.04    0.50
 -13   1  25    8.24    0.52
 -12  13 -25    7.17    0.59
 -13  12 -25    8.66    0.61
  12 -13  22    3.80    0.29
 -12  13 -22    3.80    0.46
 -13  12 -22    4.58    0.49
 -13   1  22    4.36    0.38
 -12  -1  22    3.78    0.36
 -13   1  22    3.79    0.33
 -12  -1  22    3.34    0.31
 -12  -1  22    3.24    0.29
 -12  13 -22    3.35    0.47
 -13  12 -22    3.76    0.47
  -1  13  22    3.44    0.30
   1  12  22    3.28    0.31
   1  12  19   13.17    0.76
  -1  13  19   11.51    0.74
 -13  12 -19   12.46    0.88
 -12  13 -19   11.70    0.87
 -12  -1  19   12.19    0.77
 -13   1  19   12.50    0.79
  12 -13  19   13.16    0.74
 -13   1  19   12.82    0.82
 -12  -1  19   13.17    0.82
 -12  -1  19   13.36    0.77
 -13   1  19   12.80    0.74
 -13  12 -19   13.08    0.89
 -12  13 -19   11.66    0.86
 -12  13 -19   12.85    0.86
 -13  12 -19   11.20    0.85
  12 -13  16   23.38    1.23
 -12  13 -16   20.69    1.31
 -13  12 -16   20.90    1.31
 -12  -1  16   24.23    1.26
 -13   1  16   24.35    1.24
 -13  12 -16   23.23    1.31
 -12  13 -16   21.36    1.30
  -1  13  16   20.87    1.57
 -13   1  16   19.17    1.42
 -12  -1  16   21.29    1.45
 -13   1  16   21.65    1.28
 -12  -1  16   21.21    1.26
 -12  13 -16   18.98    1.75
 -13  12 -16   17.46    1.69
 -12  13 -16   22.04    1.31
 -13  12 -16   22.25    1.32
   1  12  16   21.73    1.23
  -1  13  16   21.51    1.21
 -12  -1  16   22.70    1.31
 -13   1  16   24.04    1.31
 -12  -1  13    2.45    0.36
  -1  13  13    1.76    0.23
   1  12  13    1.99    0.26
 -13  12 -13    1.99    0.30
 -12  13 -13    2.06    0.30
 -13   1  13    2.31    0.27
 -12  -1  13    2.19    0.29
  -1  13  13    2.48    0.49
 -12  -1  13    2.77    0.44
 -13   1  13    2.18    0.42
 -12  -1  13    2.29    0.31
 -13   1  13    2.23    0.32
 -12  13 -13    1.73    0.53
 -13  12 -13    2.18    0.60
 -12  13 -13    2.06    0.57
 -12  13 -13    1.89    0.32
 -13  12 -13    2.34    0.34
 -13  12 -13    2.36    0.31
 -12  13 -13    2.03    0.32
 -12  13 -10   55.26    3.11
 -13  12 -10   56.42    3.11
 -12  -1  10   64.86    3.12
 -13   1  10   62.59    3.10
  -1  13  10   54.65    3.05
   1  12  10   60.62    3.08
  -1  13  10   63.84    3.07
 -13  12 -10   58.03    3.48
 -12  13 -10   59.26    3.52
 -12  13 -10   57.80    3.49
 -12  -1  10   52.19    3.32
 -12  -1  10   59.89    3.12
 -13   1  10   57.91    3.12
 -12  13 -10   60.76    3.10
 -13  12 -10   60.79    3.10
 -12  13 -10   58.30    3.10
 -13  12 -10   59.86    3.10
 -13   1  10   65.36    3.15
   1  12   7  211.55   10.29
  -1  13   7  191.61   10.26
 -12  13  -7  210.30   10.30
 -13  12  -7  207.31   10.30
   1  12   7  202.01   10.26
  -1  13   7  203.74   10.27
  -1  13   7  210.19   10.54
 -12  -1   7  216.76   10.63
 -13   1   7  216.31   10.64
 -13   1   7  191.54   10.24
 -13  12  -7  205.34   10.27
 -13  12  -7  205.14   10.29
 -12  13  -7  211.00   10.29
 -13  12  -7  214.36   10.61
 -12  13  -7  205.53   10.62
 -13  12  -7  194.52   10.62
 -12  13  -7  199.04   10.63
 -12  13  -7  205.88   10.30
 -13  12  -7  203.87   10.29
 -12  -1   7  215.48   10.31
 -13   1   7  220.34   10.30
 -12  -1   4   52.13    2.62
 -13   1   4   52.20    2.62
 -12  13  -4   48.03    2.96
  -1  13   4   54.39    2.62
 -13  12  -4   51.78    2.62
 -12  13  -4   52.09    2.62
 -13   1   4   45.38    2.57
 -13  12  -4   50.06    2.59
 -12  13  -4   50.82    2.61
 -13  12  -4   48.65    2.61
 -12  13  -4   49.46    2.87
 -12  13  -4   49.13    2.79
 -13  12  -4   48.72    2.86
 -12  -1   4   53.65    2.96
 -13  12  -4   54.66    2.89
 -12  13  -4   51.39    2.85
 -13   1   4   52.14    2.95
   1  12   4   51.86    2.62
 -12  13  -4   50.20    2.62
 -13  12  -4   48.51    2.61
 -12  13  -1   33.77    2.03
 -13  12  -1   33.27    1.99
 -12  -1   1   34.20    2.12
 -13   1   1   36.18    2.14
 -13  12  -1   39.87    2.12
 -12  13  -1   34.45    2.06
 -12  -1   1   38.87    2.06
 -13   1   1   33.34    1.82
 -13  12  -1   35.25    1.84
 -12  13  -1   34.95    1.86
 -13  12  -1   35.54    1.86
 -13  12  -1   35.26    1.84
 -12  13  -1   34.79    1.84
 -12  13  -1   39.06    2.34
 -12  13  -1   34.79    1.85
 -13  12  -1   33.01    1.84
 -12  13   2   17.95    1.38
 -12  13   2   17.12    1.26
 -13   1  -2   15.95    1.09
 -12  -1  -2   15.85    1.10
 -12  -1  -2   16.21    1.10
 -13   1  -2   21.99    1.23
 -13  12   2   18.34    1.16
 -12  13   2   17.49    1.12
 -13  12   2   16.14    0.89
 -12  -1  -2   14.72    0.88
 -13   1  -2   15.31    0.89
 -13  12   2   14.59    0.89
 -12  13   2   15.42    0.89
 -13  12   2   14.78    0.89
 -12  13   2   15.64    0.90
 -12  13   2   18.05    0.91
 -12  13   2   17.29    0.92
 -13  12   2   16.98    0.91
 -12  13   2   15.16    0.91
 -13  12   2   16.81    0.91
 -12  13   5    2.47    0.57
 -13  12   5    2.84    0.64
 -12  13   5    2.98    0.58
 -13   1  -5    2.60    0.36
 -12  -1  -5    2.31    0.24
 -13   1  -5    2.23    0.24
 -13  12   5    2.51    0.23
 -12  13   5    2.28    0.23
  12   1   5    2.35    0.25
  13  -1   5    2.67    0.25
 -12  13   5    2.43    0.23
 -13  12   5    2.43    0.22
 -13  12   5    2.54    0.24
 -12  13   5    2.51    0.25
 -13   1  -5    3.11    0.54
 -13  12   8   42.99    2.22
 -12  13   8   44.28    2.23
  12   1   8   40.07    2.23
  13  -1   8   41.74    2.23
 -12  13   8   41.86    2.65
  -1  13  -8   42.43    2.58
   1  12  -8   46.16    2.60
 -13   1  -8   41.43    2.24
 -12  -1  -8   42.08    2.67
 -13   1  -8   39.66    2.65
 -13   1  -8   44.97    2.23
 -12  13   8   42.27    2.22
 -13  12   8   42.51    2.21
 -12  13   8   50.55    2.92
 -13  12   8   51.62    2.96
  12   1  11    2.46    0.28
 -12  13  11    3.08    0.26
  13  -1  11    2.23    0.27
 -12  13  11    1.89    0.68
 -13  12  11    2.20    0.70
   1  12 -11    2.54    0.28
 -13  12  11    2.20    0.28
 -13  12  11    2.79    0.31
 -12  13  11    2.94    0.32
 -13  12  11    2.79    0.27
 -12  13  11    2.42    0.26
 -12  13  11    2.61    0.31
 -13  12  11    2.31    0.28
  -1 -12  11    2.46    0.28
   1 -13  11    2.72    0.29
 -13   1 -11    2.78    0.29
 -12  -1 -11    0.52    0.67
  -1  13 -11    2.93    0.53
 -13   1 -11    1.34    0.62
   1  12 -11    3.71    0.56
  13  -1  14   32.77    1.74
  12   1  14   33.82    1.75
 -12  13  14   35.93    2.50
 -13  12  14   35.06    2.52
  -1  13 -14   33.22    1.77
   1  12 -14   32.65    1.76
 -12  -1 -14   28.47    2.29
 -13   1 -14   28.73    2.28
 -12  13  14   33.21    1.77
 -13  12  14   30.14    1.77
 -13  12  14   32.42    1.73
 -13  12  14   31.02    1.75
   1 -13  14   30.59    1.74
  -1 -12  14   32.12    1.74
 -13   1 -14   35.38    1.78
  -1  13 -14   30.60    2.09
   1  12 -14   35.86    2.13
  12   1  17   26.97    1.39
  13  -1  17   27.34    1.38
  -1 -12  17   20.19    1.60
 -12  13  17   26.42    2.05
 -13  12  17   27.45    2.10
  -1 -12  17   24.80    1.37
   1 -13  17   25.30    1.39
 -13  12  17   26.04    1.40
   1  12 -17   25.98    1.42
  -1  13 -17   26.67    1.44
 -13   1 -17   19.35    1.90
 -13  12  17   25.06    1.41
 -13   1 -17   23.25    1.42
 -12  -1 -17   20.84    1.38
  -1  13 -17   24.16    1.76
   1  12 -17   23.98    1.73
 -13  12  17   26.01    1.37
   1  12 -20    1.16    0.30
  -1  13 -20    0.85    0.28
   1 -13  20    0.63    0.22
 -13  12  20    0.81    0.22
 -13  12  20    0.75    0.26
  13  -1  20    0.94    0.21
  12   1  20    1.24    0.22
 -13   1 -20    0.19    0.27
 -12  -1 -20    0.89    0.26
 -13   1 -23    3.58    0.40
   1  12 -23    4.62    0.42
 -13   1 -23    4.45    0.49
   1 -13  23    4.02    0.33
  -1 -12  23    4.12    0.33
  12   1  23    4.46    0.35
  -1  13 -23    4.19    0.41
 -13  12  23    4.23    0.34
  13  -1  23    4.10    0.34
 -13  12  26    2.47    0.23
   1  12 -26    2.72    0.28
  -1  13 -26    2.71    0.30
 -13   1 -26    2.82    0.33
 -12  -1 -26    2.76    0.33
  -1 -12  26    2.60    0.23
   1 -13  26    2.54    0.23
 -13  12  29    5.75    0.35
  -1 -12  29    6.26    0.35
   1 -13  29    5.77    0.35
 -13   0  26    0.88    0.18
 -13  13 -26    1.34    0.28
 -13  13 -26    1.62    0.29
 -13  13 -23    0.28    0.30
 -13  13 -23   -0.09    0.31
 -13   0  23    0.09    0.20
   0  13  23   -0.06    0.15
 -13   0  23    0.03    0.17
 -13   0  20    0.15    0.21
   0  13  20    0.06    0.16
 -13  13 -20    0.17    0.32
 -13  13 -20    0.07    0.32
 -13   0  20    0.10    0.14
 -13   0  20    0.18    0.26
 -13  13 -20    0.08    0.30
 -13   0  17    0.04    0.29
   0  13  17    0.17    0.34
 -13   0  17   -0.04    0.24
 -13   0  17   -0.14    0.25
 -13  13 -17    0.13    0.30
 -13  13 -17   -0.09    0.29
 -13  13 -17   -0.06    0.29
 -13   0  17   -0.03    0.17
   0  13  17   -0.01    0.17
 -13   0  14    0.17    0.20
 -13  13 -14   -0.55    0.49
 -13   0  14   -0.04    0.26
 -13   0  14    0.27    0.24
 -13  13 -14   -0.15    0.24
 -13  13 -14    0.28    0.26
   0  13  14   -0.04    0.17
 -13   0  14    0.04    0.27
 -13  13 -14   -0.24    0.29
 -13  13 -11   -0.22    0.22
 -13   0  11   -0.15    0.27
 -13   0  11    0.25    0.24
   0  13  11   -0.18    0.18
 -13  13 -11   -0.31    0.39
 -13  13 -11   -0.07    0.42
 -13  13 -11    0.11    0.20
 -13  13 -11   -0.02    0.21
 -13   0  11    0.23    0.20
   0  13   8   13.30    0.80
 -13  13  -8   13.44    0.83
 -13   0   8   11.68    1.07
 -13   0   8   12.78    0.86
 -13  13  -8   13.42    1.12
 -13  13  -8   13.37    1.15
 -13  13  -8   14.05    0.82
 -13   0   8   15.86    0.84
 -13  13  -8   14.10    0.83
   0  13   8   13.65    0.79
 -13  13  -5    0.11    0.15
 -13  13  -5    0.16    0.19
 -13   0   5   -0.16    0.13
 -13  13  -5    0.46    0.33
 -13  13  -5    0.12    0.19
 -13  13  -5    0.08    0.18
   0  13   5   -0.03    0.16
   0  13   5   -0.09    0.15
 -13   0   5   -0.14    0.18
 -13  13  -5   -0.12    0.31
 -13   0   5    0.35    0.33
 -13  13  -2    1.37    0.22
 -13  13  -2    1.32    0.22
 -13  13  -2    1.62    0.40
 -13   0   2    1.27    0.35
 -13   0   2    1.28    0.42
 -13   0   2    1.08    0.16
 -13  13  -2    1.03    0.28
   0  13   2    1.32    0.21
 -13  13  -2    0.99    0.45
 -13  13  -2    1.26    0.19
 -13  13  -2    1.16    0.20
 -13  13   1   -0.38    0.48
 -13   0  -1   -0.04    0.28
 -13  13   1   -0.07    0.30
 -13   0  -1    0.27    0.28
 -13   0  -1   -0.07    0.13
 -13  13   1    0.13    0.15
 -13  13   1   -0.01    0.15
 -13  13   1   -0.04    0.16
 -13  13   1    0.10    0.16
 -13  13   1    0.18    0.14
 -13   0  -4   41.92    2.36
 -13   0  -4   40.73    2.27
 -13   0  -4   35.94    2.07
 -13  13   4   39.32    2.08
   0 -13   4   38.77    2.08
 -13  13   4   47.51    2.66
  13   0   4   37.47    2.09
 -13  13   4   46.73    2.62
 -13  13   4   42.48    2.08
 -13  13   4   43.95    2.10
  13   0   7    0.08    0.16
 -13  13   7   -0.31    0.47
   0  13  -7   -0.04    0.17
 -13   0  -7   -0.04    0.17
 -13  13   7    0.06    0.16
 -13  13   7    0.13    0.15
 -13  13   7    0.06    0.13
   0  13  -7    0.05    0.33
 -13   0  -7   -0.06    0.43
   0 -13  10   11.31    0.78
 -13  13  10   13.58    0.80
 -13  13  10   12.94    0.75
  13   0  10   13.36    0.79
 -13  13  10   17.67    1.49
   0  13 -10   14.58    1.15
 -13   0 -10   15.76    0.83
 -13  13  10   12.74    0.77
 -13  13  10   12.65    0.81
 -13   0 -10   12.48    1.25
   0 -13  13    0.13    0.19
 -13  13  13   -0.11    0.22
   0  13 -13    0.08    0.21
 -13  13  13    0.16    0.18
 -13  13  13   -0.04    0.20
  13   0  13    0.08    0.19
 -13  13  13   -0.10    0.60
 -13   0 -13   -0.59    0.62
   0  13 -13   -0.06    0.34
 -13   0 -13   -0.23    0.20
 -13  13  16   70.05    3.54
   0  13 -16   68.12    3.58
 -13   0 -16   59.25    4.16
 -13  13  16   72.18    3.57
 -13  13  16   63.91    3.57
   0 -13  16   66.07    3.54
  13   0  16   72.84    3.55
   0  13 -16   68.31    3.95
 -13  13  16   74.70    4.38
 -13   0 -16   69.09    3.57
 -13  13  19   -0.05    0.20
 -13   0 -19    0.05    0.24
   0  13 -19   -0.02    0.27
   0 -13  19   -0.04    0.20
  13   0  19   -0.01    0.18
   0  13 -22   16.81    0.95
 -13  13  22   15.56    0.89
   0 -13  22   15.37    0.86
  13   0  22   15.49    0.87
 -13   0 -22   16.65    1.01
   0  13 -25    0.06    0.22
   0 -13  25    0.05    0.14
 -13   0 -25    0.12    0.26
 -13  13  25   -0.22    0.15
   0 -13  28    5.34    0.30
 -13  13  28    5.35    0.31
 -13   0 -28    4.69    0.35
 -14   7   0    3.53    0.30
 -14   7   0    4.43    0.52
  -7  -7   0    3.29    0.53
 -14   7   0    3.35    0.28
 -14   7   0    3.77    0.27
 -14   7   0    3.31    0.27
  -7  -7   0    2.53    0.26
  -7  14   0    2.73    0.28
  -7  14   0    3.20    0.48
  -7  -7   3    1.14    0.19
  -7  14  -3    0.91    0.21
 -14   7  -3    1.68    0.20
 -14   7   3    0.91    0.16
  -7  14   3    0.13    0.26
 -14   7  -3    1.82    0.42
 -14   7   3    0.66    0.38
 -14   7   3    1.00    0.36
  -7  -7   3    1.04    0.44
  -7  -7  -3    1.01    0.32
 -14   7  -3    1.46    0.21
 -14   7  -3    1.21    0.22
 -14   7   3    1.13    0.21
 -14   7  -3    1.54    0.19
 -14   7   3    1.06    0.18
  -7  14   3    1.17    0.22
  -7  14  -3    1.34    0.36
 -14   7  -3    1.23    0.28
  -7  -7   6    1.77    0.24
  -7  14  -6    2.07    0.26
 -14   7  -6    2.10    0.23
 -14   7   6    2.00    0.42
 -14   7   6    2.09    0.23
  -7  -7   6    2.61    0.52
 -14   7  -6    2.43    0.25
 -14   7  -6    2.38    0.26
 -14   7   6    2.07    0.23
  -7  14  -6    2.57    0.46
 -14   7  -6    2.37    0.43
  -7  14   6    2.57    0.25
   7   7   6    2.11    0.25
  -7  14   6    2.13    0.24
 -14   7   6    2.35    0.60
  -7  14   6    2.15    0.44
 -14   7  -6    2.33    0.25
 -14   7   6    2.10    0.23
   7   7   9   75.37    3.87
  -7  14   9   76.75    3.86
  -7  14   9   74.72    3.85
 -14   7   9   75.40    3.83
  -7  14  -9   79.62    4.24
  -7  14   9   71.83    4.24
 -14   7   9   84.66    4.57
  -7  14   9   92.45    4.41
  -7  -7   9   81.84    4.21
 -14   7   9   69.56    3.82
 -14   7  -9   75.32    3.85
 -14   7   9   74.30    4.16
 -14   7  -9   78.12    3.88
 -14   7  -9   77.46    3.88
 -14   7  -9   83.99    4.32
  -7  14  -9   81.14    3.91
 -14   7  -9   72.05    3.84
 -14   7 -12    0.43    0.18
  -7  14 -12    0.55    0.24
 -14   7  12    0.84    0.24
   7   7  12    0.75    0.22
  -7  14  12    0.54    0.16
  -7  14  12    0.79    0.19
 -14   7 -12    0.70    0.24
   7 -14  12    0.72    0.20
 -14   7  12    0.75    0.61
  -7  14  12    0.34    0.41
  -7  14  12    0.70    0.44
 -14   7  12    0.63    0.32
 -14   7 -12    0.77    0.23
 -14   7 -12    0.77    0.46
 -14   7  12    0.66    0.18
  -7  14  12    0.85    0.20
   7   7 -12    0.66    0.18
  -7  14 -12    0.58    0.24
 -14   7 -15   11.65    1.35
  -7  -7 -15   12.87    1.45
 -14   7  15   17.43    1.00
  -7  14 -15   18.01    1.37
 -14   7 -15   16.13    0.97
  -7  14 -15   17.18    1.03
 -14   7  15   17.43    0.99
  -7  -7  15   16.08    1.00
   7   7  15   16.08    0.96
  -7  14  15   16.64    0.93
   7 -14  15   16.81    0.96
  -7  14  15   14.70    1.25
  -7  14  15   16.64    1.41
  -7  -7  15   15.67    1.16
 -14   7  15   17.04    1.60
 -14   7  15   13.69    1.15
 -14   7 -15   16.60    1.01
  -7  14  15   14.18    0.96
 -14   7  15   16.78    0.96
 -14   7 -15   18.83    1.05
  -7  14 -15   17.34    1.03
   7   7 -15   16.67    0.94
   7   7  18   23.04    1.24
   7 -14  18   23.03    1.24
 -14   7  18   23.63    1.26
  -7  -7  18   19.21    1.23
 -14   7  18   22.09    1.26
  -7  14  18   22.06    1.20
  -7  14  18   23.50    1.71
  -7  -7  18   19.98    1.42
 -14   7  18   23.44    1.88
   7   7 -18   22.33    1.23
 -14   7 -18   22.07    1.30
 -14   7 -18   24.78    1.36
  -7  -7  18   19.61    1.16
  -7  14  18   21.98    1.24
 -14   7  18   22.54    1.23
 -14   7 -18   21.46    1.28
  -7  14 -18   22.15    1.31
 -14   7 -21   36.04    2.02
  -7  14 -21   37.34    2.05
   7   7  21   40.41    1.97
 -14   7 -21   37.41    2.03
 -14   7  21   37.76    1.95
  -7  14  21   39.77    1.98
 -14   7 -21   40.11    2.11
  -7  14 -21   37.95    2.03
  -7  -7  21   32.47    1.89
  -7  -7  21   35.31    1.94
 -14   7  24    0.58    0.23
   7 -14  24    0.43    0.17
  -7  14 -24    0.89    0.28
 -14   7 -24   -0.14    0.24
 -14   7  24    0.52    0.15
  -7  14  24    0.49    0.20
  -7  -7  24    0.25    0.12
   7   7  24    0.57    0.19
 -14   7 -24    0.13    0.34
 -14   7 -24    0.40    0.26
  -7  14 -24    0.58    0.29
  -7  14  27    1.19    0.17
  -7  -7  27    1.05    0.16
  -7  14 -27    1.01    0.23
  -7  14 -27    1.06    0.24
 -14   7 -27    1.51    0.29
   7 -14  27    1.37    0.17
   7 -14  30    1.78    0.14
  -6  14  28    0.67    0.13
  -8  -6  28    0.48    0.11
   8 -14  28    0.60    0.13
  -8  14 -28    0.74    0.21
 -14   8 -28    0.41    0.21
  -8  14 -25    1.45    0.28
 -14   8 -25    1.84    0.37
  -6  14  25    2.24    0.24
 -14   6  25    1.72    0.18
 -14   6  25    2.48    0.28
  -8  14 -25    1.50    0.31
 -14   8 -25    1.56    0.30
   8 -14  25    2.16    0.22
  -8  14 -25    1.68    0.30
 -14   8 -22    1.33    0.31
  -6  14  22    1.99    0.26
 -14   6  22    1.89    0.21
 -14   6  22    1.81    0.30
  -8  -6  22    1.36    0.23
 -14   8 -22    1.32    0.33
  -8  14 -22    1.16    0.34
  -8  14 -22    1.38    0.32
   8 -14  22    1.68    0.23
  -8  -6  22    1.25    0.17
  -8  14 -22    1.11    0.30
 -14   8 -22    2.19    0.45
 -14   6  19    8.37    0.58
  -8  -6  19    7.52    0.56
 -14   8 -19    7.80    0.62
  -8  14 -19    6.82    0.62
 -14   8 -19    7.98    0.61
  -6  14  19    6.61    0.54
 -14   6  19    8.24    0.53
 -14   8 -19    8.30    0.69
   8 -14  19    7.94    0.54
 -14   6  16    5.24    0.44
 -14   8 -16    3.81    0.76
  -8  14 -16    4.58    0.72
  -6  14  16    4.01    0.35
 -14   8 -16    3.94    0.41
  -8  14 -16    5.92    0.51
   8 -14  16    4.69    0.39
 -14   6  16    5.06    0.89
  -6  14  16    3.63    0.60
  -6  14  16    4.96    0.71
  -8  -6  16    4.57    0.55
 -14   6  16    3.70    0.53
 -14   8 -16    4.06    0.43
  -6  14  16    4.62    0.40
 -14   6  16    5.02    0.38
 -14   6  16    5.13    0.42
  -8  -6  16    4.01    0.43
 -14   8 -16    5.27    0.49
  -8  14 -16    4.40    0.47
  -8  -6  13  102.57    5.86
 -14   8 -13  110.40    6.39
 -14   6  13  119.47    5.90
 -14   8 -13  115.52    5.88
  -8  14 -13  122.08    5.93
  -6  14  13  118.01    5.85
   8 -14  13  118.03    5.87
  -6  14  13   99.81    6.20
 -14   6  13  112.32    6.58
  -6  14  13  116.33    6.36
  -8  -6  13  120.86    6.15
 -14   6  13  115.98    6.15
 -14   8 -13  126.27    5.91
  -6  14  13  106.80    5.88
 -14   8 -13  121.71    5.92
  -8  14 -13  119.41    5.93
   8   6 -13  117.19    5.85
  -8  14 -10   33.86    2.03
  -6  14  10   30.29    1.62
  -6  14  10   31.45    1.64
  -8  14 -10   32.15    1.69
 -14   8 -10   30.21    1.64
   8 -14  10   31.79    1.65
 -14   6  10   37.29    2.36
  -8  -6  10   29.60    1.91
  -6  14  10   33.77    2.11
 -14   6  10   28.39    1.91
 -14   6  10   28.05    1.60
 -14   8 -10   30.36    1.63
 -14   8 -10   31.95    1.66
 -14   6  10   29.39    1.67
 -14   8 -10   35.46    2.12
 -14   8 -10   31.92    1.67
  -8  14 -10   31.15    1.69
 -14   8  -7   19.82    1.08
  -8  14  -7   20.02    1.13
  -6  14   7   19.69    1.09
  -6  14   7   19.69    1.10
  -8  -6   7   18.25    1.11
  -8  -6   7   23.76    1.48
 -14   6   7   25.47    1.73
  -6  14   7   20.78    1.42
 -14   6   7   19.58    1.08
 -14   8  -7   20.04    1.10
 -14   6   7   19.50    1.08
 -14   8  -7   20.16    1.11
 -14   8  -7   20.29    1.40
 -14   6   7   20.21    1.08
 -14   8  -7   19.08    1.10
  -8  14  -7   22.66    1.45
  -8  14  -4    0.40    0.33
 -14   8  -4    0.27    0.25
 -14   6   4    0.45    0.38
  -6  -8  -4    0.03    0.26
  -8  -6   4    0.20    0.36
 -14   6   4    0.21    0.16
 -14   8  -4    0.18    0.17
 -14   8  -4    0.27    0.19
 -14   6   4    0.30    0.15
 -14   8  -4    0.08    0.15
 -14   6   4    0.25    0.14
 -14   8  -4    0.15    0.15
  -6  14   4    0.19    0.17
  -8  14  -4    0.15    0.18
  -6  14   4    0.19    0.16
  -8  -6   4    0.05    0.15
 -14   8  -1    2.02    0.24
 -14   6   1    2.37    0.24
 -14   6   1    2.42    0.22
 -14   8  -1    2.37    0.23
 -14   8  -1    2.76    0.24
 -14   6   1    1.95    0.42
 -14   8  -1    2.08    0.44
  -6  -8  -1    1.31    0.41
 -14   8  -1    2.18    0.25
  -8  -6   1    1.59    0.44
  -8  14  -1    2.02    0.25
  -8  14  -1    1.88    0.39
  -8  -6   1    1.38    0.21
  -6  -8  -1    1.46    0.21
  -8  14   2    1.84    0.34
 -14   8   2    2.61    0.45
  -6  -8   2    1.17    0.44
  -8  -6  -2    1.51    0.36
 -14   8   2    1.88    0.22
 -14   6  -2    1.97    0.24
 -14   8   2    1.81    0.21
 -14   8   2    1.47    0.19
 -14   6  -2    2.46    0.22
 -14   8   2    1.78    0.20
  -8  14   2    1.45    0.22
  -6  -8   2    1.78    0.21
  -8  14   2    1.29    0.34
 -14   6  -2    2.18    0.33
  -6  14  -2    1.77    0.38
  -6  14  -5    6.34    0.47
   8   6   5    6.62    0.46
  -6  -8   5    5.74    0.45
  -6  -8   5    6.75    0.75
  -8  14   5    6.50    0.73
 -14   8   5    6.76    0.44
 -14   8   5    6.00    0.69
 -14   6  -5    8.18    0.47
 -14   6  -5    6.62    0.45
 -14   6  -5    8.09    0.71
  -6  14  -5    6.86    0.70
 -14   6  -5    6.92    0.45
 -14   8   5    5.99    0.43
  -8  14   5    6.51    0.45
 -14   6  -5    7.41    0.45
  -6  14  -8   -0.10    0.32
 -14   6  -8   -0.31    0.34
  -6  14  -8    0.17    0.18
  -8  14   8   -0.11    0.39
 -14   8   8    0.08    0.49
  -8  14   8    0.06    0.35
 -14   8   8   -0.23    0.33
  -6  -8   8    0.42    0.39
 -14   8   8    0.01    0.14
 -14   6  -8   -0.21    0.20
 -14   6  -8   -0.11    0.17
 -14   6  -8    0.06    0.18
   8   6   8    0.11    0.15
  -8  14   8    0.33    0.15
 -14   8   8    0.16    0.12
 -14   6 -11    1.90    0.26
  -6  14 -11    1.49    0.27
 -14   8  11    1.98    0.27
   8   6  11    1.90    0.25
  -8  14  11    2.06    0.22
 -14   8  11    1.74    0.20
  -8  14  11    1.50    0.23
   6 -14  11    1.16    0.22
 -14   8  11    3.22    0.76
  -8  14  11    1.62    0.48
  -8  14  11    2.38    0.59
 -14   8  11    1.15    0.36
 -14   8  11    1.63    0.19
 -14   6 -11    1.83    0.27
   6   8 -11    1.50    0.35
 -14   6 -11    1.59    0.51
 -14   8  11    1.55    0.27
  -6  14 -11    1.88    0.29
   6   8 -11    1.74    0.22
  -6  14 -14   26.05    1.90
 -14   8  14   29.20    1.55
 -14   6 -14   27.41    1.53
  -6  14 -14   29.68    1.59
  -8  14  14   28.32    1.51
  -6  -8  14   24.86    1.48
   6 -14  14   29.05    1.53
   8   6  14   27.52    1.54
  -8  14  14   25.22    1.85
  -6  -8  14   27.36    1.79
  -8  14  14   30.17    2.09
 -14   8  14   29.92    2.23
  -6  14 -14   30.55    1.59
   6   8 -14   29.94    1.53
 -14   6 -14   29.92    1.58
  -8  14  14   24.47    1.54
 -14   8  14   28.26    1.54
 -14   6 -14   33.56    1.61
  -8  -6 -14   24.46    2.10
 -14   6 -14   27.07    2.06
  -6  14 -17   28.85    2.05
 -14   6 -17   31.14    1.68
  -6  14 -17   29.92    1.71
   8   6  17   31.26    1.65
  -8  14  17   31.18    1.63
  -8  14  17   27.83    1.95
   6 -14  17   30.18    1.64
  -8  14  17   28.07    2.12
  -6  -8  17   29.94    1.88
 -14   8  17   33.01    2.34
   6   8 -17   31.70    1.65
 -14   6 -17   29.06    1.71
  -8  14  17   28.64    1.66
 -14   8  17   29.87    1.65
  -8  -6 -17   21.00    2.15
 -14   6 -17   27.26    2.21
 -14   8  17   33.07    1.68
 -14   8  17   30.98    1.66
  -6  -8  17   27.46    1.65
 -14   6 -17   34.43    1.76
 -14   6 -20   -0.40    0.36
  -6  14 -20    0.27    0.31
   6   8 -20    0.01    0.22
 -14   6 -20    0.07    0.32
  -6  -8  20    0.39    0.15
   6 -14  20    0.12    0.19
 -14   6 -20    0.27    0.24
  -6  14 -20   -0.04    0.28
  -6  -8  20    0.07    0.20
   8   6  20    0.20    0.20
  -8  14  20    0.27    0.21
 -14   8  20   -0.10    0.17
  -6  14 -23   20.72    1.20
 -14   6 -23   19.30    1.19
  -6  14 -23   19.79    1.22
 -14   6 -23   20.68    1.21
  -8  14  23   22.68    1.16
 -14   8  23   19.92    1.12
   8   6  23   21.76    1.15
  -6  -8  23   18.36    1.09
   6 -14  23   21.14    1.13
 -14   6 -23   19.72    1.26
 -14   8  23   22.58    1.18
  -6  14 -26    9.62    0.61
  -6  14 -26    8.22    0.61
 -14   6 -26    8.61    0.59
 -14   6 -26    8.17    0.64
   6 -14  26    9.67    0.55
  -6  -8  26    8.16    0.52
 -14   8  26   10.97    0.60
  -8  14  26   10.44    0.57
 -14   8  26    8.74    0.53
   8   6  26    9.79    0.57
  -8  14  29    2.21    0.18
   6 -14  29    1.83    0.17
  -9  14 -29    2.85    0.27
   9 -14  29    2.92    0.20
  -5  14  29    3.03    0.20
   9 -14  26    6.72    0.40
  -9  14 -26    5.93    0.49
 -14   9 -26    5.98    0.48
  -5  14  26    6.73    0.41
  -9  14 -26    6.57    0.49
 -14   5  26    7.65    0.45
  -9  -5  26    5.93    0.39
  -9  -5  26    6.15    0.40
   5   9  26    6.23    0.42
  -9  14 -26    4.72    0.44
   5   9  23    7.38    0.51
  -5  14  23    8.05    0.51
 -14   5  23    6.94    0.46
  -9  14 -23    6.74    0.57
   9 -14  23    8.24    0.50
  -9  -5  23    7.17    0.50
 -14   5  23    9.04    0.56
  -9  14 -23    6.63    0.60
 -14   9 -23    6.80    0.59
  -9  14 -23    8.27    0.60
  -5  14  20   21.96    1.33
 -14   5  20   25.79    1.42
 -14   5  20   26.76    1.41
  -9  -5  20   26.02    1.40
   5   9  20   26.96    1.39
 -14   9 -20   23.54    1.42
  -9  14 -20   24.49    1.44
  -5  14  20   27.86    1.40
 -14   5  20   24.96    1.36
 -14   9 -20   25.59    1.48
  -9  14 -20   24.79    1.48
   5   9  17    4.75    0.38
 -14   9 -17    3.27    0.41
  -9  14 -17    3.12    0.62
 -14   9 -17    3.22    0.75
 -14   5  17    4.17    0.42
  -9  -5  17    3.40    0.41
  -9  14 -17    5.01    0.47
  -5  14  17    3.78    0.32
   9 -14  17    3.45    0.36
  -9  14 -17    3.98    0.45
 -14   5  17    4.48    0.78
  -5  14  17    4.07    0.64
 -14   5  17    4.00    0.52
  -9  -5  17    3.38    0.48
 -14   9 -17    3.60    0.39
  -5  14  17    3.82    0.36
 -14   5  17    4.86    0.43
  -9  14 -17    3.60    0.41
 -14   5  14   47.86    2.48
  -9  -5  14   41.07    2.42
 -14   9 -14   41.00    2.92
 -14   9 -14   47.60    2.46
  -9  14 -14   49.09    2.51
   5   9  14   49.00    2.45
 -14   5  14   49.10    2.48
  -9  -5  14   47.00    2.49
  -5  14  14   47.71    2.41
   9 -14  14   45.24    2.43
  -5  14  14   45.07    2.80
 -14   5  14   47.92    3.11
  -5  14  14   49.60    2.92
  -9  -5  14   47.07    2.69
 -14   5  14   41.53    2.66
 -14   9 -14   44.97    2.45
  -5  14  14   44.23    2.44
  -9  14 -14   48.51    2.47
  -9  14 -14   47.05    2.50
  -9  -5  11    2.65    0.33
  -9  14 -11    3.05    0.57
 -14   9 -11    3.47    0.62
   5   9  11    2.80    0.31
 -14   5  11    3.37    0.36
  -9  14 -11    3.36    0.35
 -14   9 -11    2.74    0.29
  -5  14  11    3.15    0.27
  -5  14  11    3.34    0.29
 -14   9 -11    3.15    0.35
   9 -14  11    3.05    0.30
 -14   5  11    2.55    0.69
  -5  14  11    3.51    0.59
 -14   5  11    2.95    0.48
 -14   5  11    2.90    0.25
 -14   9 -11    3.16    0.32
  -5  14  11    2.67    0.29
  -9  14 -11    2.91    0.31
   9   5 -11    3.39    0.28
  -9  14 -11    3.56    0.38
  -9  14  -8    2.01    0.50
 -14   5   8    0.91    0.51
  -5  14   8    2.02    0.45
  -9  -5   8    1.51    0.44
 -14   9  -8    1.47    0.23
 -14   9  -8    1.59    0.23
 -14   5   8    1.51    0.20
  -9  14  -8    2.17    0.28
 -14   9  -8    1.43    0.21
   5   9   8    1.60    0.23
  -9  14  -8    1.11    0.43
 -14   9  -8    2.23    0.46
  -5  14   8    1.62    0.21
  -5  14   8    1.71    0.21
  -9  -5   8    1.79    0.26
   5   9   5   54.31    2.90
 -14   9  -5   58.53    2.89
  -9  14  -5   53.03    2.88
  -9  14  -5   57.18    3.39
  -9  14  -5   54.86    3.19
  -5  14   5   56.73    2.88
  -9  -5   5   59.82    3.26
 -14   9  -5   59.68    2.89
 -14   5   5   49.38    3.16
 -14   9  -5   61.35    2.90
 -14   5   5   52.40    2.86
 -14   5   5   53.47    2.86
  -5  14   5   57.67    2.89
 -14   9  -5   50.90    3.07
  -9  14  -5   57.56    2.92
 -14   9  -5   57.30    2.88
  -9  -5   2   37.86    2.34
  -9  14  -2   39.89    2.59
 -14   5   2   47.84    2.35
 -14   9  -2   49.06    2.36
 -14   5   2   44.81    2.33
  -9  -5   2   42.80    2.66
 -14   9  -2   54.14    2.67
 -14   5   2   53.19    2.70
 -14   5   2   50.38    2.63
 -14   9  -2   47.60    2.36
  -9  14  -2   39.80    2.36
 -14   9  -2   48.24    2.36
  -5  -9   1   35.00    2.25
  -9  14   1   40.68    2.49
  -9  14   1   40.65    2.48
  -9  -5  -1   45.59    2.55
 -14   5  -1   57.38    2.61
 -14   5  -1   50.82    2.58
 -14   9   1   55.91    2.61
  -9  -5  -1   32.77    2.33
 -14   5  -1   53.09    2.29
 -14   9   1   43.62    2.28
 -14   5  -1   51.37    2.27
 -14   9   1   46.78    2.27
  -9  14   1   37.44    2.28
 -14   5  -4   98.07    4.03
  -9  14   4   72.40    4.02
  -5  14  -4   76.51    4.32
  -9  14   4   72.68    4.19
  -9  14   4   77.35    4.03
  -5  -9   4   72.13    4.02
  -9  14   4   76.94    4.33
 -14   9   4   79.61    4.01
  -9  -5  -4   66.57    4.11
 -14   9   4   80.95    4.27
 -14   9   4   77.73    4.02
 -14   5  -4   87.31    4.03
 -14   5  -4   96.78    4.34
  -5  14  -4   74.64    4.02
 -14   5  -7    2.79    0.50
  -5  14  -7    2.00    0.43
  -9  14   7    1.58    0.52
  -9  14   7    2.03    0.50
   9   5   7    1.82    0.24
  -9  14   7    1.49    0.22
 -14   5  -7    1.60    0.21
 -14   9   7    1.61    0.19
 -14   5  -7    1.77    0.25
 -14   5  -7    2.04    0.24
  -5  14  -7    1.71    0.23
 -14   9   7    1.69    0.19
  -9  14   7    2.13    0.22
 -14   5  -7    1.43    0.22
 -14   5 -10   37.55    2.40
 -14   9  10   36.70    1.95
  -9  -5 -10   32.89    2.39
  -5  14 -10   38.55    1.96
   9   5  10   36.64    1.94
   5   9 -10   40.13    2.24
  -5  14 -10   36.05    2.28
  -9  14  10   35.00    1.91
  -9  14  10   36.81    1.91
 -14   9  10   36.93    1.90
  -9  14  10   30.70    2.24
   5 -14  10   35.14    1.93
  -5  -9  10   39.56    2.26
  -9  14  10   44.59    2.55
 -14   5 -10   34.23    1.91
 -14   5 -10   37.43    1.95
  -9  14  10   33.67    1.94
 -14   5 -10   38.09    1.95
  -5  14 -10   37.44    1.96
   5   9 -10   37.18    1.93
 -14   9  13    4.85    0.39
   9   5  13    4.65    0.38
   5   9 -13    4.09    0.55
  -9  -5 -13    2.69    0.72
  -5  14 -13    4.15    0.61
 -14   5 -13    3.11    0.68
 -14   9  13    4.66    0.38
 -14   9  13    4.06    0.33
  -9  14  13    4.33    0.34
  -5  14 -13    4.72    0.41
  -5  -9  13    3.45    0.30
   5 -14  13    3.98    0.36
  -9  14  13    3.37    0.60
  -9  14  13    4.06    0.71
 -14   9  13    3.80    0.84
  -5  -9  13    4.43    0.59
 -14   5 -13    4.75    0.42
 -14   9  13    3.83    0.37
  -9  14  13    3.75    0.36
 -14   5 -13    4.47    0.41
   5   9 -13    4.07    0.35
  -5  14 -13    4.24    0.41
  -5  14 -16   15.16    1.26
  -5  14 -16   14.63    0.94
   9   5  16   14.74    0.88
  -9  14  16   15.20    0.86
  -9  14  16   13.28    1.17
  -5  -9  16   13.52    0.83
   5 -14  16   15.34    0.88
  -5  -9  16   14.72    1.11
  -9  14  16   12.90    1.33
 -14   9  16   14.33    1.51
   5   9 -16   15.89    0.88
 -14   5 -16   14.20    0.94
  -9  14  16   14.40    0.89
 -14   9  16   14.37    0.89
 -14   5 -16   12.97    1.36
  -9  -5 -16   11.56    1.42
 -14   9  16   15.10    0.89
  -5  -9  16   14.09    0.89
 -14   5 -16   16.10    0.96
 -14   5 -19    0.31    0.32
 -14   5 -19    0.05    0.32
  -5  -9  19    0.20    0.16
   5 -14  19   -0.07    0.20
   9   5  19    0.46    0.21
 -14   9  19    0.41    0.24
 -14   9  19    0.06    0.18
  -9  14  19    0.47    0.21
  -5  14 -19    0.24    0.29
   5   9 -19   -0.02    0.22
  -5  14 -19    0.23    0.28
  -5  14 -22    0.11    0.28
   5   9 -22   -0.06    0.23
 -14   5 -22    0.65    0.32
  -9  14  22    0.20    0.20
 -14   9  22    0.05    0.16
  -5  14 -22    0.29    0.27
   9   5  22    0.28    0.19
 -14   5 -22   -0.18    0.35
  -5  -9  22    0.23    0.14
   9   5  25   14.17    0.77
 -14   5 -25   13.54    0.83
  -5  -9  25   12.47    0.73
   5 -14  25   13.80    0.76
  -5  14 -25   13.40    0.82
 -14   9  25   15.18    0.81
  -9  14  25   13.89    0.78
 -14   9  25   12.93    0.75
  -5  14 -25   11.04    0.81
 -14   5 -25   11.88    0.85
  -5  14 -28    0.16    0.17
 -14   9  28   -0.02    0.09
  -9  14  28    0.22    0.12
 -14   5 -28    0.10    0.18
  -5  14 -28    0.16    0.17
   5 -14  28   -0.01    0.11
  -5  -9  28    0.08    0.11
  -4  14  27   -0.01    0.10
 -10  14 -27    0.17    0.22
 -14  10 -27   -0.08    0.20
 -10  14 -27    0.20    0.19
 -14  10 -27    0.03    6.52
 -14   4  27    0.16    0.15
 -10  -4  27   -0.14    0.12
  10 -14  27    0.06    0.11
 -10  14 -24    4.53    0.42
 -10  -4  24    4.00    0.34
 -14   4  24    4.94    0.39
  10 -14  24    4.99    0.33
 -10  14 -24    4.33    0.46
 -14  10 -24    4.29    0.45
  -4  14  24    4.19    0.33
 -10  -4  24    4.29    0.33
   4  10  24    4.73    0.36
 -10  14 -24    3.87    0.41
 -14  10 -24    4.01    0.49
 -14   4  21    0.04    0.22
  -4  14  21    0.03    0.17
 -14   4  21    0.17    0.24
 -10  -4  21    0.09    0.23
 -14  10 -21    0.05    0.36
 -10  14 -21   -0.18    0.28
  10 -14  21    0.03    0.16
  -4  14  21    0.04    0.13
   4  10  21    0.29    0.20
 -10  14 -21   -0.07    0.34
 -14  10 -21    0.09    0.30
 -10  14 -18    2.75    0.38
 -14  10 -18    3.42    0.45
  10 -14  18    2.91    0.31
 -10  -4  18    2.66    0.36
 -10  14 -18    3.24    0.40
 -14  10 -18    2.07    0.31
  -4  14  18    2.73    0.30
 -14  10 -18    2.79    0.38
 -10  14 -18    2.94    0.41
   4  10  18    3.42    0.32
  -4  14  18    2.54    0.24
 -14   4  18    3.04    0.36
 -10  -4  18    2.26    0.29
 -14  10 -15    9.83    0.66
 -10  14 -15   10.07    0.69
   4  10  15    9.75    0.62
  -4  14  15    7.65    0.53
 -10  14 -15    7.79    0.97
 -14   4  15    9.05    0.64
 -10  -4  15    8.94    0.66
  -4  14  15    9.15    0.57
 -14  10 -15    9.82    0.68
  10 -14  15    9.78    0.60
 -10  14 -15    9.63    0.68
  -4  14  15    7.53    0.88
 -14   4  15   10.30    1.12
  -4  14  15   10.09    0.99
 -10  -4  15    8.03    0.77
 -14   4  15    8.39    0.79
 -14  10 -15    9.97    0.63
  -4  14  15    8.90    0.60
 -14   4  15    9.69    0.65
 -10  -4  15    8.13    0.60
 -14  10 -15    8.10    1.01
 -14  10 -15   11.18    0.70
 -10  14 -15   10.42    0.66
 -14   4  12   10.03    0.67
 -10  -4  12    8.79    0.65
 -14  10 -12    9.01    1.00
 -10  14 -12   10.57    0.68
 -14  10 -12    8.89    0.63
   4  10  12   10.31    0.64
 -14   4  12   10.80    0.69
  -4  14  12   10.11    0.62
  -4  14  12   10.34    0.60
 -14  10 -12    9.60    0.66
 -10  14 -12    9.92    0.65
  10 -14  12   10.02    0.62
 -14  10 -12    9.33    0.67
 -14   4  12   12.94    1.25
  -4  14  12   11.51    1.01
 -14   4  12    9.54    0.84
 -14  10 -12    9.88    0.64
  -4  14  12    9.65    0.63
 -10  14 -12   10.16    0.99
 -10  14 -12    9.48    0.69
  -4  14   9   45.49    2.34
 -10  14  -9   47.23    2.39
 -14  10  -9   43.73    2.34
  -4  14   9   46.21    2.32
 -10  -4   9   46.06    2.38
 -10  14  -9   42.20    2.69
  -4  14   9   44.95    2.70
 -10  -4   9   50.00    2.68
 -14   4   9   40.27    2.30
 -14  10  -9   46.13    2.35
 -14  10  -9   47.47    2.73
 -14  10  -9   44.63    2.36
 -10  14  -9   45.50    2.35
   4  10   9   45.79    2.36
  -4  14   6   40.01    2.06
 -10  14  -6   39.76    2.07
 -10  14  -6   39.58    2.09
 -14  10  -6   38.68    2.05
  -4  14   6   38.87    2.04
 -10  -4   6   37.84    2.07
 -10  14  -6   41.06    2.47
 -10  -4   6   47.14    2.46
 -14   4   6   37.61    2.35
 -14  10  -6   42.62    2.07
 -14   4   6   37.55    2.03
 -14  10  -6   39.71    2.06
 -14  10  -6   38.14    2.30
 -10  14  -6   38.85    2.05
 -14   4   6   40.41    2.04
 -14  10  -6   36.33    2.05
 -10  14  -6   40.67    2.39
   4  10   6   38.99    2.07
 -10  14  -3    0.64    0.34
 -14  10  -3    0.48    0.16
 -10  14  -3    0.20    0.48
 -14   4   3    0.22    0.32
 -14  10  -3    0.12    0.38
 -14   4   3    0.76    0.35
 -10  -4   3    0.29    0.34
 -14   4   3    0.27    0.15
 -14  10  -3    0.68    0.20
 -14  10  -3    0.23    0.16
  -4  14   3    0.18    0.18
 -10  14  -3    0.17    0.16
 -14   4   3    0.27    0.14
 -14  10  -3    0.15    0.15
 -10  14  -3    0.11    0.19
  -4  14   3    0.21    0.15
 -10  14   0    1.09    0.56
 -14   4   0    1.45    0.40
 -14   4   0    1.70    0.40
 -14  10   0    0.77    0.35
 -10  -4   0    1.39    0.29
 -10  -4   0    1.81    0.40
 -14   4   0    1.43    0.19
 -14  10   0    1.77    0.22
 -14  10   0    1.62    0.23
 -14   4   0    1.26    0.18
 -14  10   0    1.20    0.20
  -4 -10   0    1.22    0.18
 -10  14   0    1.11    0.32
 -10  14   0    1.59    0.23
 -10  14   3   61.84    3.14
  -4 -10   3   54.91    3.11
 -10  14   3   58.85    3.58
 -10  14   3   62.49    3.45
 -14   4  -3   80.17    3.49
 -14   4  -3   64.81    3.40
 -10  -4  -3   58.77    3.30
 -10  -4  -3   49.85    3.23
 -14  10   3   68.10    3.40
 -14   4  -3   67.18    3.13
 -14  10   3   57.77    3.11
 -14  10   3   61.74    3.12
 -14   4  -3   74.63    3.44
 -10  14   3   55.54    3.28
 -14  10   3   56.30    3.11
 -14   4  -3   68.03    3.12
 -10  14   3   58.92    3.13
 -10  14   6   36.24    1.82
 -14  10   6   35.49    1.80
  -4  14  -6   32.99    1.82
 -14  10   6   40.38    2.44
 -10  14   6   42.37    2.33
 -10  14   6   34.61    1.82
 -14   4  -6   36.20    1.81
 -14  10   6   31.84    1.79
 -14   4  -6   38.58    2.20
 -14  10   6   32.60    1.80
 -14   4  -6   33.60    1.81
  10   4   6   34.60    1.83
 -14   4  -9   56.64    3.21
  -4  14  -9   55.50    2.73
  10   4   9   50.65    2.72
 -10  14   9   50.40    2.70
 -14  10   9   52.58    2.69
 -10  14   9   53.27    2.70
   4  10  -9   59.54    3.08
  -4  14  -9   52.42    3.07
 -10  14   9   48.57    3.09
 -10  14   9   62.01    3.35
 -14  10   9   62.51    3.49
 -14   4  -9   48.93    2.70
 -14   4  -9   52.28    2.72
 -10  14   9   48.79    2.73
 -14   4  -9   53.38    2.72
  -4  14  -9   53.72    2.73
  -4  14 -12   25.91    1.44
  10   4  12   26.86    1.43
 -14  10  12   25.09    1.42
 -14  10  12   26.34    1.43
  -4  14 -12   29.06    1.81
   4  10 -12   27.71    1.74
 -10  14  12   24.16    1.39
 -10  14  12   26.39    1.40
 -14  10  12   25.75    1.39
  -4 -10  12   24.29    1.38
   4 -14  12   23.79    1.41
 -10  14  12   25.16    1.78
 -10  14  12   31.47    2.10
  -4  14 -12   26.55    1.45
   4  10 -12   25.88    1.41
 -14   4 -12   27.70    1.46
 -10  14  12   26.67    1.45
 -14  10  12   25.35    1.44
 -14   4 -12   24.78    1.89
 -10  -4 -12   23.08    1.93
 -14   4 -12   28.57    1.45
 -14   4 -15    0.42    0.27
  -4  14 -15    0.13    0.25
 -14  10  15    0.46    0.22
  -4  14 -15    0.24    0.39
 -14   4 -15    0.51    0.50
  10   4  15    0.37    0.24
 -10  14  15    0.39    0.18
  -4 -10  15    0.41    0.18
   4 -14  15    0.65    0.23
 -14  10  15    0.25    0.18
 -10  14  15   -0.11    0.41
 -10  14  15    0.52    0.53
 -14  10  15   -0.51    0.74
  -4 -10  15    0.46    0.32
 -14   4 -15    0.06    0.30
 -14  10  15    0.46    0.24
 -10  14  15    0.43    0.20
 -14  10  15    0.49    0.22
   4  10 -15    0.35    0.21
  -4  14 -18    4.79    0.47
  -4  14 -18    4.63    0.47
   4  10 -18    4.40    0.42
 -14   4 -18    5.19    0.53
 -10  14  18    3.90    0.40
 -14  10  18    4.73    0.39
 -10  14  18    4.11    0.36
 -14  10  18    4.83    0.41
 -14   4 -18    4.05    0.47
   4 -14  18    4.00    0.39
  10   4  18    4.87    0.39
  -4 -10  21    7.92    0.53
  -4  14 -21    9.13    0.64
   4  10 -21    7.97    0.60
 -14   4 -21    9.40    0.71
 -14   4 -21    7.93    0.68
 -14  10  21    8.82    0.59
  10   4  21    9.67    0.58
  -4  14 -21    8.03    0.65
 -10  14  21    9.12    0.59
 -14  10  21    8.86    0.57
 -14   4 -24    0.69    0.30
 -14   4 -24    0.73    0.31
  -4 -10  24    0.93    0.16
   4 -14  24    1.34    0.21
  -4  14 -24    0.86    0.27
   4  10 -24    1.03    0.22
  -4  14 -24    0.65    0.26
  10   4  24    1.28    0.21
 -10  14  24    1.08    0.21
 -14  10  24    1.01    0.18
 -14   4 -27    1.11    0.23
 -14   4 -27    1.12    0.22
  -4  14 -27    1.21    0.23
  -4  14 -27    1.21    0.24
   4 -14  27    1.41    0.17
  -4 -10  27    1.34    0.15
 -10  14  27    1.95    0.19
 -14  10  27    1.11    0.15
   4 -14  30   19.29    0.98
 -10  14  30   18.73    0.99
 -14  11 -28    1.14    0.23
 -11  14 -28    1.55    0.23
 -14  11 -28    1.06    0.20
 -14   3  28    1.51    0.17
  11 -14  28    1.58    0.14
 -11  14 -28    1.61    0.21
 -11  -3  28    1.36    0.14
   3  11  25    2.36    0.24
  11 -14  25    2.35    0.21
 -11  14 -25    1.90    0.31
 -14  11 -25    2.58    0.39
 -11  14 -25    1.99    0.31
  -3  14  25    2.54    0.22
 -14  11 -25    2.61    0.35
 -11  14 -25    1.98    0.33
 -11  -3  25    1.82    0.19
 -14   3  25    2.56    0.27
 -11  -3  25    1.96    0.23
  11 -14  22    0.11    0.16
   3  11  22    0.34    0.18
  -3  14  22    0.24    0.14
 -14   3  22    0.51    0.23
 -11  -3  22    0.42    0.21
  -3  14  22    0.31    0.16
 -14  11 -22    0.73    0.31
 -11  14 -22    0.25    0.32
 -14   3  22    0.36    0.21
 -11  -3  22    0.39    0.16
 -11  14 -22    0.53    0.29
 -14  11 -22    0.22    0.35
 -11  14 -19    4.32    0.43
 -11  -3  19    3.90    0.39
 -14   3  19    3.39    0.38
 -11  14 -19    2.51    0.44
 -14  11 -19    3.49    0.43
  -3  14  19    3.23    0.29
   3  11  19    4.00    0.34
 -11  -3  19    3.36    0.34
 -14   3  19    4.21    0.39
  -3  14  19    3.69    0.34
 -14  11 -19    3.86    0.48
 -11  14 -19    3.08    0.41
 -11  -3  19    3.81    0.35
 -14  11 -16    2.01    0.34
 -11  14 -16    2.26    0.35
 -11  -3  16    1.68    0.35
   3  11  16    2.12    0.27
  -3  14  16    1.75    0.21
  11 -14  16    2.31    0.28
 -14  11 -16    1.61    0.36
 -11  14 -16    1.94    0.32
 -11  -3  16    2.20    0.29
 -14   3  16    2.99    0.67
  -3  14  16    1.17    0.44
 -14   3  16    1.04    0.34
 -11  -3  16    2.14    0.40
 -11  14 -16    1.73    0.55
 -14  11 -16    1.33    0.56
 -11  14 -16    2.01    0.64
 -11  -3  16    1.57    0.28
 -14   3  16    3.02    0.36
  -3  14  16    1.81    0.25
 -14  11 -16    1.82    0.34
 -11  14 -16    2.10    0.36
  -3  14  13   27.94    1.58
   3  11  13   30.63    1.63
 -11  14 -13   31.35    1.68
 -14  11 -13   30.57    1.66
 -11  -3  13   29.84    1.69
 -14   3  13   31.89    1.68
  -3  14  13   27.96    1.58
 -14  11 -13   29.32    1.67
  11 -14  13   32.15    1.63
 -11  14 -13   31.52    1.69
 -11  -3  13   34.16    1.67
 -14   3  13   28.09    2.17
  -3  14  13   31.74    2.02
 -11  -3  13   27.28    1.85
 -14   3  13   29.36    1.87
 -14  11 -13   31.76    1.64
 -14   3  13   30.43    1.67
 -11  -3  13   29.17    1.64
 -14  11 -13   25.83    2.05
 -11  14 -13   28.03    2.14
 -11  14 -13   26.32    2.00
 -14  11 -13   30.23    1.67
 -11  14 -13   29.80    1.65
 -11  14 -10    0.45    0.19
 -14  11 -10    0.59    0.21
 -11  14 -10    0.61    0.23
 -14  11 -10    0.57    0.19
 -14   3  10    0.58    0.25
   3  11  10    0.47    0.19
  -3  14  10    0.52    0.14
  -3  14  10    0.33    0.15
  -3  14  10    0.47    0.18
 -11  -3  10    0.25    0.19
 -14   3  10    0.39    0.17
  11 -14  10    0.25    0.16
  -3  14  10    0.57    0.35
 -11  -3  10    0.63    0.33
 -14  11 -10    0.41    0.18
 -11  -3  10    0.23    0.23
 -14   3  10    0.67    0.26
 -14  11 -10    0.70    0.38
 -11  14 -10    0.52    0.41
 -11  14 -10    0.09    0.23
 -14  11 -10    0.24    0.21
  -3  14   7   22.54    1.21
 -11  14  -7   24.21    1.24
 -14  11  -7   20.41    1.21
 -11  14  -7   22.21    1.24
 -14  11  -7   19.94    1.20
  -3  14   7   23.09    1.19
 -11  -3   7   22.05    1.23
 -11  14  -7   20.21    1.49
 -14   3   7   22.33    1.22
 -11  14  -7   21.89    1.54
 -11  -3   7   22.61    1.52
 -14   3   7   19.54    1.49
 -14   3   7   21.19    1.18
 -14  11  -7   22.29    1.21
 -14  11  -7   22.91    1.49
 -11  14  -7   22.14    1.22
 -14  11  -7   22.80    1.22
   3  11   7   23.45    1.23
 -11  -3   4    1.79    0.22
 -11  14  -4    1.59    0.38
 -14   3   4    1.18    0.18
 -14  11  -4    1.72    0.23
 -11  14  -4    1.50    0.21
 -11  14  -4    1.32    0.50
 -14   3   4    2.12    0.46
 -14  11  -4    1.14    0.38
 -11  14  -4    1.67    0.34
 -14   3   4    1.40    0.38
 -11  -3   4    1.99    0.46
 -14  11  -4    1.85    0.22
  -3  14   4    1.83    0.24
   3  11   4    1.74    0.24
 -11  14  -4    1.43    0.23
 -14   3   4    1.67    0.19
 -14  11  -4    1.65    0.23
 -11  14  -4    1.88    0.25
 -14  11  -4    1.58    0.21
  -3  14   4    1.76    0.21
 -11  -3   1   29.89    1.76
 -14  11  -1   38.04    1.95
 -11  -3   1   31.62    1.91
 -14   3   1   36.93    1.96
 -14   3   1   40.71    1.95
 -11  14  -1   26.03    1.74
 -14  11  -1   32.89    1.62
 -14   3   1   30.81    1.59
 -14  11  -1   32.41    1.62
 -11  14  -1   28.85    1.60
 -14  11  -1   30.53    1.61
 -11  14  -1   28.65    1.59
 -11  14  -1   29.05    2.07
  -3 -11  -1   28.97    1.59
 -11  14  -1   27.80    1.81
 -14  11  -1   29.98    1.60
 -11  14  -1   31.48    1.64
 -14  11  -1   27.41    1.60
 -14  11   2    6.70    0.45
  -3 -11   2    6.61    0.45
 -11  14   2    7.85    0.88
 -11  14   2    5.88    0.58
 -11  14   2    6.92    0.73
 -11  -3  -2    7.84    0.66
 -14   3  -2    8.75    0.75
 -14   3  -2    7.41    0.68
 -11  -3  -2    7.29    0.63
 -14  11   2    7.88    0.72
 -14   3  -2    7.55    0.46
 -14  11   2    7.13    0.46
 -14  11   2    7.25    0.46
 -14   3  -2    7.79    0.45
 -11  14   2    6.23    0.43
 -14  11   2    6.41    0.46
 -11  14   2    6.23    0.45
 -11  14   2    7.53    0.49
  -3 -11   5    9.50    0.60
 -11  14   5    7.70    0.94
  11   3   5    9.05    0.61
 -14   3  -5   10.11    0.59
 -11  14   5    9.79    0.60
 -14  11   5    9.53    1.03
 -11  14   5   11.47    0.99
 -11  -3  -5    8.14    0.76
 -11  -3  -5    9.63    0.59
 -14   3  -5    9.51    0.60
 -14  11   5   10.02    0.58
 -14   3  -5   10.40    0.92
 -11  14   5    9.84    0.58
 -14  11   5    9.60    0.59
 -14   3  -5   10.11    0.59
 -14  11   8    3.89    0.29
 -11  -3  -8    4.17    0.68
 -14   3  -8    2.39    0.60
  -3  14  -8    3.29    0.54
 -14  11   8    4.24    0.77
 -11  14   8    3.42    0.59
 -11  14   8    3.49    0.70
  -3  14  -8    3.20    0.31
  11   3   8    3.33    0.31
 -14   3  -8    3.26    0.29
 -11  14   8    3.48    0.33
 -11  14   8    3.10    0.28
 -14   3  -8    3.28    0.31
 -11  14  11    4.75    0.38
 -14   3 -11    3.31    0.75
  -3  14 -11    6.28    0.70
   3  11 -11    7.47    0.73
  -3  14 -11    5.09    0.41
 -11  14  11    5.23    0.39
 -14  11  11    5.40    0.38
  -3 -11  11    4.74    0.38
 -14  11  11    5.20    0.41
 -14  11  11    5.40    0.42
 -11  14  11    4.40    0.69
 -11  14  11    6.05    0.91
 -14  11  11    6.24    0.99
  -3  14 -11    5.04    0.43
   3  11 -11    4.77    0.40
 -14   3 -11    5.46    0.44
 -11  14  11    5.61    0.44
 -14  11  11    5.47    0.43
  11   3  11    5.10    0.41
 -14   3 -11    5.73    0.43
  -3  14 -14    2.86    0.34
 -14   3 -14    1.60    0.61
  -3  14 -14    2.63    0.52
   3  11 -14    3.15    0.52
 -14   3 -14    2.57    0.34
  11   3  14    2.67    0.31
 -11  14  14    2.46    0.28
 -14  11  14    2.63    0.27
  -3 -11  14    2.46    0.27
 -14  11  14    2.77    0.31
 -11  14  14    2.85    0.71
  -3 -11  14    2.27    0.46
 -14   3 -14    3.04    0.37
 -14  11  14    2.69    0.32
 -14  11  14    2.55    0.32
   3  11 -14    2.57    0.31
  11   3  17    2.46    0.30
 -11  14  17    2.69    0.29
 -14  11  17    2.53    0.31
 -11  -3 -17    1.45    0.68
 -14   3 -17    2.13    0.69
  -3  14 -17    2.15    0.52
 -11  14  17    3.09    0.69
  -3 -11  17    2.86    0.47
 -14   3 -17    2.82    0.41
 -11  14  17    2.55    0.31
 -14  11  17    2.24    0.30
  -3  14 -17    2.23    0.35
  14  -3  17    2.70    0.27
 -14   3 -17    2.66    0.37
  -3 -11  17    2.41    0.27
   3  11 -17    2.65    0.33
  -3  14 -17    2.28    0.35
  -3  14 -20   26.84    1.51
   3  11 -20   25.99    1.48
 -14   3 -20   29.07    1.58
 -14   3 -20   25.81    1.51
 -14  11  20   26.27    1.45
  11   3  20   26.88    1.44
  14  -3  20   25.50    1.42
  -3  14 -20   24.25    1.49
 -11  14  20   28.01    1.47
 -14  11  20   25.22    1.44
  -3  14 -23   -0.02    0.24
 -11  14  23    0.28    0.19
 -14  11  23    0.18    0.16
   3  11 -23   -0.23    0.23
  -3  14 -23    0.58    0.27
 -14   3 -23    0.28    0.28
 -14   3 -23    0.06    0.30
  -3 -11  23    0.20    0.15
  11   3  23    0.32    0.18
 -11  -3 -26   -0.03    0.23
 -14   3 -26    0.25    0.22
  -3 -11  26    0.17    0.12
  -3  14 -26    0.21    0.20
 -11  14  26    0.12    0.15
 -14  11  26    0.14    0.13
 -14   3 -26   -0.04    0.21
  -3  14 -26    0.08    0.19
 -14  11  29    1.20    0.12
 -11  14  29    1.60    0.14
 -12  14 -26   -0.07    0.22
 -14  12 -26    0.10    0.24
 -14  12 -26    0.18    0.24
  12 -14  26    0.26    0.11
 -14   2  26    0.39    0.17
 -12  -2  26    0.19    0.14
  12 -14  23    0.16    0.14
 -12  -2  23    0.13    0.19
 -14   2  23    0.25    0.22
 -12  14 -23    0.39    0.28
 -14  12 -23   -0.02    0.32
 -14  12 -23   -0.04    0.30
 -12  -2  23   -0.04    0.14
   2  12  23    0.43    0.21
  -2  14  23    0.47    0.17
 -14  12 -20    8.73    0.72
 -12  14 -20   11.02    0.75
 -12  -2  20   11.36    0.69
 -14   2  20   10.92    0.67
 -14   2  20   10.19    0.68
 -14  12 -20   10.14    0.75
 -12  14 -20    8.69    0.72
 -14  12 -20    9.80    0.77
 -12  -2  20    9.12    0.63
   2  12  20   10.53    0.64
  -2  14  20    9.48    0.61
  12 -14  20   10.70    0.62
 -12  -2  20   10.78    0.64
  -2  14  17    1.64    0.46
 -12  14 -17    1.52    0.35
 -14  12 -17    1.54    0.35
 -14   2  17    1.21    0.29
 -12  -2  17    1.44    0.28
  -2  14  17    1.71    0.21
   2  12  17    1.78    0.26
 -14  12 -17    1.65    0.33
  12 -14  17    1.69    0.24
 -12  -2  17    1.88    0.34
 -14   2  17    1.60    0.33
 -12  14 -17    1.91    0.33
 -14  12 -17    1.42    0.35
 -12  -2  17    2.20    0.28
 -14  12 -14    3.66    0.37
  12 -14  14    2.94    0.30
 -12  14 -14    3.46    0.41
 -14   2  14    3.10    0.30
 -12  -2  14    3.91    0.36
 -12  14 -14    2.76    0.36
 -14  12 -14    3.23    0.38
  -2  14  14    3.86    0.59
 -12  -2  14    2.57    0.45
 -14   2  14    2.33    0.46
 -12  -2  14    2.84    0.41
 -14   2  14    3.60    0.41
 -12  14 -14    1.83    0.62
 -14  12 -14    3.15    0.66
 -12  14 -14    4.10    0.75
 -12  -2  14    3.08    0.35
 -14   2  14    3.84    0.39
   2  12  14    2.93    0.32
  -2  14  14    2.90    0.27
 -14  12 -14    3.07    0.39
 -14   2  11    2.31    0.35
 -14  12 -11    2.80    0.32
 -12  14 -11    2.99    0.32
 -12  -2  11    2.61    0.30
 -14   2  11    2.90    0.30
 -14   2  11    3.30    0.36
 -12  -2  11    2.78    0.35
  -2  14  11    3.40    0.54
 -14  12 -11    3.50    0.61
 -12  14 -11    3.00    0.58
 -12  14 -11    2.47    0.59
 -14  12 -11    2.87    0.28
 -14  12 -11    2.51    0.30
  -2  14  11    2.47    0.25
   2  12  11    2.43    0.30
  -2  14  11    3.10    0.28
 -12  14 -11    2.85    0.34
 -14  12 -11    2.49    0.33
  -2  14   8   40.57    2.00
 -14  12  -8   37.66    2.02
 -12  14  -8   37.53    2.02
 -12  -2   8   40.16    2.03
 -14   2   8   40.62    2.02
 -14  12  -8   37.07    2.01
 -12  14  -8   32.86    2.33
 -12  14  -8   38.43    2.39
 -12  -2   8   40.36    2.35
 -14   2   8   39.30    2.35
 -14  12  -8   40.44    2.00
 -14  12  -8   37.11    2.31
   2  12   8   36.17    2.00
  -2  14   8   34.31    1.97
 -14   2   8   38.22    2.05
 -12  14  -8   36.62    2.01
 -14  12  -8   38.07    2.01
 -12  14  -5    8.37    0.88
 -12  -2   5    9.62    0.60
  -2  14   5   10.16    0.60
 -12  14  -5   10.16    0.61
 -14  12  -5    9.20    0.60
 -12  -2   5   10.94    0.94
 -14  12  -5    8.38    0.82
 -14   2   5    9.93    0.91
 -12  14  -5    9.66    0.80
 -14  12  -5    9.51    0.58
 -14   2   5    9.03    0.56
 -14  12  -5    9.51    0.60
 -12  14  -5    9.69    0.59
 -14  12  -5    9.76    0.60
 -12  14  -5    9.13    0.85
 -12  14  -5    9.26    0.80
  -2  14   5    8.27    0.56
   2  12   5    9.94    0.61
 -14  12  -2   13.28    0.81
 -12  -2   2   16.93    1.17
 -14   2   2   14.14    1.10
 -14  12  -2   15.97    1.09
 -12  14  -2   13.84    1.02
 -14   2   2   18.08    1.10
 -14   2   2   12.85    0.78
 -14  12  -2   14.71    0.81
 -12  14  -2   12.85    1.01
  -2  14   2   15.35    0.83
 -12  14  -2   15.28    1.27
 -14  12  -2   14.00    0.82
 -12  14  -2   13.58    0.82
 -14  12  -2   13.63    0.80
 -14   2   2   13.40    0.78
 -12  14  -2   14.18    0.80
 -12  -2  -1   44.65    2.50
 -14   2  -1   45.78    2.52
 -14   2  -1   60.45    2.62
 -12  -2  -1   48.08    2.47
 -14  12   1   53.15    2.58
 -12  14   1   44.64    2.44
 -14  12   1   45.15    2.24
 -14   2  -1   42.84    2.23
 -12  -2  -1   39.52    2.21
 -14  12   1   41.93    2.24
 -14  12   1   47.66    2.25
 -12  14   1   46.28    2.26
  -2 -12   1   41.01    2.22
 -12  14   1   43.46    2.74
 -12  14   1   40.53    2.22
 -14  12   1   38.98    2.23
 -14  12   1   42.36    2.24
 -12  14   1   41.08    2.23
 -12  14   4    1.16    0.41
 -12  14   4    0.79    0.49
 -14  12   4    0.87    0.45
 -14   2  -4    0.58    0.33
 -14   2  -4    0.87    0.30
 -12  -2  -4    0.95    0.32
 -14   2  -4    0.71    0.17
 -12  -2  -4    0.62    0.16
 -14  12   4    0.95    0.18
 -12  14   4    0.81    0.17
 -12  14   4    0.78    0.18
  12   2   4    0.99    0.19
  -2 -12   4    0.72    0.16
 -14   2  -4    0.67    0.15
 -14  12   4    0.78    0.16
 -12  14   4    0.93    0.19
 -12  14   7    9.82    0.58
 -14  12   7    9.99    0.57
  12   2   7    8.76    0.59
 -12  14   7   10.69    1.08
  -2  14  -7    9.41    0.59
 -12  -2  -7    9.39    0.59
 -14   2  -7    9.27    0.59
 -14  12   7    8.88    0.58
 -14   2  -7    9.06    0.58
 -14  12   7    9.03    0.55
 -12  14   7    9.64    0.58
  -2  14  -7    9.23    0.89
 -14   2  -7    7.79    0.90
 -14  12  10   10.27    0.59
  -2 -12  10    8.01    0.59
   2 -14  10    9.38    0.62
  12   2  10   10.31    0.62
 -14  12  10    9.64    0.61
 -14  12  10    9.32    0.63
 -12  14  10    8.98    0.97
 -12  14  10   12.25    1.23
 -14  12  10   10.61    1.28
  -2  14 -10    9.44    0.62
   2  12 -10    9.28    0.61
 -12  -2 -10    7.23    0.99
 -14   2 -10    7.98    1.02
  -2  14 -10   10.89    0.97
   2  12 -10    9.16    0.89
 -14  12  10   10.10    0.65
 -14   2 -10   10.16    0.62
 -12  14  10    9.85    0.59
 -14  12  13    2.66    0.27
 -14  12  13    2.52    0.30
  12   2  13    2.26    0.30
 -12  -2 -13    2.41    0.74
 -14   2 -13    2.76    0.67
  -2  14 -13    2.62    0.53
   2  12 -13    2.93    0.54
 -12  14  13    2.89    0.76
 -14  12  13    2.20    0.76
   2  12 -13    2.18    0.29
 -14   2 -13    2.63    0.32
 -14  12  13    2.41    0.31
  14  -2  13    2.63    0.28
   2 -14  13    2.08    0.28
  -2 -12  13    2.56    0.28
  -2  14 -16    0.65    0.28
  -2  14 -16    1.62    0.47
 -14   2 -16    1.11    0.59
   2  12 -16    1.26    0.41
  12   2  16    1.39    0.26
  14  -2  16    1.93    0.24
 -14  12  16    1.50    0.23
 -12  14  16    1.25    0.63
 -14  12  16    1.12    0.63
  -2 -12  16    1.16    0.40
 -14   2 -16    1.83    0.38
 -14  12  16    1.42    0.26
 -14  12  16    1.57    0.28
   2  12 -16    1.47    0.29
  -2  14 -16    1.62    0.31
  -2 -12  16    1.22    0.24
   2 -14  16    1.33    0.28
 -14   2 -16    0.80    0.29
 -14   2 -19    0.10    0.27
 -14   2 -19    0.54    0.36
  -2 -12  19    0.69    0.21
   2 -14  19    0.60    0.23
  14  -2  19    0.70    0.19
  12   2  19    0.63    0.21
 -14  12  19    0.62    0.23
  -2  14 -19    0.38    0.28
   2  12 -19    0.53    0.28
  -2  14 -19    0.54    0.26
 -14  12  19    0.17    0.21
 -14   2 -22    0.75    0.26
  -2 -12  22    0.61    0.18
  -2  14 -22    1.24    0.31
   2  12 -22    0.94    0.28
  14  -2  22    0.88    0.18
  12   2  22    0.80    0.20
 -14   2 -22    1.22    0.35
  -2  14 -22    0.51    0.25
 -14  12  22    0.71    0.19
 -14  12  25    0.83    0.17
  12   2  25    0.75    0.17
 -14   2 -25    0.62    0.22
  -2  14 -25    1.01    0.25
   2  12 -25    0.88    0.22
  -2 -12  25    0.97    0.16
   2 -14  25    0.94    0.18
 -12  -2 -25    0.92    0.27
 -14   2 -25    0.59    0.26
  -2  14 -28    2.46    0.25
 -12  -2 -28    3.07    0.28
 -14  12  28    2.97    0.21
   2 -14  28    3.34    0.22
  -2 -12  28    3.05    0.21
 -14  13 -27    4.14    0.35
 -13  14 -27    2.99    0.32
 -13  14 -27    4.10    0.34
 -14  13 -27    4.02    0.35
 -13  14 -27    3.34    0.34
 -14  13 -27    3.99    0.35
 -13  -1  27    4.03    0.27
 -14   1  27    4.20    0.28
 -13  14 -24    1.90    0.34
 -14  13 -24    2.42    0.37
 -14   1  24    2.34    0.27
 -13  -1  24    2.51    0.27
   1  13  24    3.08    0.27
 -13  14 -24    1.99    0.35
 -14  13 -24    2.29    0.36
 -14  13 -21    2.29    0.38
 -13  14 -21    2.29    0.38
 -13  14 -21    2.32    0.40
 -14  13 -21    2.22    0.40
   1  13  21    2.94    0.27
  -1  14  21    2.71    0.25
 -14   1  21    2.14    0.28
 -14  13 -21    2.14    0.40
 -13  14 -21    2.50    0.38
 -13  -1  21    2.43    0.24
 -13  -1  21    2.72    0.33
 -14   1  21    2.24    0.32
 -13  -1  21    2.33    0.27
 -13  14 -18   -0.08    0.29
 -14  13 -18   -0.15    0.29
 -14   1  18    0.52    0.25
 -13  -1  18    0.22    0.24
 -13  14 -18    0.26    0.29
 -14  13 -18    0.36    0.31
 -13  14 -18   -0.02    0.30
 -14  13 -18    0.09    0.30
 -14   1  18    0.32    0.27
 -13  -1  18    0.39    0.28
   1  13  18    0.32    0.18
  -1  14  18    0.42    0.16
 -13  -1  18    0.43    0.19
 -14   1  18    0.10    0.14
   1  13  15    4.38    0.37
  -1  14  15    4.29    0.35
  -1  14  15    4.64    0.67
 -14   1  15    5.10    0.58
 -13  -1  15    3.96    0.53
 -14   1  15    4.50    0.43
 -13  -1  15    3.83    0.41
 -13  14 -15    4.49    0.44
 -14  13 -15    4.32    0.45
 -13  14 -15    3.61    0.45
 -14  13 -15    4.34    0.46
 -13  -1  15    4.91    0.47
 -14   1  15    5.36    0.39
 -13  -1  15    4.95    0.40
 -13  14 -15    4.42    0.45
 -14  13 -15    4.29    0.43
 -14  13 -15    5.10    0.81
 -13  14 -15    3.13    0.73
   1  13  12    5.79    0.42
  -1  14  12    4.84    0.39
 -13  14 -12    5.05    0.48
 -14  13 -12    5.64    0.48
 -14   1  12    6.11    0.50
 -13  -1  12    6.04    0.46
 -14   1  12    5.18    0.43
  -1  14  12    4.76    0.66
 -14   1  12    4.64    0.59
 -14   1  12    5.19    0.48
 -13  -1  12    5.04    0.46
 -14  13 -12    6.33    0.47
 -13  14 -12    5.69    0.46
 -13  14 -12    4.97    0.75
 -14  13 -12    3.89    0.71
 -13  14 -12    4.79    0.78
 -13  14 -12    5.77    0.47
 -14  13 -12    5.48    0.45
 -14  13  -9    5.10    0.43
 -13  14  -9    4.67    0.44
 -13  -1   9    5.61    0.45
 -14   1   9    6.58    0.45
 -13  14  -9    6.23    0.75
 -14  13  -9    4.86    0.67
 -13  14  -9    4.25    0.66
 -14   1   9    4.80    0.48
 -13  -1   9    5.23    0.65
 -14   1   9    5.72    0.69
 -14   1   9    5.69    0.48
 -13  -1   9    4.78    0.47
 -14  13  -9    5.74    0.44
 -13  14  -9    6.35    0.44
 -14  13  -9    5.49    0.44
 -13  14  -9    5.39    0.44
  -1  14   9    6.34    0.41
   1  13   9    5.87    0.39
   1  13   9    6.05    0.42
  -1  14   9    4.95    0.39
 -13  14  -9    5.54    0.45
 -14  13  -9    5.35    0.44
 -13  -1   6    5.48    0.40
 -14   1   6    4.72    0.37
  -1  14   6    4.42    0.34
   1  13   6    4.23    0.36
 -13  14  -6    5.04    0.39
 -14  13  -6    4.57    0.38
 -13  14  -6    4.53    0.58
 -14   1   6    5.98    0.67
 -13  -1   6    4.70    0.64
 -14  13  -6    4.21    0.34
 -14   1   6    4.30    0.32
 -14  13  -6    4.16    0.37
 -13  14  -6    4.96    0.38
  -1  14   6    5.02    0.36
   1  13   6    4.80    0.35
 -13  14  -6    3.43    0.58
 -13  14  -6    4.62    0.39
 -14  13  -6    4.04    0.37
 -13  14  -3   11.97    1.09
 -13  14  -3   11.61    0.73
 -14  13  -3   12.27    0.73
  -1  14   3   13.64    0.73
 -14  13  -3   11.96    0.70
 -13  -1   3   10.33    0.66
 -14   1   3   11.68    0.68
 -13  14  -3   11.82    0.69
 -13  14  -3   10.69    0.92
   1  13   3   12.26    0.73
  -1  14   3   12.51    0.71
 -13  14  -3   12.20    0.73
 -14  13  -3   12.77    0.73
 -13  14  -3   12.30    0.71
 -14  13  -3   11.33    0.71
 -13  -1   3   12.05    1.03
 -14   1   3   12.35    1.04
 -14  13  -3   10.61    0.94
 -13  14  -3   10.89    0.92
 -13  -1   0  110.75    5.64
 -14   1   0  146.48    5.70
 -14  13   0  129.99    5.67
 -13  -1   0  132.51    5.62
 -13  14   0  105.31    5.55
 -14   1   0  107.93    5.63
 -14   1   0  101.76    5.30
 -14  13   0  103.29    5.31
 -13  -1   0   94.33    5.29
 -13  14   0  102.58    5.31
 -14  13   0  101.04    5.32
 -14  13   0  101.00    5.32
 -13  14   0  102.22    5.32
 -13  14   0  107.98    5.34
 -14  13   0  107.68    5.33
 -14  13   0  111.89    5.33
 -13  14   0  104.93    5.84
 -13  -1  -3    0.03    0.23
 -14   1  -3   -0.11    0.24
 -14   1  -3   -0.57    0.38
 -13  -1  -3    0.15    0.29
 -13  -1  -3    0.12    0.15
 -14   1  -3    0.23    0.14
 -14  13   3    0.13    0.16
 -14  13   3    0.21    0.16
 -13  14   3    0.11    0.17
 -13  14   3    0.03    0.16
  -1 -13   3    0.21    0.14
 -13  14   3    0.10    0.14
  13   1   3    0.14    0.17
 -14  13   3    0.23    0.13
 -13  14   3    0.27    0.49
 -13  14   3    0.24    0.37
 -14  13   6    0.35    0.14
 -13  14   6    0.33    0.14
 -13  14   6    0.23    0.17
 -14  13   6    0.57    0.17
  14  -1   6    0.53    0.17
  13   1   6    0.53    0.17
 -13  14   6    0.31    0.18
 -14  13   6    0.48    0.17
 -13  14   6    0.14    0.41
 -14  13   6    0.23    0.43
 -13  14   6    0.27    0.43
 -13  -1  -6    0.34    0.31
 -14   1  -6    0.53    0.18
 -13  -1  -6    0.59    0.17
 -14  13   6    0.62    0.18
 -13  14   6    0.58    0.17
 -14   1  -6    0.06    0.40
  -1  14  -6    0.71    0.38
  -1  14  -6    0.16    0.16
  13   1   9    0.63    0.19
  14  -1   9    0.35    0.18
 -14  13   9    0.56    0.54
 -13  14   9    0.19    0.40
 -13  14   9    0.35    0.58
  -1  14  -9    0.49    0.20
 -13  -1  -9    0.24    0.22
 -14   1  -9    0.48    0.20
 -13  14   9    0.30    0.19
 -14  13   9    0.41    0.20
 -14  13   9    0.65    0.17
 -13  14   9    0.61    0.17
 -14  13   9    0.63    0.16
 -13  14   9    0.45    0.16
 -14  13   9    0.42    0.18
  -1 -13   9    0.67    0.20
   1 -14   9    0.47    0.20
  -1  14  -9    0.40    0.36
 -13  -1  -9   -0.28    0.52
 -14   1  -9   -0.41    0.63
   1  13  -9    0.68    0.36
 -14   1  -9    0.47    0.17
  13   1  12    2.05    0.28
  14  -1  12    1.96    0.26
 -13  14  12    2.61    0.70
 -14  13  12    1.78    0.71
   1  13 -12    2.33    0.29
 -14   1 -12    2.22    0.34
 -14  13  12    1.97    0.30
 -13  14  12    0.40    0.30
 -13  14  12    2.36    0.27
 -14  13  12    2.40    0.26
 -14  13  12    2.42    0.28
  -1 -13  12    2.14    0.26
   1 -14  12    2.31    0.28
 -14   1 -12    1.90    0.27
   1  13 -12    2.95    0.51
 -13  -1 -12    1.08    0.58
 -14   1 -12    1.55    0.59
  -1  14 -12    2.22    0.49
 -13  14  15    0.10    0.59
 -14  13  15   -0.63    0.72
 -13  -1 -15   -0.83    0.76
 -14   1 -15   -0.09    0.56
  -1  14 -15    0.25    0.34
   1  13 -15   -0.06    0.37
   1 -14  15    0.24    0.20
  -1 -13  15    0.19    0.21
 -14  13  15    0.03    0.22
 -13  14  15    0.37    0.23
 -14  13  15    0.04    0.22
 -14  13  15    0.14    0.19
  -1  14 -15    0.07    0.24
   1  13 -15   -0.03    0.27
 -14   1 -15    0.10    0.24
  13   1  15   -0.03    0.23
  14  -1  15    0.03    0.19
 -14   1 -18    1.63    0.39
 -14  13  18    1.58    0.27
 -14  13  18    1.65    0.26
 -14   1 -18    1.33    0.29
  -1  14 -18    1.90    0.33
   1  13 -18    1.58    0.33
   1 -14  18    1.59    0.26
  -1 -13  18    1.77    0.26
  13   1  18    1.73    0.25
  14  -1  18    1.77    0.24
  13   1  21   10.37    0.62
  14  -1  21    9.16    0.60
 -14  13  21    9.92    0.63
   1  13 -21   11.23    0.70
  -1  14 -21   10.35    0.70
 -14   1 -21   11.17    0.76
 -14   1 -24   -0.13    0.27
 -13  -1 -24    0.18    0.26
 -14  13  24    0.18    0.15
  13   1  24    0.09    0.15
  -1  14 -24    0.42    0.24
   1  13 -24    0.33    0.21
  -1 -13  24    0.18    0.14
   1 -14  24    0.43    0.16
 -14  13  27   -0.01    0.10
  -1  14 -27    0.11    0.16
   1  13 -27   -0.05    0.14
   1 -14  27    0.01    0.11
  -1 -13  27   -0.04    0.11
 -14   1 -27    0.11    0.18
 -13  -1 -27    0.11    0.18
 -14   0  28    6.65    0.38
 -14  14 -25   -0.44    0.26
 -14   0  25   -0.07    0.16
 -14  14 -25   -0.11    0.24
 -14  14 -25    0.19    0.23
 -14  14 -22    0.50    0.31
   0  14  22    0.23    0.15
 -14  14 -22    0.06    0.29
 -14   0  22    0.11    0.17
 -14   0  22    0.28    0.22
 -14   0  19   -0.07    0.22
 -14  14 -19   -0.13    0.29
 -14  14 -19   -0.09    0.30
   0  14  19    0.02    0.16
 -14   0  19   -0.10    0.14
 -14   0  19    0.11    0.24
 -14  14 -19    0.15    0.29
 -14   0  16   42.02    2.34
 -14  14 -16   44.30    2.38
 -14  14 -16   43.44    2.37
 -14   0  16   45.81    2.32
 -14   0  16   43.16    2.37
   0  14  16   44.60    2.30
 -14  14 -16   42.43    2.38
   0  14  13    0.08    0.18
 -14   0  13   -0.03    0.20
 -14  14 -13    0.14    0.26
 -14   0  13   -0.19    0.31
 -14  14 -13    0.15    0.43
 -14  14 -13   -0.12    0.24
 -14   0  13    0.03    0.26
 -14  14 -13   -0.06    0.23
   0  14  10   45.87    2.36
 -14  14 -10   42.50    2.40
 -14  14 -10   43.07    2.41
 -14   0  10   53.39    2.43
 -14   0  10   44.45    2.44
 -14   0  10   46.14    2.43
 -14   0  10   46.47    2.71
   0  14  10   44.29    2.37
 -14  14 -10   43.53    2.40
 -14  14 -10   44.22    2.79
 -14  14 -10   46.01    2.41
 -14   0   7    0.02    0.23
 -14  14  -7   -0.27    0.33
 -14   0   7   -0.16    0.35
   0  14   7    0.07    0.15
   0  14   7    0.07    0.15
 -14  14  -7   -0.03    0.19
 -14  14  -7    0.33    0.33
 -14  14  -7    0.13    0.18
 -14   0   7    0.02    0.19
 -14  14  -7   -0.03    0.18
 -14  14  -4   41.16    2.04
 -14   0   4   38.79    2.41
 -14  14  -4   35.21    2.27
 -14  14  -4   38.10    2.01
 -14   0   4   35.07    1.98
 -14  14  -4   38.31    2.03
 -14  14  -4   39.99    2.05
 -14  14  -4   39.27    2.05
   0  14   4   38.88    2.03
   0  14   4   41.68    2.03
 -14  14  -4   34.13    2.27
 -14   0   1    0.04    0.13
 -14  14  -1   -0.04    0.17
 -14  14  -1    0.04    0.17
 -14  14  -1    0.20    0.31
 -14   0   1   -0.23    0.30
 -14   0   1    0.29    0.31
 -14  14  -1    0.20    0.16
 -14  14  -1   -0.02    0.15
 -14  14  -1    0.03    0.16
   0  14   1   -0.08    0.17
 -14   0  -2    1.78    0.38
 -14   0  -2    2.85    0.46
 -14   0  -2    1.50    0.22
 -14  14   2    2.51    0.26
 -14  14   2    2.50    0.27
 -14  14   2    2.43    0.25
 -14  14   2    2.14    0.24
 -14  14   2    2.47    0.24
  14   0   2    2.12    0.25
   0 -14   5   -0.01    0.13
 -14  14   5    0.43    0.43
 -14   0  -5   -0.09    0.31
 -14   0  -5    0.19    0.16
 -14  14   5    0.01    0.17
 -14  14   5    0.04    0.13
 -14  14   5    0.17    0.15
 -14  14   5   -0.06    0.16
  14   0   5   -0.03    0.16
  14   0   8   78.57    3.92
 -14  14   8   91.54    4.72
   0  14  -8   74.11    3.92
 -14   0  -8   77.56    3.93
 -14  14   8   78.93    3.96
   0  14  -8   85.49    4.38
 -14  14   8   76.71    3.91
 -14  14   8   76.05    3.89
   0 -14   8   71.76    3.92
 -14   0  -8   71.27    4.38
 -14  14  11    0.31    0.60
 -14   0 -11   -0.48    0.50
   0  14 -11   -0.12    0.37
 -14   0 -11    0.17    0.23
 -14  14  11   -0.09    0.21
   0 -14  11   -0.08    0.20
 -14  14  11   -0.01    0.17
 -14  14  11   -0.18    0.20
  14   0  11   -0.29    0.21
 -14  14  14    9.12    0.60
 -14  14  14    9.52    0.66
 -14  14  14    8.79    0.62
   0  14 -14   10.65    0.67
 -14   0 -14   11.15    0.72
  14   0  14    9.25    0.60
 -14  14  14    7.56    1.16
   0  14 -14    9.29    0.94
   0 -14  14    8.57    0.61
 -14  14  17   -0.05    0.18
  14   0  17    0.17    0.18
   0 -14  17    0.07    0.21
   0  14 -17    0.26    0.26
 -14  14  17   -0.14    0.23
 -14   0 -20    2.45    0.41
 -14  14  20    2.13    0.29
  14   0  20    3.05    0.27
   0  14 -20    2.32    0.36
  14   0  23    0.02    0.14
 -14  14  23   -0.14    0.16
   0  14 -23   -0.03    0.24
   0 -14  23   -0.04    0.15
 -14   0 -23    0.02    0.28
   0 -14  26    1.88    0.17
 -14  14  26    1.61    0.18
 -14   0 -26    1.24    0.24
   0  14 -26    1.70    0.23
   8 -15  29   13.92    0.70
  -7  15  29   12.47    0.69
 -15   7  26    7.21    0.45
  -7  15  26    6.57    0.42
[truncated: 597,842 more chars]
