# Supplementary material for: Synthesis of Aryl‐Substituted Hexa‐Alkynyl Hexaazatrinaphthylenes via Sonogashira Coupling and Evaluation of Their Photophysical Properties
Source: Chem Asian J. 2026 Feb 16;21(4):e01003. doi: 10.1002/asia.202501003 (PMC12909292; doi:10.1002/asia.202501003)
Supplement: Supplementary file 2 — Supporting File 2: asia70632‐sup‐0002‐DataFile.zip. [file ASIA-21-e01003-s002.zip › compound 3m.cif]

data_exp_1045_auto
_audit_creation_date               2024-11-21
_audit_creation_method
;
Olex2 1.5-ac6-020
(compiled 2024.02.14 svn.r2f8d729c for Rigaku Oxford Diffraction, GUI svn.r6966)
;
_shelx_SHELXL_version_number       '2018/3'
_audit_contact_author_address      ?
_audit_contact_author_email        ?
_audit_contact_author_name         ''
_audit_contact_author_phone        ?
_publ_contact_author_id_orcid      ?
_publ_section_references
;
Dolomanov, O.V., Bourhis, L.J., Gildea, R.J, Howard, J.A.K. & Puschmann, H.
 (2009), J. Appl. Cryst. 42, 339-341.

Sheldrick, G.M. (2015). Acta Cryst. A71, 3-8.

Sheldrick, G.M. (2015). Acta Cryst. C71, 3-8.
;
_chemical_name_common              ?
_chemical_name_systematic          ?
_chemical_formula_moiety           '6(C H2 Cl2), C96 H54 N12, 2.5[C6H14]'
_chemical_formula_sum              'C117 H101 Cl12 N12'
_chemical_formula_weight           2100.49
_chemical_melting_point            ?
_chemical_oxdiff_formula           'C96 H54 N2 (H12C6Cl12) (C12H28)'
loop_
  _atom_type_symbol
  _atom_type_description
  _atom_type_scat_dispersion_real
  _atom_type_scat_dispersion_imag
  _atom_type_scat_source
 'C' 'C' 0.0181 0.0091 'International Tables Vol C Tables 4.2.6.8 and 6.1.1.4'
 'H' 'H' 0.0000 0.0000 'International Tables Vol C Tables 4.2.6.8 and 6.1.1.4'
 'Cl' 'Cl' 0.3639 0.7018 'International Tables Vol C Tables 4.2.6.8 and 6.1.1.4'
 'N' 'N' 0.0311 0.0180 'International Tables Vol C Tables 4.2.6.8 and 6.1.1.4'

_shelx_space_group_comment
;
The symmetry employed for this shelxl refinement is uniquely defined
by the following loop, which should always be used as a source of
symmetry information in preference to the above space-group names.
They are only intended as comments.
;
_space_group_crystal_system        'trigonal'
_space_group_IT_number             167
_space_group_name_H-M_alt          'R -3 c'
_space_group_name_Hall             '-R 3 2"c'
loop_
  _space_group_symop_operation_xyz
 'x, y, z'
 '-y, x-y, z'
 '-x+y, -x, z'
 'y, x, -z+1/2'
 'x-y, -y, -z+1/2'
 '-x, -x+y, -z+1/2'
 'x+2/3, y+1/3, z+1/3'
 '-y+2/3, x-y+1/3, z+1/3'
 '-x+y+2/3, -x+1/3, z+1/3'
 'y+2/3, x+1/3, -z+5/6'
 'x-y+2/3, -y+1/3, -z+5/6'
 '-x+2/3, -x+y+1/3, -z+5/6'
 'x+1/3, y+2/3, z+2/3'
 '-y+1/3, x-y+2/3, z+2/3'
 '-x+y+1/3, -x+2/3, z+2/3'
 'y+1/3, x+2/3, -z+7/6'
 'x-y+1/3, -y+2/3, -z+7/6'
 '-x+1/3, -x+y+2/3, -z+7/6'
 '-x, -y, -z'
 'y, -x+y, -z'
 'x-y, x, -z'
 '-y, -x, z-1/2'
 '-x+y, y, z-1/2'
 'x, x-y, z-1/2'
 '-x+2/3, -y+1/3, -z+1/3'
 'y+2/3, -x+y+1/3, -z+1/3'
 'x-y+2/3, x+1/3, -z+1/3'
 '-y+2/3, -x+1/3, z-1/6'
 '-x+y+2/3, y+1/3, z-1/6'
 'x+2/3, x-y+1/3, z-1/6'
 '-x+1/3, -y+2/3, -z+2/3'
 'y+1/3, -x+y+2/3, -z+2/3'
 'x-y+1/3, x+2/3, -z+2/3'
 '-y+1/3, -x+2/3, z+1/6'
 '-x+y+1/3, y+2/3, z+1/6'
 'x+1/3, x-y+2/3, z+1/6'

_cell_length_a                     25.2385(2)
_cell_length_b                     25.2385(2)
_cell_length_c                     26.9958(3)
_cell_angle_alpha                  90
_cell_angle_beta                   90
_cell_angle_gamma                  120
_cell_volume                       14892.0(3)
_cell_formula_units_Z              6
_cell_measurement_reflns_used      19948
_cell_measurement_temperature      100.00(10)
_cell_measurement_theta_max        74.7330
_cell_measurement_theta_min        3.4980
_shelx_estimated_absorpt_T_max     0.620
_shelx_estimated_absorpt_T_min     0.340
_exptl_absorpt_coefficient_mu      3.527
_exptl_absorpt_correction_T_max    1.000
_exptl_absorpt_correction_T_min    0.108
_exptl_absorpt_correction_type     gaussian
_exptl_absorpt_process_details
;
CrysAlisPro 1.171.43.143a (Rigaku Oxford Diffraction, 2024)
Numerical absorption correction based on gaussian integration over
a multifaceted crystal model
Empirical absorption correction using spherical harmonics,
implemented in SCALE3 ABSPACK scaling algorithm.
;
_exptl_absorpt_special_details     ?
_exptl_crystal_colour              'dark orange'
_exptl_crystal_density_diffrn      1.405
_exptl_crystal_density_meas        ?
_exptl_crystal_density_method      ?
_exptl_crystal_description         prism
_exptl_crystal_F_000               6546
loop_
  _exptl_crystal_face_index_h
  _exptl_crystal_face_index_k
  _exptl_crystal_face_index_l
  _exptl_crystal_face_perp_dist
 16 -8 4 0.1710
 7 -16 0 0.2041
 -6 -10 -3 0.1643
 -16 9 -4 0.1576
 0 9 14 0.0936
 -5 -3 16 0.0891
 -2 -11 -10 0.1418
 5 3 -15 0.0589
 6 9 6 0.1339
 9 -8 14 0.1156
 -5 -10 -5 0.1619
 -9 9 -14 0.0896

_exptl_crystal_size_max            0.39
_exptl_crystal_size_mid            0.29
_exptl_crystal_size_min            0.15
loop_
  _exptl_oxdiff_crystal_face_indexfrac_h
  _exptl_oxdiff_crystal_face_indexfrac_k
  _exptl_oxdiff_crystal_face_indexfrac_l
  _exptl_oxdiff_crystal_face_x
  _exptl_oxdiff_crystal_face_y
  _exptl_oxdiff_crystal_face_z
 15.9040 -7.8145 4.1837 -0.9212 -0.2756 0.2747
 6.5652 -16.2793 0.3108 -0.5982 -0.1749 -0.7820
 -6.4315 -9.5916 -3.0755 0.1596 0.0518 -0.9858
 -15.8767 9.1684 -4.0282 0.9424 0.2816 -0.1805
 -0.1123 8.5401 14.0435 -0.2091 0.6925 0.6905
 -4.8675 -2.5996 15.5402 -0.2730 0.9201 -0.2807
 -1.8799 -10.8122 -9.6053 0.1258 -0.4102 -0.9033
 4.9866 3.1232 -15.1884 0.2689 -0.9067 0.3249
 6.3077 8.8486 6.4547 -0.2609 0.1197 0.9579
 8.7404 -8.3441 13.9746 -0.9029 0.4290 -0.0251
 -5.1932 -10.3391 -4.5688 0.1345 -0.0596 -0.9891
 -8.5387 8.8648 -13.8262 0.9008 -0.4282 0.0713

_exptl_transmission_factor_max     ?
_exptl_transmission_factor_min     ?
_diffrn_reflns_av_R_equivalents    0.0291
_diffrn_reflns_av_unetI/netI       0.0129
_diffrn_reflns_Laue_measured_fraction_full  1.000
_diffrn_reflns_Laue_measured_fraction_max  0.989
_diffrn_reflns_limit_h_max         30
_diffrn_reflns_limit_h_min         -31
_diffrn_reflns_limit_k_max         31
_diffrn_reflns_limit_k_min         -30
_diffrn_reflns_limit_l_max         33
_diffrn_reflns_limit_l_min         -33
_diffrn_reflns_number              33695
_diffrn_reflns_point_group_measured_fraction_full  1.000
_diffrn_reflns_point_group_measured_fraction_max  0.989
_diffrn_reflns_theta_full          67.684
_diffrn_reflns_theta_max           75.475
_diffrn_reflns_theta_min           3.502
_diffrn_ambient_environment        N~2~
_diffrn_ambient_temperature        100.00(10)
_diffrn_detector                   'Hybrid Pixel Array Detector'
_diffrn_detector_area_resol_mean   10.0000
_diffrn_detector_type              HyPix
_diffrn_measured_fraction_theta_full  1.000
_diffrn_measured_fraction_theta_max  0.989
_diffrn_measurement_details
;
List of Runs (angles in degrees, time in seconds):

  # Type    Start    End  Width  t~exp~   \w     \q     \k     \f   Frames
--------------------------------------------------------------------------
  1  \w   -100.00 -57.00   0.50    0.85    --  -42.91-163.00 105.00   86
  2  \w     42.00  88.00   0.50    0.85    --   42.91-117.00-104.00   92
  3  \w   -173.00 -48.00   0.50    3.39    --  -96.00 -13.00   0.00  250
  4  \w    -73.00 -36.00   0.50    3.39    --  -96.00  63.00 105.00   74
  5  \w     36.00  61.00   0.50    3.39    --  108.78-104.00 155.00   50
  6  \w     65.00 178.00   0.50    3.39    --  108.78  13.00 171.00  226
  7  \w   -105.00 -39.00   0.50    0.85    --  -42.91 178.00 -30.00  132
  8  \w    -24.00   6.00   0.50    0.85    --  -42.91  19.00  30.00   60
  9  \w     67.00 119.00   0.50    0.85    --   42.91-178.00-120.00  104
 10  \w    -28.00  14.00   0.50    0.85    --   42.91 -19.00-120.00   84
 11  \w    -81.00 -25.00   0.50    3.39    --  -96.00 125.00 -60.00  112
 12  \w    -50.00 -25.00   0.50    3.39    --  -96.00  45.00  30.00   50
 13  \w    -48.00 -22.00   0.50    3.39    --  -96.00  45.00-180.00   52
 14  \w    -47.00 -20.00   0.50    3.39    --  -96.00  45.00 150.00   54
 15  \w    -50.00 -22.00   0.50    3.39    --  -96.00  45.00   0.00   56
 16  \w     42.00  68.00   0.50    3.39    --  108.78 -95.00  60.00   52
 17  \w     36.00  64.00   0.50    3.39    --  108.78 -61.00   0.00   56
 18  \w     36.00  71.00   0.50    3.39    --  108.78 -61.00-180.00   70
 19  \w    138.00 175.00   0.50    3.39    --  108.78  30.00  60.00   74
 20  \w     75.00 104.00   0.50    3.39    --  108.78 -95.00  60.00   58
 21  \w     85.00 173.00   0.50    3.39    --  108.78  30.00-120.00  176
 22  \w     85.00 123.00   0.50    3.39    --  108.78  30.00  60.00   76
 23  \w     86.00 178.00   0.50    3.39    --  108.78  30.00-150.00  184
;
_diffrn_measurement_device         'four-circle diffractometer'
_diffrn_measurement_device_type    'XtaLAB Synergy, Dualflex, HyPix'
_diffrn_measurement_method         '\w scans'
_diffrn_orient_matrix_type        
 'CrysAlisPro convention (1999,Acta A55,543-557)'
_diffrn_orient_matrix_UB_11        -0.0411224000
_diffrn_orient_matrix_UB_12        0.0196452000
_diffrn_orient_matrix_UB_13        -0.0271629000
_diffrn_orient_matrix_UB_21        -0.0306871000
_diffrn_orient_matrix_UB_22        -0.0006894000
_diffrn_orient_matrix_UB_23        0.0494825000
_diffrn_orient_matrix_UB_31        0.0483239000
_diffrn_orient_matrix_UB_32        0.0676860000
_diffrn_orient_matrix_UB_33        0.0083933000
_diffrn_radiation_monochromator    mirror
_diffrn_radiation_probe            x-ray
_diffrn_radiation_type             'Cu K\a'
_diffrn_radiation_wavelength       1.54184
_diffrn_source                     'micro-focus sealed X-ray tube'
_diffrn_source_type                'PhotonJet (Cu) X-ray Source'
_reflns_Friedel_coverage           0.000
_reflns_Friedel_fraction_full      .
_reflns_Friedel_fraction_max       .
_reflns_number_gt                  3183
_reflns_number_total               3407
_reflns_special_details
;
 Reflections were merged by SHELXL according to the crystal
 class for the calculation of statistics and refinement.
 
 Structure factors included contributions from the .fab file.
 
 _reflns_Friedel_fraction is defined as the number of unique
 Friedel pairs measured divided by the number that would be
 possible theoretically, ignoring centric projections and
 systematic absences.
;
_reflns_threshold_expression       'I > 2\s(I)'
_computing_cell_refinement         'CrysAlisPro 1.171.43.143a (Rigaku OD, 2024)'
_computing_data_collection        
 'CrysAlisPro system (CCD 43.143a 64-bit (release 25-10-2024))'
_computing_data_reduction          'CrysAlisPro 1.171.43.143a (Rigaku OD, 2024)'
_computing_molecular_graphics      'Olex2 1.5-ac6-020 (Dolomanov et al., 2009)'
_computing_publication_material    'Olex2 1.5-ac6-020 (Dolomanov et al., 2009)'
_computing_structure_refinement    'SHELXL 2018/3 (Sheldrick, 2015)'
_computing_structure_solution      'SHELXT 2018/2 (Sheldrick, 2018)'
_refine_diff_density_max           1.589
_refine_diff_density_min           -0.855
_refine_diff_density_rms           0.081
_refine_ls_extinction_coef         .
_refine_ls_extinction_method       none
_refine_ls_goodness_of_fit_ref     1.116
_refine_ls_hydrogen_treatment      constr
_refine_ls_matrix_type             full
_refine_ls_number_parameters       191
_refine_ls_number_reflns           3407
_refine_ls_number_restraints       0
_refine_ls_R_factor_all            0.0834
_refine_ls_R_factor_gt             0.0815
_refine_ls_restrained_S_all        1.116
_refine_ls_shift/su_max            0.001
_refine_ls_shift/su_mean           0.000
_refine_ls_structure_factor_coef   Fsqd
_refine_ls_weighting_details      
 'w=1/[\s^2^(Fo^2^)+(0.1562P)^2^+32.9589P] where P=(Fo^2^+2Fc^2^)/3'
_refine_ls_weighting_scheme        calc
_refine_ls_wR_factor_gt            0.2551
_refine_ls_wR_factor_ref           0.2577
_refine_special_details            ?
_olex2_refinement_description
;
1. Fixed Uiso
 At 1.2 times of:
  All C(H) groups, All C(H,H) groups
 At 1.5 times of:
  All C(H,H,H) groups
2.a Secondary CH2 refined with riding coordinates:
 C00I(H00E,H00G)
2.b Aromatic/amide H refined with riding coordinates:
 C009(H009), C00D(H00D), C00F(H00F), C00J(H00J), C00K(H00K), C00L(H00L)
2.c Idealised Me refined as rotating group:
 C00H(H00A,H00B,H00C)
;
_atom_sites_solution_hydrogens     geom
_atom_sites_solution_primary       dual
_atom_sites_solution_secondary     ?
loop_
  _atom_site_label
  _atom_site_type_symbol
  _atom_site_fract_x
  _atom_site_fract_y
  _atom_site_fract_z
  _atom_site_U_iso_or_equiv
  _atom_site_adp_type
  _atom_site_occupancy
  _atom_site_site_symmetry_order
  _atom_site_calc_flag
  _atom_site_refinement_flags_posn
  _atom_site_refinement_flags_adp
  _atom_site_refinement_flags_occupancy
  _atom_site_disorder_assembly
  _atom_site_disorder_group
 Cl01 Cl 0.74055(4) 0.51653(5) 0.46303(5) 0.0807(4) Uani 1 1 d . . . . .
 Cl02 Cl 0.60985(5) 0.43540(8) 0.45535(5) 0.1028(5) Uani 1 1 d . . . . .
 N003 N 0.60428(9) 0.39774(8) 0.57950(8) 0.0334(5) Uani 1 1 d . . . . .
 N004 N 0.64123(11) 0.60930(11) 0.52342(11) 0.0515(7) Uani 1 1 d . . . . .
 C005 C 0.63298(9) 0.36591(9) 0.58268(9) 0.0306(5) Uani 1 1 d . . . . .
 C006 C 0.54228(10) 0.36563(10) 0.58007(10) 0.0348(5) Uani 1 1 d . . . . .
 C007 C 0.50908(12) 0.39770(12) 0.57471(11) 0.0425(6) Uani 1 1 d . . . . .
 C008 C 0.54024(11) 0.46229(12) 0.56497(12) 0.0455(7) Uani 1 1 d . . . . .
 C009 C 0.44634(13) 0.36497(13) 0.57884(14) 0.0523(8) Uani 1 1 d . . . . .
 H009 H 0.423846 0.385731 0.575542 0.063 Uiso 1 1 calc R U . . .
 C00A C 0.56241(12) 0.51514(13) 0.55539(13) 0.0488(7) Uani 1 1 d . . . . .
 C00B C 0.58671(12) 0.57912(13) 0.54473(13) 0.0506(7) Uani 1 1 d . . . . .
 C00C C 0.66504(13) 0.67049(13) 0.51429(14) 0.0558(8) Uani 1 1 d . . . . .
 C00D C 0.55133(13) 0.60627(13) 0.55778(14) 0.0565(8) Uani 1 1 d . . . . .
 H00D H 0.511899 0.582545 0.572093 0.068 Uiso 1 1 calc R U . . .
 C00E C 0.63295(14) 0.70144(14) 0.52709(16) 0.0606(9) Uani 1 1 d . . . . .
 C00F C 0.57528(14) 0.66759(14) 0.54927(17) 0.0623(9) Uani 1 1 d . . . . .
 H00F H 0.552841 0.687101 0.558389 0.075 Uiso 1 1 calc R U . . .
 C00G C 0.72366(15) 0.70291(15) 0.49151(16) 0.0620(9) Uani 1 1 d . . . . .
 C00H C 0.75806(16) 0.67004(17) 0.48013(17) 0.0679(10) Uani 1 1 d . . . . .
 H00A H 0.764213 0.652936 0.510741 0.102 Uiso 1 1 calc R U . . .
 H00B H 0.797877 0.698836 0.465654 0.102 Uiso 1 1 calc R U . . .
 H00C H 0.734529 0.636891 0.456562 0.102 Uiso 1 1 calc R U . . .
 C00I C 0.66956(15) 0.49835(17) 0.48993(16) 0.0665(10) Uani 1 1 d . . . . .
 H00E H 0.663642 0.534257 0.488570 0.080 Uiso 1 1 calc R U . . .
 H00G H 0.668444 0.486552 0.525057 0.080 Uiso 1 1 calc R U . . .
 C00J C 0.66073(16) 0.76515(15) 0.51669(19) 0.0728(12) Uani 1 1 d . . . . .
 H00J H 0.640205 0.786732 0.525407 0.087 Uiso 1 1 calc R U . . .
 C00K C 0.74742(17) 0.76356(17) 0.4812(2) 0.0779(13) Uani 1 1 d . . . . .
 H00K H 0.785729 0.785064 0.464690 0.094 Uiso 1 1 calc R U . . .
 C00L C 0.71640(18) 0.79526(16) 0.4944(2) 0.0816(13) Uani 1 1 d . . . . .
 H00L H 0.734597 0.837764 0.487603 0.098 Uiso 1 1 calc R U . . .

loop_
  _atom_site_aniso_label
  _atom_site_aniso_U_11
  _atom_site_aniso_U_22
  _atom_site_aniso_U_33
  _atom_site_aniso_U_23
  _atom_site_aniso_U_13
  _atom_site_aniso_U_12
 Cl01 0.0384(5) 0.0784(7) 0.1241(9) 0.0133(5) 0.0196(4) 0.0282(4)
 Cl02 0.0438(5) 0.1336(12) 0.1091(9) 0.0200(7) 0.0017(5) 0.0278(6)
 N003 0.0234(9) 0.0233(9) 0.0548(11) 0.0041(8) 0.0042(8) 0.0126(7)
 N004 0.0348(11) 0.0345(12) 0.0892(18) 0.0184(11) 0.0044(11) 0.0204(10)
 C005 0.0230(11) 0.0232(11) 0.0466(12) 0.0023(8) 0.0020(8) 0.0123(9)
 C006 0.0239(11) 0.0271(12) 0.0547(13) 0.0065(9) 0.0042(9) 0.0137(9)
 C007 0.0287(12) 0.0310(12) 0.0724(17) 0.0131(11) 0.0078(11) 0.0184(10)
 C008 0.0284(12) 0.0362(14) 0.0787(18) 0.0142(12) 0.0085(11) 0.0212(11)
 C009 0.0303(13) 0.0400(15) 0.095(2) 0.0193(14) 0.0095(13) 0.0237(12)
 C00A 0.0306(12) 0.0381(14) 0.085(2) 0.0151(13) 0.0094(12) 0.0225(11)
 C00B 0.0350(13) 0.0347(13) 0.088(2) 0.0148(13) 0.0040(13) 0.0221(11)
 C00C 0.0366(14) 0.0367(14) 0.098(2) 0.0183(14) 0.0035(14) 0.0208(12)
 C00D 0.0325(13) 0.0362(14) 0.108(3) 0.0175(15) 0.0072(14) 0.0221(11)
 C00E 0.0390(15) 0.0354(15) 0.110(3) 0.0174(15) 0.0006(15) 0.0208(12)
 C00F 0.0383(14) 0.0357(14) 0.122(3) 0.0149(16) 0.0044(16) 0.0253(12)
 C00G 0.0436(16) 0.0443(17) 0.101(3) 0.0251(16) 0.0108(16) 0.0239(14)
 C00H 0.0477(17) 0.0547(18) 0.106(3) 0.0331(18) 0.0272(18) 0.0293(15)
 C00I 0.0394(15) 0.067(2) 0.101(3) 0.0407(19) 0.0236(16) 0.0325(15)
 C00J 0.0477(17) 0.0341(15) 0.143(4) 0.0202(18) 0.0039(19) 0.0251(14)
 C00K 0.0479(18) 0.0482(19) 0.136(4) 0.036(2) 0.017(2) 0.0225(16)
 C00L 0.055(2) 0.0364(16) 0.153(4) 0.031(2) 0.013(2) 0.0225(15)

_geom_special_details
;
 All esds (except the esd in the dihedral angle between two l.s. planes)
 are estimated using the full covariance matrix.  The cell esds are taken
 into account individually in the estimation of esds in distances, angles
 and torsion angles; correlations between esds in cell parameters are only
 used when they are defined by crystal symmetry.  An approximate (isotropic)
 treatment of cell esds is used for estimating esds involving l.s. planes.
;
loop_
  _geom_bond_atom_site_label_1
  _geom_bond_atom_site_label_2
  _geom_bond_distance
  _geom_bond_site_symmetry_2
  _geom_bond_publ_flag
 Cl01 C00I 1.768(3) . ?
 Cl02 C00I 1.809(5) . ?
 N003 C005 1.327(3) . ?
 N003 C006 1.356(3) . ?
 N004 C00B 1.325(4) . ?
 N004 C00C 1.371(4) . ?
 C005 C005 1.424(4) 17 ?
 C005 C005 1.473(4) 18_655 ?
 C006 C006 1.423(4) 17 ?
 C006 C007 1.434(3) . ?
 C007 C008 1.436(3) . ?
 C007 C009 1.376(4) . ?
 C008 C00A 1.189(4) . ?
 C009 C009 1.404(5) 17 ?
 C00A C00B 1.441(4) . ?
 C00B C00D 1.415(4) . ?
 C00C C00E 1.420(4) . ?
 C00C C00G 1.424(4) . ?
 C00D C00F 1.370(4) . ?
 C00E C00F 1.401(5) . ?
 C00E C00J 1.424(4) . ?
 C00G C00H 1.502(5) . ?
 C00G C00K 1.365(5) . ?
 C00J C00L 1.359(6) . ?
 C00K C00L 1.416(6) . ?

loop_
  _geom_angle_atom_site_label_1
  _geom_angle_atom_site_label_2
  _geom_angle_atom_site_label_3
  _geom_angle
  _geom_angle_site_symmetry_1
  _geom_angle_site_symmetry_3
  _geom_angle_publ_flag
 C005 N003 C006 117.00(19) . . ?
 C00B N004 C00C 118.0(2) . . ?
 N003 C005 C005 118.32(12) . 18_655 ?
 N003 C005 C005 121.74(12) . 17 ?
 C005 C005 C005 119.930(17) 17 18_655 ?
 N003 C006 C006 121.00(12) . 17 ?
 N003 C006 C007 119.1(2) . . ?
 C006 C006 C007 119.84(14) 17 . ?
 C006 C007 C008 121.1(2) . . ?
 C009 C007 C006 118.3(2) . . ?
 C009 C007 C008 120.6(2) . . ?
 C00A C008 C007 175.5(3) . . ?
 C007 C009 C009 121.74(14) . 17 ?
 C008 C00A C00B 177.3(3) . . ?
 N004 C00B C00A 117.9(2) . . ?
 N004 C00B C00D 123.7(2) . . ?
 C00D C00B C00A 118.4(3) . . ?
 N004 C00C C00E 121.8(3) . . ?
 N004 C00C C00G 118.0(3) . . ?
 C00E C00C C00G 120.2(3) . . ?
 C00F C00D C00B 118.5(3) . . ?
 C00C C00E C00J 118.6(3) . . ?
 C00F C00E C00C 118.2(3) . . ?
 C00F C00E C00J 123.2(3) . . ?
 C00D C00F C00E 119.8(3) . . ?
 C00C C00G C00H 119.5(3) . . ?
 C00K C00G C00C 118.7(3) . . ?
 C00K C00G C00H 121.8(3) . . ?
 Cl01 C00I Cl02 107.9(2) . . ?
 C00L C00J C00E 120.4(3) . . ?
 C00G C00K C00L 121.7(3) . . ?
 C00J C00L C00K 120.3(3) . . ?

loop_
  _geom_torsion_atom_site_label_1
  _geom_torsion_atom_site_label_2
  _geom_torsion_atom_site_label_3
  _geom_torsion_atom_site_label_4
  _geom_torsion
  _geom_torsion_site_symmetry_1
  _geom_torsion_site_symmetry_2
  _geom_torsion_site_symmetry_3
  _geom_torsion_site_symmetry_4
  _geom_torsion_publ_flag
 N003 C006 C007 C008 4.8(4) . . . . ?
 N003 C006 C007 C009 -175.5(3) . . . . ?
 N004 C00B C00D C00F -1.9(6) . . . . ?
 N004 C00C C00E C00F -0.5(6) . . . . ?
 N004 C00C C00E C00J 179.7(4) . . . . ?
 N004 C00C C00G C00H -2.3(6) . . . . ?
 N004 C00C C00G C00K 178.6(4) . . . . ?
 C005 N003 C006 C006 3.4(4) . . . 17 ?
 C005 N003 C006 C007 -177.5(2) . . . . ?
 C006 N003 C005 C005 3.3(4) . . . 17 ?
 C006 N003 C005 C005 -177.8(3) . . . 18_655 ?
 C006 C006 C007 C008 -176.1(3) 17 . . . ?
 C006 C006 C007 C009 3.6(5) 17 . . . ?
 C006 C007 C009 C009 -0.3(6) . . . 17 ?
 C008 C007 C009 C009 179.3(4) . . . 17 ?
 C00A C00B C00D C00F 177.7(3) . . . . ?
 C00B N004 C00C C00E 0.1(5) . . . . ?
 C00B N004 C00C C00G 179.8(3) . . . . ?
 C00B C00D C00F C00E 1.4(6) . . . . ?
 C00C N004 C00B C00A -178.5(3) . . . . ?
 C00C N004 C00B C00D 1.1(5) . . . . ?
 C00C C00E C00F C00D -0.3(6) . . . . ?
 C00C C00E C00J C00L 0.9(7) . . . . ?
 C00C C00G C00K C00L 2.7(7) . . . . ?
 C00E C00C C00G C00H 177.5(4) . . . . ?
 C00E C00C C00G C00K -1.7(6) . . . . ?
 C00E C00J C00L C00K 0.1(8) . . . . ?
 C00F C00E C00J C00L -178.9(5) . . . . ?
 C00G C00C C00E C00F 179.7(4) . . . . ?
 C00G C00C C00E C00J -0.1(6) . . . . ?
 C00G C00K C00L C00J -1.9(8) . . . . ?
 C00H C00G C00K C00L -176.5(5) . . . . ?
 C00J C00E C00F C00D 179.5(4) . . . . ?

_smtbx_masks_special_details       ?
loop_
  _smtbx_masks_void_nr
  _smtbx_masks_void_average_x
  _smtbx_masks_void_average_y
  _smtbx_masks_void_average_z
  _smtbx_masks_void_volume
  _smtbx_masks_void_count_electrons
  _smtbx_masks_void_content
 1 0.000 0.000 0.000 372.2 121.0 '2.5 hexane'
 2 0.000 0.000 0.500 372.2 121.0 '2.5 hexane'
 3 0.333 0.667 0.667 372.2 121.0 '2.5 hexane'
 4 0.333 0.667 0.167 372.2 121.0 '2.5 hexane'
 5 0.667 0.333 0.333 372.2 121.0 '2.5 hexane'
 6 0.667 0.333 0.833 372.2 121.0 '2.5 hexane'

_smtbx_masks_void_probe_radius     1.2
_smtbx_masks_void_truncation_radius  1.2
_shelx_res_file
;
TITL exp_1045_auto_a.res in R-3c
    exp_1045_auto.res
    created by SHELXL-2018/3 at 18:02:20 on 21-Nov-2024
REM Old TITL exp_1045_auto in R-3c
REM SHELXT solution in R-3c: R1 0.290, Rweak 0.026, Alpha 0.035
REM <I/s> 1.319 for 238 systematic absences, Orientation as input
REM Formula found by SHELXT: C16 N4 Cl2
CELL 1.54184 25.2385 25.2385 26.9958 90 90 120
ZERR 6 0.0002 0.0002 0.0003 0 0 0
LATT 3
SYMM -Y,+X-Y,+Z
SYMM +Y-X,-X,+Z
SYMM +Y,+X,0.5-Z
SYMM -Y+X,-Y,0.5-Z
SYMM -X,-X+Y,0.5-Z
SFAC C H Cl N
UNIT 702 606 72 72

L.S. 10
PLAN  20
SIZE 0.15 0.29 0.39
TEMP -173
CONF
BOND
LIST 6
ABIN
fmap 2
acta
REM <olex2.extras>
REM <HklSrc "%.\\exp_1045_auto.hkl">
REM </olex2.extras>

WGHT    0.156200   32.958900
FVAR       0.05795
CL01  3    0.740551    0.516535    0.463027    11.00000    0.03844    0.07841 =
         0.12405    0.01333    0.01958    0.02825
CL02  3    0.609850    0.435396    0.455354    11.00000    0.04380    0.13359 =
         0.10906    0.01998    0.00166    0.02778
N003  4    0.604280    0.397743    0.579495    11.00000    0.02345    0.02335 =
         0.05477    0.00405    0.00423    0.01262
N004  4    0.641231    0.609296    0.523418    11.00000    0.03484    0.03455 =
         0.08916    0.01841    0.00440    0.02035
C005  1    0.632984    0.365907    0.582679    11.00000    0.02296    0.02322 =
         0.04656    0.00233    0.00197    0.01226
C006  1    0.542277    0.365635    0.580072    11.00000    0.02390    0.02708 =
         0.05468    0.00646    0.00420    0.01374
C007  1    0.509081    0.397704    0.574705    11.00000    0.02867    0.03097 =
         0.07238    0.01311    0.00784    0.01839
C008  1    0.540238    0.462288    0.564973    11.00000    0.02837    0.03616 =
         0.07867    0.01419    0.00852    0.02117
C009  1    0.446344    0.364969    0.578844    11.00000    0.03035    0.03999 =
         0.09465    0.01932    0.00945    0.02369
AFIX  43
H009  2    0.423846    0.385731    0.575542    11.00000   -1.20000
AFIX   0
C00A  1    0.562408    0.515143    0.555386    11.00000    0.03061    0.03807 =
         0.08474    0.01507    0.00943    0.02251
C00B  1    0.586707    0.579119    0.544735    11.00000    0.03498    0.03474 =
         0.08815    0.01485    0.00400    0.02209
C00C  1    0.665036    0.670490    0.514295    11.00000    0.03656    0.03673 =
         0.09760    0.01830    0.00346    0.02083
C00D  1    0.551332    0.606275    0.557776    11.00000    0.03251    0.03617 =
         0.10754    0.01745    0.00719    0.02212
AFIX  43
H00D  2    0.511899    0.582545    0.572093    11.00000   -1.20000
AFIX   0
C00E  1    0.632955    0.701445    0.527091    11.00000    0.03903    0.03540 =
         0.11018    0.01739    0.00060    0.02082
C00F  1    0.575278    0.667592    0.549272    11.00000    0.03830    0.03566 =
         0.12208    0.01488    0.00437    0.02531
AFIX  43
H00F  2    0.552841    0.687101    0.558389    11.00000   -1.20000
AFIX   0
C00G  1    0.723662    0.702915    0.491510    11.00000    0.04358    0.04433 =
         0.10052    0.02512    0.01080    0.02389
C00H  1    0.758060    0.670037    0.480127    11.00000    0.04767    0.05473 =
         0.10632    0.03312    0.02715    0.02930
AFIX 137
H00A  2    0.764213    0.652936    0.510741    11.00000   -1.50000
H00B  2    0.797877    0.698836    0.465654    11.00000   -1.50000
H00C  2    0.734529    0.636891    0.456562    11.00000   -1.50000
AFIX   0

C00I  1    0.669556    0.498352    0.489935    11.00000    0.03940    0.06670 =
         0.10123    0.04068    0.02355    0.03249
AFIX  23
H00E  2    0.663642    0.534257    0.488570    11.00000   -1.20000
H00G  2    0.668444    0.486552    0.525057    11.00000   -1.20000
AFIX   0

C00J  1    0.660727    0.765148    0.516690    11.00000    0.04774    0.03412 =
         0.14287    0.02017    0.00395    0.02513
AFIX  43
H00J  2    0.640205    0.786732    0.525407    11.00000   -1.20000
AFIX   0
C00K  1    0.747418    0.763563    0.481166    11.00000    0.04790    0.04824 =
         0.13558    0.03599    0.01736    0.02251
AFIX  43
H00K  2    0.785729    0.785064    0.464690    11.00000   -1.20000
AFIX   0
C00L  1    0.716399    0.795258    0.494375    11.00000    0.05481    0.03640 =
         0.15332    0.03092    0.01258    0.02250
AFIX  43
H00L  2    0.734597    0.837764    0.487603    11.00000   -1.20000
AFIX   0
HKLF 4


REM  exp_1045_auto_a.res in R-3c
REM wR2 = 0.2577, GooF = S = 1.116, Restrained GooF = 1.116 for all data
REM R1 = 0.0815 for 3183 Fo > 4sig(Fo) and 0.0834 for all 3407 data
REM 191 parameters refined using 0 restraints

END

WGHT      0.1559     32.8583

REM Highest difference peak  1.589,  deepest hole -0.855,  1-sigma level  0.081
Q1    1   0.6178  0.4917  0.4495  11.00000  0.05    1.59
Q2    1   0.7417  0.5257  0.4298  11.00000  0.05    0.66
Q3    1   0.5948  0.3699  0.4570  11.00000  0.05    0.45
Q4    1   0.6189  0.3333  0.5833  10.50000  0.05    0.38
Q5    1   0.5777  0.3810  0.5794  11.00000  0.05    0.38
Q6    1   0.5215  0.3850  0.5776  11.00000  0.05    0.37
Q7    1   0.6117  0.3814  0.5795  11.00000  0.05    0.36
Q8    1   0.6667  0.3815  0.5833  10.50000  0.05    0.36
Q9    1   0.5617  0.6406  0.5502  11.00000  0.05    0.34
Q10   1   0.5275  0.3333  0.5833  10.50000  0.05    0.33
Q11   1   0.4322  0.3333  0.5833  10.50000  0.05    0.33
Q12   1   0.5713  0.5909  0.5483  11.00000  0.05    0.31
Q13   1   0.4793  0.3827  0.5745  11.00000  0.05    0.29
Q14   1   0.6472  0.6861  0.5211  11.00000  0.05    0.27
Q15   1   0.7275  0.7741  0.4891  11.00000  0.05    0.26
Q16   1   0.6990  0.6890  0.5051  11.00000  0.05    0.25
Q17   1   0.5716  0.4913  0.5580  11.00000  0.05    0.25
Q18   1   0.5418  0.4859  0.5679  11.00000  0.05    0.24
Q19   1   0.6043  0.6866  0.5334  11.00000  0.05    0.23
Q20   1   0.7397  0.6899  0.4847  11.00000  0.05    0.23
;
_shelx_res_checksum                9341
_shelx_hkl_file
;
   0   0  -3    0.03    0.04
   0   0  -3    0.03    0.04
   0   0  -6  156.19    4.21
   0   0   6  169.11    4.16
   0   0  -9    0.32    0.15
   0   0   9    0.13    0.10
   0   0 -12   15.35    0.57
   0   0  12   12.61    0.45
   0   0  15    0.01    0.09
   0   0 -15   -0.19    0.19
   0   0  18  164.95    4.23
   0   0 -18  179.24    4.60
   0   0  21    0.01    0.12
   0   0 -21   -0.03    0.11
   0   0 -21    0.05    0.11
   0   0  21   -0.08    0.09
   0   0 -24   38.85    1.10
   0   0 -24   38.93    1.10
   0   0 -27    0.17    0.13
   0   0  27    0.20    0.09
   0   0 -30    9.36    0.33
   0   0  30    8.55    0.29
   0   0 -33    0.30    0.08
   0  -1 -32    6.34    0.23
  -1   1 -32    6.12    0.22
  -1   1 -29   -0.15    0.12
   0  -1 -29   -0.05    0.12
  -1   0  29    0.00    0.08
   1  -1  29    0.04    0.08
   0   1  29   -0.03    0.08
   0  -1 -26   18.55    0.60
  -1   1 -26   19.34    0.61
   0   1  26   18.78    0.57
  -1   0  26   18.39    0.56
   0   1  23   -0.06    0.15
  -1   0  23    0.09    0.13
   0  -1 -23    0.02    0.12
   1   0 -23   -0.01    0.12
   1  -1  23    0.10    0.09
   0   1  23    0.08    0.10
  -1   1 -23   -0.01    0.14
   0  -1 -23    0.05    0.14
  -1   0  20    3.19    0.16
   1  -1  20    3.38    0.16
   0   1  20    3.45    0.17
  -1   1 -20    3.76    0.20
  -1   1 -20    3.25    0.19
   1   0 -20    3.24    0.18
   0  -1 -20    3.20    0.18
   1  -1  20    3.10    0.19
  -1   0  20    3.20    0.19
   0   1  20    2.85    0.19
   1  -1  17    0.27    0.10
   1   0 -17   -0.04    0.20
   0  -1 -17    0.55    0.23
   1  -1  17    0.14    0.08
   0   1  17    0.31    0.09
  -1   0  17    0.17    0.09
  -1   1 -14  199.30    5.20
   0  -1 -14  197.36    5.16
   1   0 -14  195.43    5.16
  -1   0  14  194.47    5.02
   0   1  14  194.12    5.04
   1  -1  11    0.47    0.08
   1   0 -11    0.63    0.14
   0  -1 -11   -0.02    0.12
  -1   1 -11    0.11    0.14
  -1   0  11   -0.04    0.08
   1   0  -8 9074.84  240.78
  -1   1  -8 9372.77  240.79
   0  -1  -8 9740.40  240.78
   1  -1   8 9736.80  240.69
   0   1   8 9999.00  240.74
  -1   1  -8 9732.51  240.76
   1  -1   5    0.07    0.04
  -1   1  -5    0.00    0.07
   0  -1  -5    0.03    0.07
   1   0  -5    0.25    0.09
   0   1   5    0.03    0.06
  -1   1  -5    0.06    0.07
   0   1   2  415.65   10.17
   1   0  -2  397.39   10.17
   0   1  -1    0.01    0.02
   1   0   1    0.02    0.02
  -1   0  -4   61.86    1.57
   0   1  -4   63.15    1.57
   1   0   4   62.98    1.54
  -1   0  -4   61.30    1.56
   1   0   4   57.75    1.52
   0   1  -4   58.64    1.52
   0   1  -7    0.27    0.11
  -1   0  -7    0.14    0.11
   0  -1   7    0.46    0.07
   0   1  -7    0.11    0.13
   1  -1  -7    0.34    0.12
  -1   0  -7   -0.01    0.11
   1   0   7    0.43    0.08
   0  -1  10  445.83   11.14
   1   0  10  464.76   11.16
  -1   1  10  443.16   11.17
   0   1 -10  433.85   11.25
  -1   0 -10  430.27   11.24
   1  -1 -10  421.81   11.23
  -1   0 -13    0.32    0.17
   1  -1 -13   -0.06    0.14
   0   1 -13   -0.03    0.16
   1   0  13    0.01    0.08
  -1   1  13    0.12    0.10
   0  -1  13    0.06    0.08
  -1   1  16  499.91   13.00
   0  -1  16  510.33   12.91
   1  -1 -16  534.60   13.17
  -1   0 -16  541.27   13.22
   0   1 -16  522.79   13.21
   1   0  19    0.26    0.08
  -1   1  19    0.07    0.08
   0  -1  19   -0.03    0.08
  -1   1  19   -0.03    0.10
   1   0  19    0.03    0.11
   0  -1  19    0.05    0.10
   1  -1 -19   -0.04    0.21
   1  -1 -22   44.09    1.20
   0   1 -22   42.87    1.21
  -1   0 -22   42.42    1.20
  -1   1  22   42.17    1.17
   0  -1  22   42.57    1.17
   1   0  22   44.04    1.18
  -1   0 -22   43.29    1.22
   0  -1  22   44.48    1.21
   1   0  22   44.64    1.22
  -1   1  22   44.90    1.21
  -1   0 -25    0.17    0.14
   1  -1 -25    0.04    0.13
   1  -1 -25   -0.03    0.13
   0  -1  28    0.20    0.09
   1   0  28    0.28    0.10
  -1   1  28    0.23    0.09
  -1   0 -28    0.05    0.12
   1  -1 -28    0.22    0.13
   1   0  31    0.16    0.07
   0  -1  31    0.07    0.06
  -1   1  31    0.13    0.07
  -1   0 -31    0.29    0.11
   1  -1 -31    0.09    0.10
  -1   2   0   46.71    1.20
   1   1   0   48.30    1.22
   1   1   0   46.55    1.20
   1   1   3   90.88    2.27
  -1  -1  -3   89.20    2.26
  -1   2  -3   84.83    2.27
  -1  -1  -3   91.43    2.26
   1   1  -3   91.46    2.27
   1   1   3   86.34    2.26
   2  -1   6  776.97   18.25
  -2   1  -6  729.84   18.29
  -1  -1  -6  737.44   18.29
   1  -2   6  723.44   18.23
   1   1   6  757.31   18.29
  -1   2   6  731.01   18.30
  -1   2  -6  720.52   18.30
   1  -2  -6  726.51   18.30
  -1  -1  -6  718.39   18.30
  -2   1  -6  746.27   18.32
   1   1  -6  693.28   18.23
   1   1   6  730.70   18.23
   2  -1  -6  732.92   18.23
   2  -1   9  269.11    6.61
  -1   2   9  265.60    6.67
   1  -2   9  264.64    6.59
  -2   1  -9  266.57    6.68
   1   1   9  275.60    6.66
  -1   2  -9  263.00    6.69
   1  -2  -9  255.95    6.69
  -1   2  -9  247.13    6.73
   1   1  -9  240.22    6.71
  -1  -1  -9  255.95    6.70
  -2   1  -9  256.75    6.72
   2  -1  -9  260.34    6.70
   2  -1  12    1.20    0.11
   1  -2  12    1.56    0.10
  -1   2  12    1.39    0.16
   1   1  12    1.30    0.14
  -1  -1  12    1.19    0.12
   1  -2 -12    1.07    0.17
  -1   2 -12    1.02    0.21
   1   1 -12    1.08    0.19
  -2   1 -12    1.13    0.19
   2  -1 -12    1.39    0.18
  -1  -1 -12    1.14    0.19
   1   1  15   28.40    0.86
  -1  -1 -15   30.24    1.01
  -1   2 -15   28.98    1.04
   1   1 -15   28.37    1.00
   1  -2 -15   26.39    0.95
   2  -1 -15   28.93    0.98
  -2   1  15   27.64    0.86
  -1   2  15   26.39    0.87
   1  -2  18   36.76    1.00
  -1   2  18   37.01    1.01
   1   1  18   38.07    1.01
  -2   1  18   36.11    1.01
  -1  -1  18   36.57    1.00
   2  -1  18   36.55    1.01
   1   1 -18   40.14    1.34
   1  -2 -18   38.78    1.29
   2  -1 -18   40.55    1.30
   1  -2  18   40.44    1.03
  -1  -1 -21    4.21    0.22
  -2   1 -21    3.84    0.23
  -1  -1  21    4.02    0.21
  -2   1  21    4.28    0.22
  -1   2  21    3.98    0.22
  -1   2 -21    3.93    0.22
   1   1 -21    4.11    0.21
  -2   1 -21    3.62    0.21
   2  -1 -21    3.43    0.20
   1  -2 -21    3.57    0.20
   1   1  21    3.79    0.22
   1  -2  21    3.82    0.22
   1  -2  21    4.06    0.18
  -1  -1  21    3.99    0.18
  -1   2  21    3.99    0.19
   2  -1  21    3.81    0.18
   1   1  21    3.98    0.19
   2  -1 -24   32.58    0.92
   1  -2 -24   31.84    0.91
   1   1 -24   30.97    0.92
   1  -2  24   30.44    0.88
   2  -1  24   32.91    0.89
   1   1  24   32.85    0.90
  -2   1 -24   32.85    0.94
  -1  -1 -24   32.83    0.94
   2  -1 -24   28.76    0.91
   1  -2 -24   31.26    0.92
  -2   1  24   31.95    0.93
  -1  -1  24   32.24    0.93
  -1   2  24   32.70    0.93
  -2   1 -27    0.50    0.15
  -1  -1 -27    0.66    0.14
   2  -1 -27    0.79    0.15
   1  -2 -27    0.66    0.14
   1   1  27    0.75    0.11
  -2   1  27    0.78    0.11
  -1   2  27    0.91    0.11
  -1  -1  27    0.94    0.11
  -2   1 -30    1.85    0.16
  -1  -1 -30    1.69    0.15
   2  -1 -30    1.66    0.15
   1  -2 -30    1.63    0.15
  -1  -1  30    1.64    0.11
  -1   2  30    1.63    0.12
   1   1  30    1.90    0.13
   2  -1  30    1.79    0.12
   1  -2  30    1.65    0.11
  -2   1  30    1.52    0.11
  -2   1 -33    0.15    0.07
  -1  -1 -33    0.13    0.07
   1  -2 -33    0.29    0.08
   2  -1 -33    0.15    0.08
   0  -2 -31    0.23    0.10
  -2   2 -31    0.02    0.10
   0   2  31    0.11    0.07
   2  -2  31    0.18    0.07
   0  -2 -28    0.11    0.13
  -2   2 -28    0.13    0.13
  -2   0  28    0.18    0.09
   0   2  28    0.20    0.09
  -2   0  25    0.09    0.13
   2   0 -25   -0.02    0.13
   2  -2  25    0.13    0.09
  -2   0  25    0.11    0.10
  -2   2 -25   -0.05    0.14
   0  -2 -25    0.22    0.13
  -2   2 -22   12.74    0.46
   0  -2 -22   13.41    0.45
   2   0 -22   12.32    0.43
   0   2  22   12.01    0.60
   0   2  22   13.26    0.46
  -2   0  22   13.06    0.44
   0   2  22   12.73    0.42
   2  -2  22   12.87    0.41
   2  -2  19    0.16    0.09
   2   0 -19    0.04    0.10
   2  -2  19    0.01    0.08
  -2   0  19    0.10    0.08
   0   2  19   -0.08    0.09
   2  -2  19   -0.01    0.11
  -2   0  19   -0.03    0.10
   0   2  19   -0.12    0.13
  -2   2 -19    0.17    0.11
   2   0 -19   -0.19    0.22
   2   0 -16  345.61    8.69
   0  -2 -16  340.66    8.69
   0   2  16  328.20    8.42
   0   2  16  339.01    8.54
   2  -2  16  337.10    8.43
   2   0 -13   -0.01    0.14
   0  -2 -13   -0.04    0.15
   0   2  13   -0.03    0.11
   2   0 -10  527.37   13.35
  -2   2 -10  514.80   13.38
   0  -2 -10  530.36   13.34
  -2   2 -10  530.31   13.32
   0   2  10  555.94   13.32
   2  -2  10  520.43   13.21
   0  -2  -7    0.12    0.10
  -2   2  -7    0.11    0.10
   0   2   7    0.24    0.10
   2  -2   7    0.29    0.05
   0  -2  -4  101.07    2.70
   0   2   4  105.59    2.72
   0   2   4  109.14    2.69
   2   0  -4  106.56    2.69
   0   2   1    0.63    0.05
   2   0  -1    0.06    0.02
  -2   2   2    0.19    0.03
   0   2  -2    0.32    0.04
   0   2  -5    0.25    0.09
  -2   0  -5    0.06    0.07
   0   2  -5    0.07    0.05
   2   0   5    0.12    0.06
  -2   0  -5    0.79    0.09
   2   0   5    0.56    0.07
   0   2  -8  740.82   18.03
  -2   2   8  735.14   18.01
  -2   0  -8  717.77   18.01
   2   0   8  715.70   17.91
   2   0   8  734.39   17.98
   2  -2  -8  702.18   18.03
   0   2  -8  703.55   18.07
  -2   0  -8  686.63   18.03
  -2   2  11   -0.05    0.11
   0  -2  11    0.07    0.06
   2   0  11    0.12    0.08
  -2   0 -11   -0.07    0.14
   2  -2 -11    0.12    0.11
  -2   2  14   21.94    0.73
   2   0  14   23.58    0.70
   0   2 -14   21.78    0.85
   2  -2 -14   22.73    0.80
   2   0  17    0.20    0.08
  -2   2  17    0.00    0.09
   0  -2  17    0.30    0.09
   2  -2 -17   -0.02    0.19
   0   2 -17    0.02    0.22
  -2   2  17    0.22    0.12
   2   0  20    6.03    0.23
   0  -2  20    5.83    0.22
  -2   2  20    5.94    0.23
   2   0  20    5.73    0.27
  -2   0 -20    6.18    0.27
   0   2 -20    5.39    0.26
   2  -2 -20    5.32    0.43
   0  -2  20    5.48    0.25
  -2   2  20    6.03    0.26
   0   2 -20    5.92    0.26
   2  -2 -20    6.22    0.25
   2  -2 -23    0.05    0.12
   0   2 -23   -0.03    0.14
  -2   2  23   -0.02    0.14
   0  -2  23    0.10    0.13
   2   0  23    0.05    0.10
  -2   0 -23   -0.01    0.14
   0   2 -23    0.13    0.14
   2  -2 -26    3.38    0.20
  -2   2  26    3.14    0.18
   2  -2 -26    3.32    0.21
  -2   0 -26    3.56    0.23
   2   0  29    0.02    0.09
  -2   2  29   -0.06    0.08
   0  -2  29   -0.07    0.07
  -2   0 -29   -0.07    0.13
   2  -2 -29   -0.01    0.12
   2   0  32    0.67    0.08
   2  -2 -32    0.77    0.10
  -2   0 -32    0.73    0.10
   3  -2  32    1.16    0.08
   1   2  32    1.24    0.09
  -1   3  32    1.19    0.09
  -3   2 -32    1.44    0.12
  -1  -2 -32    1.42    0.11
   1  -3 -32    1.39    0.11
   2   1 -32    1.41    0.11
   1   2  29    0.47    0.10
   2  -3  29    0.59    0.09
   3  -2  29    0.55    0.10
  -2  -1  29    0.54    0.09
  -3   1  29    0.42    0.08
  -1   3  29    0.49    0.10
  -1  -2 -29    0.57    0.13
   1  -3 -29    0.45    0.12
   2   1 -29    0.57    0.13
  -3   2 -29    0.51    0.12
  -1   3  26    3.70    0.20
   3  -2  26    3.13    0.17
  -2  -1  26    3.51    0.18
   1   2  26    3.57    0.19
  -3   1  26    3.46    0.18
  -3   2 -26    3.64    0.24
   2   1 -26    3.20    0.21
  -1  -2 -26    3.64    0.23
   1  -3 -26    3.77    0.21
  -3   1  26    3.44    0.21
   3  -1 -26    3.27    0.20
  -1   3  23    2.95    0.21
   3  -1 -23    2.80    0.19
   2   1 -23    2.94    0.20
   3  -2  23    3.15    0.17
   1   2  23    2.92    0.18
  -3   1  23    2.65    0.17
   2  -3  23    2.89    0.16
  -1  -2 -23    2.82    0.21
   2   1 -23    3.01    0.19
  -3   2 -23    3.47    0.23
   1  -3 -23    2.90    0.19
  -3   1  23    2.61    0.20
  -2  -1  23    2.92    0.20
   1   2  23    3.31    0.33
   3  -1 -20    3.05    0.34
   2   1 -20    2.70    0.35
  -1   3  20    2.83    0.28
   3  -1 -20    2.47    0.16
  -2   3 -20    2.56    0.19
   2   1 -20    2.57    0.17
   3  -2  20    2.62    0.14
   1   2  20    2.71    0.15
   2  -3  20    2.42    0.14
  -1   3  20    2.52    0.15
   1   2  20    2.45    0.18
  -3   1  20    2.48    0.17
  -2  -1  20    2.50    0.16
  -1   3  20    2.67    0.18
   3  -2  20    2.55    0.16
   2  -3  20    2.61    0.16
  -3   2 -20    2.96    0.20
   3  -2  17    1.49    0.12
   2  -3  17    1.26    0.12
  -1   3  17    1.35    0.17
   2   1 -17    1.43    0.25
   1  -3 -17    1.36    0.24
   3  -1 -17    1.07    0.23
   2  -3  17    1.40    0.10
  -1   3  17    1.34    0.11
  -3   1  17    1.33    0.11
   1   2  17    1.61    0.12
  -2  -1  14   28.24    0.84
  -3   1  14   27.12    0.87
  -1   3  14   28.93    0.91
   1   2  14   30.75    0.90
   2   1 -14   28.37    0.98
  -1  -2 -14   29.25    0.98
   1  -3 -14   27.13    0.94
   3  -1 -14   28.58    0.96
  -2   3 -11  122.48    3.25
  -1   3  11  128.96    3.24
   1   2  11  122.29    3.21
  -3   2 -11  122.04    3.23
   3  -1 -11  121.37    3.26
   1  -3 -11  120.03    3.25
  -1  -2 -11  119.85    3.26
   2   1 -11  123.65    3.28
   1   2   8    6.35    0.26
  -2   3  -8    6.21    0.27
  -1   3   8    5.93    0.27
   2   1  -8    4.69    0.19
   1   2   8    6.18    0.19
   3  -1  -8    5.52    0.19
  -1  -2  -8    5.95    0.26
   3  -1  -8    5.12    0.28
   2   1  -8    4.49    0.28
   1  -3  -8    5.89    0.26
  -1   3   5   40.34    1.09
   1   2   5   39.44    1.08
  -2   3  -5   39.13    1.07
   1   2   5   40.08    1.04
   2   1  -5   39.39    1.05
  -1  -2  -5   38.26    1.05
  -2   3  -2   35.16    0.90
  -1   3   2   36.07    0.94
   1   2   2   34.46    0.93
  -1   3   2   34.75    0.93
   2   1  -2   34.22    0.94
  -1   3  -1   35.95    0.97
   2   1   1   36.78    0.98
   1   2  -1   39.93    0.98
  -2   3   1   36.49    0.97
   1   2  -1   36.99    0.98
   2   1   1   37.11    1.00
  -1   3  -1   40.11    1.00
   1   2  -1   37.45    1.00
   1   2  -4   52.02    1.38
   2   1   4   51.22    1.38
  -2   3   4   51.91    1.38
  -2  -1  -4   52.48    1.36
   3  -1   7  985.12   25.64
   1   2  -7  945.17   25.63
   2   1   7 1073.74   25.63
   2   1   7 1058.25   25.69
  -2   3   7 1029.28   25.71
  -1   3  -7 1040.38   25.71
   1  -3   7 1032.89   25.60
  -3   1  -7 1039.23   25.69
  -2  -1  -7 1055.66   25.68
  -2  -1  -7 1051.09   25.70
   3  -1  10    8.65    0.29
   2   1  10    8.46    0.33
  -2   3  10    9.02    0.36
   1  -3  10    8.03    0.24
  -1   3 -10    7.89    0.35
  -3   1 -10    7.67    0.33
  -2  -1 -10    7.39    0.36
   3  -2 -10    8.67    0.37
   1   2 -10    8.25    0.39
   2  -3 -10    8.00    0.35
  -1   3 -10    7.92    0.40
   2   1  13   61.01    1.64
   3  -2 -13   61.28    1.72
   2  -3 -13   59.81    1.71
   1   2 -13   59.31    1.76
  -2  -1 -13   56.69    1.73
  -1   3 -13   60.24    1.79
  -2   3  13   61.98    1.68
  -3   2  13   60.13    1.66
  -1  -2  13   57.19    1.58
   2  -3 -16   43.15    1.37
   3  -2 -16   45.86    1.38
   1   2 -16   46.28    1.44
  -3   2  16   45.05    1.29
  -2   3  16   43.69    1.30
  -2   3  16   42.53    1.15
   2   1  16   41.62    1.15
  -1  -2  16   44.32    1.16
   1  -3  16   43.57    1.16
   2   1  16   42.26    1.16
   1   2 -19   14.27    0.42
  -1   3 -19   13.35    0.41
   1  -3  19   12.95    0.41
   2   1  19   13.14    0.42
   3  -1  19   13.23    0.42
  -2   3  19   13.18    0.42
   3  -2 -19   14.71    0.67
   2  -3 -19   13.20    0.64
   1  -3  19   14.06    0.44
  -1   3 -19   12.63    0.45
  -3   1 -19   13.82    0.46
  -2  -1 -19   13.36    0.45
   2   1  19   12.96    0.46
   1  -3  19   12.88    0.44
  -2   3  19   13.20    0.44
  -1  -2  19   13.49    0.44
  -3   2  19   14.28    0.44
  -1   3 -19   14.43    0.46
   1   2 -19   13.99    0.45
   2   1  22    0.48    0.11
   3  -1  22    0.44    0.10
   3  -2 -22    0.26    0.25
   2  -3 -22    0.27    0.11
   3  -2 -22    0.29    0.12
   1   2 -22    0.44    0.13
  -2   3  22    0.48    0.13
  -3   2  22    0.48    0.13
  -1  -2  22    0.42    0.12
  -1   3 -22    0.40    0.15
  -1   3 -22    0.52    0.13
  -2  -1 -22    0.50    0.15
  -3   1 -22    0.56    0.14
   1   2 -22    0.48    0.13
   2  -3 -25    0.12    0.13
   3  -2 -25    0.16    0.13
   3  -2 -25    0.13    0.12
  -2   3  25    0.05    0.14
  -3   2  25    0.15    0.13
  -3   2  25    0.11    0.10
   3  -1  25    0.04    0.09
  -2   3  25    0.14    0.11
   2   1  25    0.18    0.10
  -2  -1 -25    0.06    0.13
  -1   3 -25    0.14    0.13
  -3   1 -25    0.06    0.14
   1   2 -25    0.13    0.13
   2   1  28    2.88    0.16
  -2   3  28    2.42    0.15
  -1  -2  28    2.42    0.14
  -3   2  28    2.57    0.15
   1  -3  28    2.57    0.14
   1   2 -28    2.65    0.19
  -2  -1 -28    2.49    0.19
   2  -3 -28    2.86    0.19
   3  -2 -28    2.59    0.19
  -1   3 -28    2.48    0.19
  -3   1 -28    2.48    0.20
  -3   2  31    0.08    0.06
  -2   3  31    0.07    0.07
   2   1  31    0.10    0.07
   3  -1  31    0.08    0.07
  -2  -1 -31    0.20    0.10
  -3   1 -31    0.26    0.10
   2  -3 -31    0.02    0.10
  -1   3 -31    0.08    0.10
   1   2 -31    0.22    0.10
  -3   3 -33    0.04    0.07
   0  -3 -33   -0.01    0.06
   3   0 -33    0.10    0.07
   3  -3  30    0.91    0.10
   0   3  30    0.87    0.10
   3   0 -30    1.19    0.13
   0  -3 -30    1.12    0.14
  -3   3 -30    1.19    0.14
  -3   0  27    0.02    0.08
   0   3  27    0.05    0.10
  -3   3 -27    0.01    0.15
   0  -3 -27   -0.09    0.13
   3   0 -27    0.02    0.12
  -3   0  24    8.27    0.32
  -3   3 -24    7.67    0.35
   3   0 -24    8.32    0.33
   0  -3 -24    8.02    0.34
  -3   0  24    8.27    0.30
   3  -3  24    7.96    0.29
   3   0 -24    7.61    0.33
   0   3  21    0.11    0.17
   3   0 -21   -0.07    0.22
   3   0 -21   -0.05    0.11
  -3   0  21    0.01    0.11
   0   3  21   -0.06    0.10
   3  -3  21    0.03    0.07
   3  -3  21   -0.07    0.11
   3   0 -18   68.75    2.04
   0  -3 -18   66.42    2.03
   3  -3  18   67.11    1.75
   0   3  18   65.68    1.74
   3   0 -15    0.18    0.17
   0  -3 -15    0.29    0.17
  -3   0  15   -0.04    0.10
   0   3  15    0.14    0.13
   3   0 -12   92.59    2.60
   0  -3 -12   95.14    2.57
  -3   3 -12   96.52    2.56
   0   3  12   93.91    2.55
   3   0  -9    0.02    0.05
   3   0  -9   -0.02    0.12
   0  -3  -9    0.13    0.10
   0   3   9    0.22    0.11
  -3   3  -9    0.09    0.10
   0   3   6   56.68    1.51
   3   0  -6   59.45    1.52
   0   3   6   58.53    1.57
   0  -3  -6   58.62    1.55
   0   3   3    0.15    0.06
   3   0  -3    0.44    0.09
   3   0   0  677.01   17.75
   0   3   0  712.84   17.73
   3   0   0  721.80   17.71
   3   0   3    0.23    0.08
   0   3  -3    0.23    0.06
   0   3  -3    0.33    0.08
   0   3  -3    0.03    0.06
  -3   3   3    0.06    0.04
   3   0   6 1615.07   42.20
   0   3  -6 1621.36   42.20
  -3   0  -6 1715.84   42.22
   3   0   9    0.04    0.04
   3  -3  -9    0.12    0.11
   0   3  -9   -0.07    0.15
  -3   3   9    0.10    0.10
  -3   0  -9   -0.01    0.09
   3   0   9    0.06    0.08
   3  -3 -12   37.08    1.11
   0   3 -12   36.09    1.17
   0  -3  12   35.15    0.96
  -3   3  12   35.52    1.08
   3   0  12   38.60    1.04
  -3   3  15    0.01    0.12
   3  -3 -15   -0.18    0.19
   0   3 -15    0.05    0.19
   3   0  18    0.08    0.09
  -3   3  18    0.41    0.09
   3   0  18   -0.10    0.10
   3  -3 -18    0.03    0.17
   0   3 -18    0.24    0.08
   0  -3  18    0.12    0.09
   3  -3 -21   -0.02    0.23
  -3   3  21   -0.01    0.11
   0  -3  21   -0.02    0.12
   0   3 -21   -0.04    0.08
   3   0  21    0.36    0.10
   3  -3 -21   -0.09    0.11
   0   3 -21   -0.03    0.13
   0   3 -21    0.10    0.11
   3   0  24   23.63    0.71
  -3   3  24   23.83    0.72
  -3   0 -24   24.48    0.76
   0   3 -24   24.76    0.75
  -3   3  24   25.90    0.75
   3  -3 -24   25.10    0.73
   0  -3  27    0.02    0.08
  -3   3  27   -0.06    0.09
   0   3 -27   -0.09    0.14
  -3   0 -27   -0.10    0.14
   3  -3 -27    0.09    0.13
  -3   3  30    1.04    0.10
   3   0  30    1.23    0.11
  -3   0 -30    1.28    0.13
   0   3 -30    1.43    0.14
   3  -3 -30    1.02    0.13
   3  -3 -33    0.05    0.07
  -3   0 -33   -0.01    0.07
   0   3 -33    0.06    0.06
   2   2   0  733.23   18.45
  -2   4   0  740.60   18.46
   2   2   0  741.60   18.49
   2   2  -3 1010.53   25.98
  -2   4   3 1019.40   25.96
   2   2  -3 1066.13   25.99
   2   2   3 1025.10   25.98
  -2   4  -3 1031.76   25.93
  -2   4   3 1088.30   26.00
  -2  -2  -3 1045.23   25.92
   2   2  -6  119.02    3.25
   2   2   6  132.55    3.25
  -2  -2  -6  130.23    3.26
   2   2   6  128.83    3.29
  -2   4   6  133.25    3.32
  -2   4  -6  122.60    3.29
  -2   4   6  127.99    3.29
  -2  -2  -6  128.12    3.26
   4  -2   9   71.74    1.94
   2   2  -9   69.05    1.93
   2   2   9   74.26    1.93
   4  -2  -9   83.05    1.94
   2   2   9   79.78    2.02
  -2   4  -9   76.92    2.03
  -2   4   9   81.36    2.05
  -4   2  -9   76.96    2.01
   2  -4  -9   76.09    2.03
   2   2  -9   67.66    2.05
  -2  -2  -9   74.02    2.02
   2   2  12    6.52    0.32
  -2   4 -12    6.79    0.36
  -4   2 -12    7.49    0.35
  -4   2  12    7.03    0.33
   4  -2 -12    6.77    0.36
   2   2 -12    7.04    0.39
  -2  -2 -12    7.14    0.36
   2  -4 -12    6.45    0.35
   2   2  15   13.90    0.52
   2  -4 -15   13.50    0.58
   2   2 -15   13.76    0.62
   4  -2 -15   14.28    0.60
  -4   2  15   12.68    0.52
   2   2  18    6.42    0.25
   2  -4  18    6.28    0.23
  -2   4  18    6.46    0.25
   2   2 -18    7.45    0.48
   2  -4 -18    6.21    0.42
   4  -2 -18    7.19    0.44
   2  -4  18    6.70    0.26
   2   2 -18    6.78    0.24
  -2   4 -18    6.29    0.23
  -2   4  18    6.44    0.39
  -2   4  18    6.51    0.36
   2   2 -21   10.71    0.36
  -4   2  21   10.60    0.37
   2   2  21   11.46    0.38
   4  -2  21   11.08    0.37
   2   2 -21   11.98    0.40
   4  -2 -21   10.86    0.61
  -2  -2  21   10.35    0.38
  -4   2  21   11.54    0.39
  -2  -2 -21   11.63    0.41
  -4   2 -21   11.39    0.42
  -2   4 -21   11.40    0.41
   2   2 -21   11.07    0.40
   4  -2 -21   11.82    0.39
   2  -4  21   12.12    0.39
   4  -2 -24    0.48    0.13
   2   2 -24    0.32    0.14
  -4   2  24    0.56    0.14
  -2  -2  24    0.37    0.13
  -2   4  24    0.34    0.15
   2  -4 -24    0.69    0.14
  -2   4  24    0.37    0.12
   4  -2  24    0.42    0.11
  -4   2  24    0.62    0.11
   2   2  24    0.42    0.11
   2   2 -24    0.50    0.14
  -2  -2 -24    0.55    0.15
  -4   2 -24    0.06    0.16
  -2   4 -24    0.39    0.15
   4  -2  27    2.31    0.15
   2   2  27    2.69    0.17
  -2   4  27    2.60    0.17
  -2  -2  27    2.58    0.14
  -4   2  27    2.61    0.15
  -4   2  27    2.82    0.19
  -2  -2 -27    2.29    0.19
  -2   4 -27    2.14    0.19
  -4   2 -27    2.32    0.20
   2   2 -27    2.54    0.18
   2  -4 -27    2.62    0.19
   4  -2 -27    2.48    0.18
   2  -4  30    0.00    0.07
  -2   4  30   -0.03    0.08
   4  -2  30   -0.01    0.08
   2   2  30    0.06    0.08
  -2  -2 -30    0.00    0.11
   2   2 -30    0.16    0.11
  -2   4 -30    0.10    0.10
   2  -4 -30   -0.12    0.11
  -4   2 -30   -0.06    0.11
   2   2  33    0.12    0.07
  -2  -2 -33    0.12    0.06
  -2   4 -33    0.13    0.06
  -4   2 -33    0.05    0.07
   2  -4 -33    0.10    0.06
   2   2 -33    0.10    0.06
   3   1 -31    0.28    0.10
  -4   3 -31    0.18    0.10
   4  -1 -31    0.27    0.10
   1  -4 -31    0.17    0.10
  -1  -3 -31    0.28    0.10
   4  -3  31    0.23    0.07
   3  -4  31    0.18    0.06
   1   3  31    0.18    0.07
  -1   4  31    0.33    0.08
   1  -4 -28    0.60    0.13
  -1  -3 -28    0.48    0.13
  -4   3 -28    0.95    0.15
   4  -1 -28    0.64    0.13
   3   1 -28    0.77    0.13
  -4   1  28    0.61    0.09
  -1   4  28    0.70    0.11
   1   3  28    0.73    0.11
  -4   1  25    1.04    0.15
  -3  -1  25    0.96    0.15
  -3  -1  25    0.96    0.11
  -1   4  25    1.13    0.13
  -4   1  25    0.81    0.11
   4  -3  25    1.04    0.12
   3   1 -25    0.84    0.15
   4  -1 -25    0.95    0.14
  -1  -3 -25    1.16    0.16
  -4   3 -25    0.99    0.17
   3   1 -25    0.99    0.15
   1  -4 -25    0.84    0.16
   4  -1 -25    1.09    0.15
  -4   3 -22    1.20    0.17
   3  -4  22    1.07    0.11
  -4   1  22    0.98    0.12
   4  -3  22    1.07    0.12
   1   3  22    0.98    0.13
  -1  -3 -22    1.17    0.15
   4  -1 -22    0.97    0.27
   1   3  22    1.30    0.23
   4  -1 -22    0.99    0.14
   3   1 -22    1.01    0.15
  -4   1  22    0.94    0.13
  -3  -1  22    1.23    0.15
   4  -3  22    1.43    0.14
  -3  -1  19   10.44    0.35
  -4   1  19   10.57    0.36
   4  -1 -19   10.29    0.56
   1  -4 -19   10.26    0.56
   3   1 -19   12.02    0.61
  -1   4  19   10.79    0.53
   3   1 -19   10.69    0.36
   4  -1 -19   10.93    0.35
   4  -3  19   10.11    0.34
   1   3  19   10.02    0.35
  -1   4  19   10.25    0.35
   3  -4  19   10.10    0.33
  -4   3 -19    9.68    0.38
   4  -3  19   10.23    0.35
   3  -4  19   10.35    0.36
   3   1 -19   10.61    0.34
  -3   4 -19    9.95    0.33
   3  -4  16    4.80    0.21
   4  -3  16    5.19    0.21
  -1   4  16    5.03    0.20
   1   3  16    5.19    0.21
   1  -4 -16    5.12    0.35
   3   1 -16    5.16    0.37
   4  -1 -16    4.80    0.36
  -1   4  16    5.45    0.32
  -4   1  16    5.28    0.29
   1   3  16    5.67    0.31
  -1   4  13   28.93    0.92
  -4   3 -13   27.68    0.91
   1   3  13   28.33    0.90
  -3   4 -13   29.61    0.93
  -1  -3 -13   28.95    0.94
   1  -4 -13   29.18    0.93
   4  -1 -13   27.16    0.94
   3   1 -13   28.02    0.95
   3   1 -10    9.98    0.41
  -1  -3 -10    8.98    0.36
   4  -1 -10    8.89    0.39
   1  -4 -10    8.34    0.36
   1   3  10    8.99    0.37
  -3   4 -10    8.91    0.37
  -1   4  10    9.41    0.38
  -4   3 -10    8.92    0.36
   4  -3  10    8.17    0.28
   3   1 -10    7.99    0.27
   4  -1 -10    8.35    0.26
  -1  -3  -7   48.21    1.35
   1  -4  -7   49.56    1.36
   1   3   7   48.96    1.38
  -1   4   7   51.89    1.39
  -1   4   7   49.88    1.39
  -3   4  -7   48.81    1.37
   1   3   7   49.20    1.32
   3   1  -7   51.16    1.33
   4  -1  -7   52.59    1.33
  -1  -3  -4  288.46    6.96
   3   1  -4  293.64    7.01
   1   3   4  298.00    7.00
  -1   4   4  278.56    7.01
   3   1  -1   42.83    1.10
   1   3   1   41.95    1.13
   4  -1  -1   41.78    1.07
  -1   4   1   42.32    1.13
   1   3  -2   26.78    0.73
   3   1   2   25.87    0.74
  -1   4  -2   25.86    0.73
  -3   4   2   25.02    0.69
   1   3  -2   26.24    0.71
  -1   4  -2   26.13    0.69
   1   3  -2   25.17    0.71
   1   3  -5 2473.09   62.92
   4  -1   5 2418.86   62.93
   3   1   5 2485.03   62.92
   1   3  -5 2426.48   62.96
   3   1   5 2667.53   62.94
  -3  -1  -5 2554.48   62.90
  -3   4   5 2468.07   62.91
  -4   3   5 2592.57   62.88
   3   1   8   11.82    0.34
   4  -1   8    9.99    0.34
   1   3  -8    9.18    0.33
  -1   4  -8   10.92    0.45
   3   1   8   12.23    0.40
  -1   4  -8   11.43    0.41
  -3   4   8    9.89    0.41
  -4   1  -8   11.04    0.38
  -3  -1  -8   11.03    0.37
   3   1  11    1.43    0.07
   4  -3 -11    1.42    0.07
   4  -1  11    1.61    0.07
   3   1  11    1.74    0.15
  -1   4 -11    1.91    0.19
  -4   1 -11    1.46    0.16
  -4   3  11    2.11    0.18
  -3   4  11    1.75    0.18
   4  -3 -11    1.66    0.19
   3  -4 -11    1.43    0.17
   1   3 -11    1.60    0.22
  -1   4 -11    1.41    0.22
  -3   4  14   43.67    1.42
  -4   3  14   42.04    1.40
   3  -4 -14   45.06    1.44
   1   3 -14   41.23    1.50
   4  -3 -14   43.79    1.45
   3   1  17    0.37    0.09
  -3   4  17    0.40    0.09
   1   3 -17    0.37    0.22
   4  -3 -17    0.37    0.19
   3  -4 -17    0.41    0.19
  -3   4  17    0.43    0.16
  -1   4 -17    0.59    0.09
   1   3 -17    0.68    0.09
  -3   4  17    0.29    0.14
  -4   3  17    0.29    0.13
   4  -1  17    0.53    0.10
   1  -4  17    0.40    0.10
   3   1  17    0.28    0.09
  -3   4  20   10.42    0.37
  -4   3  20   10.81    0.37
  -1  -3  20   10.22    0.37
  -1   4 -20   11.02    0.40
   3  -4 -20   10.15    0.35
   1   3 -20   10.57    0.38
   4  -3 -20    9.81    0.35
   3   1  20   10.74    0.36
   4  -1  20   11.05    0.35
   4  -3 -20   10.00    0.57
   3  -4 -20   10.66    0.57
   1  -4  20    9.95    0.38
   1   3 -20   10.51    0.35
  -1   4 -20   10.36    0.34
  -3  -1 -20   11.51    0.40
  -1   4 -20   10.70    0.39
   1   3 -20   10.35    0.37
  -4   1 -20   11.22    0.40
   4  -1  20   10.94    0.37
  -3   4  23    4.88    0.24
   3   1  23    5.14    0.24
  -4   3  23    5.40    0.24
   4  -1  23    5.42    0.23
   4  -3 -23    5.31    0.45
   3   1  23    5.22    0.40
   1   3 -23    5.62    0.26
  -3  -1 -23    5.63    0.28
  -4   1 -23    5.52    0.28
  -1   4 -23    4.63    0.27
  -1  -3  23    5.70    0.26
   4  -3 -23    5.28    0.24
   1   3 -23    5.47    0.27
   3  -4 -23    4.99    0.24
  -3   4  23    4.99    0.26
  -4   3  23    5.68    0.27
   4  -3 -26    3.71    0.21
  -4   3  26    4.12    0.23
  -3   4  26    4.28    0.23
   3  -4 -26    3.86    0.22
  -1   4 -26    3.49    0.22
   4  -3 -26    4.22    0.22
   1   3 -26    3.56    0.22
  -3  -1 -26    4.26    0.24
  -4   1 -26    3.71    0.24
   4  -1  26    3.87    0.19
   3   1  26    4.01    0.20
  -1  -3  26    3.86    0.18
  -3   4  26    3.79    0.20
  -4   3  26    4.04    0.20
   3  -4 -29    0.02    0.12
  -4   1 -29    0.21    0.12
   1   3 -29    0.09    0.12
  -1   4 -29    0.18    0.11
   4  -3 -29    0.19    0.12
  -3  -1 -29    0.21    0.11
  -4   3  29    0.16    0.08
   1  -4  29    0.10    0.07
  -3   4  29    0.07    0.08
   4  -1  29    0.14    0.09
   3   1  29    0.17    0.09
   1   3 -32    1.34    0.11
   4  -3 -32    1.10    0.11
  -3  -1 -32    1.21    0.11
  -1   4 -32    1.22    0.11
   3  -4 -32    1.31    0.11
  -4   1 -32    1.37    0.11
   3   1  32    1.30    0.09
   4  -1  32    1.24    0.09
   4   0 -32    1.66    0.12
   0   4  32    1.68    0.10
   4   0 -29    0.04    0.11
   0  -4 -29   -0.08    0.12
   0   4  29    0.15    0.09
   4   0 -26    2.18    0.18
   4   0 -26    2.25    0.18
   0  -4 -26    2.44    0.19
  -4   0  26    2.26    0.18
   0   4  26    2.22    0.16
  -4   0  26    2.00    0.13
   4  -4  26    2.19    0.14
  -4   0  23    0.01    0.11
  -4   0  23    0.03    0.08
   4  -4  23   -0.04    0.09
   4   0 -23    0.02    0.12
   0  -4 -23   -0.01    0.12
   4  -4  20   13.48    0.42
   0   4  20   13.07    0.43
   4  -4  20   13.70    0.44
   4   0 -20   13.58    0.45
   0   4  20   14.60    0.65
   4   0 -20   12.48    0.67
  -4   0  20   14.24    0.44
   4  -4  17    0.11    0.09
   0   4  17    0.01    0.08
   0   4  17    0.16    0.16
   0   4  17   -0.10    0.13
   4   0 -17    0.14    0.19
   0  -4 -17    0.20    0.18
   0   4  14   11.65    0.48
  -4   4 -14   12.05    0.50
  -4   0  14   11.84    0.44
   0  -4 -14   10.58    0.49
   4   0 -14   10.76    0.51
  -4   4 -11    0.05    0.11
   0  -4 -11    0.15    0.12
   4   0 -11    0.01    0.12
   0   4  11    0.11    0.11
  -4   4  -8   20.55    0.68
   0   4   8   22.81    0.71
   0  -4  -8   23.99    0.68
   4   0  -8   19.79    0.70
   4   0  -8   22.76    0.64
   0   4   5    0.42    0.11
   0   4   5    0.25    0.09
   0   4   5    0.09    0.08
   4   0  -5    0.05    0.11
   0  -4  -5    0.28    0.07
   0   4   2   90.32    2.32
   4   0  -2   90.71    2.26
   4   0  -2   84.42    2.33
   4   0   1    0.05    0.10
   0   4  -1    0.11    0.08
   0   4  -1    0.13    0.06
   0   4  -1    0.11    0.05
   0   4  -4  283.56    7.26
   4   0   4  275.37    7.26
   0   4  -4  277.36    7.25
   0   4  -4  283.05    7.27
  -4   4   4  303.08    7.21
   0   4  -7   -0.14    0.12
   4   0   7   -0.07    0.10
  -4   4   7    0.06    0.08
  -4   0  -7    0.00    0.08
   4   0  10   89.49    2.28
  -4   0 -10   88.36    2.37
   4  -4 -13   -0.02    0.13
   0   4 -13   -0.05    0.22
  -4   4  13   -0.13    0.15
   0  -4  16   44.68    1.21
   4   0  16   45.75    1.22
   0   4 -16   45.59    1.20
   4  -4 -16   47.85    1.43
  -4   4  16   45.56    1.35
  -4   4  16   44.74    1.37
   0   4 -19    0.13    0.08
   4   0  19    0.03    0.09
   4   0  19    0.04    0.10
  -4   4  19    0.15    0.10
   0  -4  19   -0.03    0.10
   4  -4 -19    0.13    0.17
   0   4 -19    0.19    0.12
   4  -4 -19   -0.02    0.08
  -4   0 -19    0.52    0.13
   0   4 -19    0.12    0.10
  -4   4  22    0.20    0.13
  -4   0 -22    0.27    0.15
   0   4 -22    0.26    0.13
   4  -4 -22    0.18    0.11
   0   4 -22    0.10    0.14
   0   4 -22    0.02    0.09
   4   0  22    0.23    0.11
  -4   4  22    0.25    0.11
   4  -4 -22   -0.16    0.23
   4  -4 -25    0.04    0.11
  -4   0 -25    0.06    0.13
   0   4 -25   -0.03    0.12
  -4   4  25    0.03    0.13
   4   0  25   -0.18    0.11
  -4   4  25    0.01    0.10
  -4   4  28    2.82    0.16
   4  -4 -28    2.78    0.19
  -4   0 -28    3.12    0.20
   0   4 -28    2.59    0.19
   4   0  31    0.08    0.07
   0   4 -31    0.13    0.09
  -4   0 -31    0.06    0.10
   4  -4 -31   -0.18    0.10
   2   3  32   -0.04    0.06
   3   2 -32    0.03    0.07
   2  -5 -32    0.03    0.08
  -3   5 -32    0.01    0.08
  -2  -3 -32    0.00    0.08
  -5   3 -32    0.02    0.08
   5  -2 -32   -0.10    0.08
  -2   5  29    1.51    0.12
   2   3  29    1.90    0.14
   3  -5  29    1.80    0.11
  -2  -3 -29    1.72    0.15
  -5   3 -29    1.82    0.16
   2  -5 -29    1.92    0.16
  -3   5 -29    1.87    0.16
   3   2 -29    1.46    0.15
   5  -2 -26    0.01    0.12
  -3   5 -26    0.03    0.13
   2  -5 -26    0.07    0.13
  -5   3 -26    0.09    0.13
  -2  -3 -26    0.05    0.13
   3   2 -26    0.08    0.13
  -5   2  26   -0.02    0.08
  -2   5  26    0.08    0.10
   5  -3  26    0.05    0.09
   2   3  26   -0.10    0.11
  -5   2  26    0.08    0.12
   2   3  23    1.82    0.26
  -5   2  23    1.61    0.16
  -3  -2  23    1.57    0.16
  -2   5  23    1.42    0.14
   2   3  23    1.51    0.15
   5  -3  23    1.47    0.13
  -5   2  23    1.65    0.13
  -2  -3 -23    1.74    0.17
  -5   3 -23    1.41    0.18
  -3   5 -23    1.50    0.18
   3   2 -23    1.79    0.17
   5  -2 -23    1.78    0.16
   3   2 -23    1.53    0.17
   5  -2 -23    1.18    0.30
   5  -2 -20    2.10    0.15
   3   2 -20    2.13    0.16
  -3  -2  20    2.08    0.15
  -5   2  20    2.30    0.16
   5  -2 -20    2.64    0.32
   3   2 -20    1.71    0.30
   3   2 -20    2.26    0.14
  -3   5 -20    2.08    0.13
   3  -5  20    2.27    0.13
   2   3  20    2.24    0.15
   5  -3  20    2.24    0.14
  -5   2  20    2.27    0.14
  -3   5 -20    2.06    0.18
  -5   3 -20    2.57    0.20
  -2  -3 -20    2.35    0.18
   2   3  20    2.00    0.27
  -2   5  20    2.13    0.25
   3  -5  20    1.99    0.15
   2   3  17   28.23    0.78
  -2   5  17   28.02    0.78
   2  -5 -17   27.24    0.99
   5  -2 -17   28.16    1.00
   3   2 -17   28.49    1.04
   3   2 -17   27.58    0.77
  -2   5  17   27.74    0.95
  -5   2  17   27.26    0.91
  -2   5  17   29.23    0.98
   3  -5  17   28.16    0.79
  -2   5  14    4.08    0.30
  -2   5  14    5.09    0.31
  -3   5 -14    4.49    0.31
  -5   2  14    4.15    0.26
   2   3  14    4.33    0.28
   5  -2 -14    4.76    0.32
   3   2 -14    4.38    0.34
   2  -5 -14    4.61    0.30
   5  -2 -11    1.69    0.11
  -2   5  11    2.41    0.20
  -5   3 -11    1.84    0.17
  -2   5  11    2.50    0.21
  -3   5 -11    2.11    0.19
   2   3  11    1.86    0.18
   5  -2 -11    1.77    0.20
   2  -5 -11    1.99    0.18
   3   2  -8  175.66    4.83
   2   3   8  184.69    4.83
   5  -2  -8  200.90    4.84
  -3   5  -8  194.49    4.90
  -2   5   8  194.89    4.91
  -2   5   8  209.11    4.94
   2   3   8  192.23    4.91
  -2  -3  -8  187.66    4.86
   2   3   5  702.70   17.52
   3   2  -5  713.26   17.50
   2   3   5  710.92   17.48
   3   2  -5  654.18   17.51
  -2   5   5  700.10   17.50
  -2   5   2  206.66    5.09
  -3   5  -2  204.22    5.04
   2   3   2  191.28    5.07
  -2   5   2  197.82    5.06
   3   2  -2  199.21    5.04
   2   3   2  197.88    5.07
  -3   5   1  214.37    5.26
  -2   5  -1  206.69    5.23
   3   2   1  209.01    5.28
   2   3  -1  202.99    5.27
   2   3  -1  195.69    5.23
   2   3  -1  211.71    5.22
   3   2   1  210.15    5.24
   3   2   4  179.91    4.67
   2   3  -4  171.58    4.67
  -3  -2  -4  184.66    4.61
  -3   5   4  191.24    4.70
   3   2   4  198.20    4.68
  -2   5  -4  177.28    4.60
  -3   5   4  189.10    4.65
   2   3  -4  184.84    4.68
   3   2   7 1008.58   24.22
   2   3  -7  899.51   24.22
  -3   5   7  984.72   24.30
  -3   5   7  976.09   24.26
  -3  -2  -7  969.36   24.22
   3   2   7 1037.51   24.28
   2   3  -7  908.50   24.30
   2   3 -10    0.96    0.09
   3   2  10    1.31    0.09
   5  -3 -10    1.51    0.11
   5  -2  10    0.98    0.10
   3   2  10    1.00    0.14
  -3   5  10    1.22    0.14
  -2   5 -10    1.26    0.16
  -5   2 -10    1.19    0.14
  -3   5  10    1.10    0.16
   3  -5 -10    1.02    0.15
   3   2  13  232.53    6.18
   3  -5 -13  234.63    6.22
   5  -3 -13  239.10    6.24
   2   3 -13  235.12    6.29
  -2   5 -13  250.50    6.25
  -5   3  13  243.36    6.21
  -3   5  13  243.20    6.24
  -5   2 -13  238.13    6.20
  -3   5  13  249.80    6.22
  -3   5  16   24.06    0.67
   3   2  16   22.79    0.67
   3  -5 -16   24.39    0.86
   2   3 -16   24.31    0.93
   5  -3 -16   23.01    0.86
   2  -5  16   24.81    0.67
   5  -2  16   22.94    0.67
   3   2  16   23.58    0.67
  -5   3  16   24.35    0.81
  -3   5  16   25.14    0.84
  -3   5  16   24.32    0.84
   2   3 -16   22.89    0.66
  -3   5  19   -0.03    0.14
  -2   5 -19    0.07    0.07
   3   2  19    0.16    0.09
   2   3 -19    0.06    0.08
  -5   3  19    0.16    0.08
  -3  -2 -19    0.24    0.11
   2  -5  19    0.12    0.10
   5  -2  19    0.06    0.09
  -2   5 -19    0.04    0.12
  -2  -3  19    0.05    0.09
  -5   3  19    0.01    0.10
   2   3 -19   -0.06    0.11
   5  -3 -19    0.10    0.09
  -2   5 -19    0.03    0.10
  -5   2 -19    0.08    0.12
   5  -3 -19    0.06    0.20
   2   3 -19   -0.12    0.25
   3  -5 -19    0.04    0.17
   2   3 -22   14.03    0.45
  -2   5 -22   13.97    0.44
   5  -2  22   14.80    0.46
   3   2  22   14.79    0.46
  -5   3  22   14.20    0.46
  -3   5  22   14.38    0.47
   5  -3 -22   12.95    0.71
   5  -2  22   13.44    0.47
   5  -3 -22   14.20    0.46
   2   3 -22   14.79    0.49
  -3  -2 -22   15.60    0.51
  -2   5 -22   14.79    0.50
  -5   2 -22   15.69    0.52
   2   3 -22   14.25    0.48
   3   2  22   13.77    0.68
  -2  -3  22   13.60    0.47
  -5   3  22   14.41    0.48
  -5   3  25   -0.04    0.13
  -3   5  25   -0.14    0.15
   5  -3 -25   -0.08    0.12
  -3   5  25    0.08    0.10
   3   2  25    0.12    0.10
  -5   3  25   -0.05    0.09
   5  -2  25   -0.02    0.10
  -5   2 -25   -0.10    0.16
  -2   5 -25   -0.05    0.13
  -3  -2 -25    0.03    0.14
   2   3 -25    0.08    0.12
   3  -5 -25    0.03    0.12
  -5   2 -28    0.20    0.13
  -2   5 -28    0.26    0.12
   2   3 -28   -0.02    0.12
  -3  -2 -28    0.01    0.12
   3  -5 -28    0.13    0.12
  -5   3  28    0.04    0.08
   3   2  28    0.11    0.10
  -3   5  28   -0.03    0.09
   5  -3 -28   -0.12    0.11
   5  -2  31    0.09    0.07
   3   2  31    0.04    0.07
  -3   5  31   -0.05    0.07
   3  -5 -31   -0.17    0.10
  -2   5 -31    0.05    0.09
  -3  -2 -31    0.09    0.09
   2   3 -31    0.16    0.09
  -5   2 -31   -0.06    0.09
  -1   5  33   -0.01    0.06
   4   1 -33    0.10    0.05
   1  -5 -33   -0.02    0.05
   5  -1 -33    0.02    0.06
  -5   4 -33   -0.03    0.06
   4   1 -30    0.21    0.10
  -1  -4 -30    0.07    0.10
  -5   4 -30    0.08    0.10
   1  -5 -30    0.07    0.11
   5  -1 -30    0.20    0.10
   4  -5  30    0.01    0.07
  -1   5  30    0.12    0.09
   1   4  30    0.29    0.09
   5  -4  30    0.10    0.07
  -5   4 -27    3.53    0.22
  -1  -4 -27    3.85    0.22
   1  -5 -27    3.37    0.21
   4   1 -27    3.64    0.21
   5  -1 -27    3.70    0.21
  -1   5  27    3.75    0.20
   5  -4  27    3.29    0.17
   1   4  27    4.06    0.20
  -5   1  27    3.86    0.21
   5  -1 -27    3.60    0.21
   4  -5  24    5.56    0.23
  -5   1  24    6.07    0.24
  -1   5  24    6.01    0.26
   5  -4  24    5.75    0.24
  -1  -4 -24    5.75    0.28
  -5   4 -24    6.37    0.31
   4   1 -24    6.15    0.27
   1  -5 -24    5.72    0.27
  -4  -1  24    5.82    0.27
  -5   1  24    6.10    0.27
   4   1 -24    6.25    0.28
   5  -1 -24    6.01    0.27
   4   1 -21    9.04    0.33
   5  -1 -21    8.49    0.32
   4  -5  21    8.58    0.30
   1   4  21    9.14    0.32
  -5   1  21    8.04    0.30
  -1   5  21    8.42    0.31
   5  -4  21    8.42    0.30
   4  -5  21    8.46    0.32
   5  -4  21    8.66    0.32
   4   1 -21    7.33    0.54
   5  -1 -21    8.03    0.53
   1   4  21    8.57    0.51
  -1   5  21    8.21    0.48
  -5   4 -21    9.00    0.37
  -1  -4 -21    9.17    0.34
   1   4  21    8.35    0.35
  -5   1  21    8.95    0.33
  -4  -1  21    8.15    0.32
  -1   5  21    7.89    0.33
   4   1 -18    0.33    0.10
  -4   5 -18    0.39    0.13
  -5   4 -18    0.19    0.12
   4   1 -18    0.29    0.09
   1   4  18    0.40    0.09
  -1   5  18    0.25    0.09
   4  -5  18    0.51    0.11
   5  -4  18    0.33    0.10
  -1   5  18    0.15    0.17
   1   4  18    0.29    0.19
   1  -5 -18    0.42    0.19
   5  -1 -18    0.09    0.19
   4   1 -18   -0.02    0.18
   1   4  18    0.28    0.11
  -1   5  18    0.32    0.11
  -1   5  18    0.39    0.15
   4  -5  15   23.94    0.72
   5  -4  15   25.63    0.73
  -4   5 -15   26.94    0.91
  -5   1  15   27.02    0.84
  -4  -1  15   26.52    0.81
  -1   5  15   27.59    0.92
  -1   5  15   25.51    0.89
  -5   4 -15   28.41    0.91
   5  -1 -15   28.46    0.94
   4   1 -15   29.28    0.96
  -1  -4 -15   27.31    0.92
   1  -5 -15   25.12    0.89
   1   4  15   26.61    0.88
   1   4  15   25.64    0.72
  -1   5  15   25.47    0.72
  -1  -4 -12    2.75    0.22
   1  -5 -12    2.97    0.22
   5  -1 -12    2.71    0.24
   4   1 -12    2.66    0.24
  -1   5  12    2.89    0.24
  -4   5 -12    2.78    0.23
   1   4  12    2.88    0.23
  -5   4 -12    2.95    0.23
  -1   5  12    3.18    0.25
  -1  -4  -9   41.78    1.17
   1  -5  -9   40.37    1.17
   5  -1  -9   41.94    1.22
   4   1  -9   38.31    1.12
   5  -1  -9   43.16    1.13
   1   4   9   42.80    1.12
  -5   4  -9   42.04    1.19
  -1   5   9   43.14    1.23
  -1   5   9   42.12    1.23
  -4   5  -9   42.81    1.20
   1   4   9   40.54    1.21
   4   1  -6    7.67    0.34
  -1  -4  -6    8.39    0.28
   4   1  -6   10.22    0.34
   1   4   6    8.46    0.31
   5  -1  -6    9.07    0.32
  -1   5   6    9.57    0.37
  -1   5   6    8.66    0.34
   1   4   6    9.58    0.36
  -1   5   3  142.92    3.97
  -1   5   3  162.40    4.00
  -4   5  -3  148.61    3.93
   1   4   3  172.95    4.00
  -1   5   3  157.67    3.98
   5  -1  -3  155.32    3.99
   4   1  -3  163.71    4.00
  -1   5   0  305.75    7.59
   4   1   0  301.91    7.56
   1   4   0  297.23    7.59
   1   4   0  305.89    7.59
   4   1   0  290.65    7.62
  -1   5  -3   10.80    0.35
   1   4  -3   10.10    0.35
   1   4  -3    9.94    0.35
  -4   5   3   10.94    0.33
  -1   5  -3   10.90    0.32
  -1   5  -3   10.94    0.38
   1   4  -3   10.16    0.38
   4   1   3   11.76    0.39
   4   1   6  314.11    8.43
   1   4  -6  316.40    8.43
   5  -1   6  330.49    8.45
   1   4  -6  334.23    8.49
  -5   4   6  342.24    8.38
  -4   5   6  349.64    8.42
  -4  -1  -6  341.96    8.41
  -1   5  -6  331.59    8.45
   5  -1   9   67.89    1.89
   4   1   9   75.11    1.88
   1   4  -9   66.90    1.88
  -4  -1  -9   72.66    1.92
  -4   5   9   68.74    1.98
  -5   4   9   73.84    1.90
  -4   5   9   77.84    1.94
  -5   1  -9   72.69    1.92
  -5   4  12   32.68    1.05
  -5   1 -12   34.71    1.04
  -4   5  12   35.32    1.04
  -4   5  12   34.75    1.08
   5  -4 -12   33.53    1.07
   4  -5 -12   35.08    1.06
  -5   4  15  154.56    4.04
  -5   4  15  156.61    3.99
  -4   5  15  154.59    4.06
  -4   5  15  158.54    4.03
   1   4 -15  154.08    4.18
   4  -5 -15  153.98    4.07
   5  -4 -15  154.26    4.08
   5  -1  15  145.87    3.87
   1   4 -18    9.09    0.33
  -5   4  18    8.88    0.32
  -4   5  18    9.25    0.44
  -4   5  18    9.03    0.45
  -5   4  18    9.30    0.44
   1   4 -18    9.18    0.30
  -1   5 -18    8.73    0.30
   4   1  18    8.70    0.31
  -5   4  18    8.56    0.31
  -4   5  18    8.83    0.31
   4   1  18    8.78    0.31
   5  -1  18    8.93    0.32
   1  -5  18    9.22    0.31
   4  -5 -18    8.79    0.48
   5  -4 -18    9.38    0.50
  -5   1 -18    8.75    0.35
  -4   5  18    8.87    0.31
  -5   4  18    8.80    0.31
   1   4 -21    0.28    0.10
  -4   5  21    0.58    0.12
  -5   4  21    0.53    0.11
   5  -1  21    0.58    0.11
   4   1  21    0.54    0.12
   5  -1  21    0.44    0.12
   5  -4 -21    0.54    0.22
   4  -5 -21    0.47    0.24
  -5   4  21    0.72    0.14
  -1  -4  21    0.40    0.12
   5  -4 -21    0.27    0.11
   1   4 -21    0.30    0.13
   4  -5 -21    0.52    0.11
  -1   5 -21    0.25    0.14
  -1   5 -21    0.41    0.10
  -4  -1 -21    0.52    0.14
  -1   5 -21    0.49    0.14
  -5   1 -21    0.48    0.15
   1   4 -21    0.53    0.13
  -1   5 -24    7.12    0.27
  -5   4  24    7.37    0.31
  -4   5  24    7.48    0.32
  -5   1 -24    7.36    0.33
  -4  -1 -24    7.28    0.33
  -1   5 -24    7.89    0.33
   1   4 -24    7.08    0.31
  -4   5  24    7.60    0.30
   4   1  24    7.68    0.29
   5  -1  24    7.82    0.29
  -5   4  24    6.80    0.28
   4  -5 -24    7.59    0.30
   5  -4 -24    6.99    0.29
  -5   4  27   -0.06    0.12
  -4   5  27    0.05    0.09
  -5   4  27    0.05    0.09
   5  -1  27    0.08    0.09
   5  -4 -27    0.06    0.11
  -1   5 -27    0.01    0.13
   4  -5 -27   -0.02    0.12
   1   4 -27    0.02    0.12
  -4  -1 -27   -0.04    0.14
  -5   1 -27    0.13    0.14
   5  -4 -27    0.07    0.12
   4   1  30    0.41    0.09
  -4   5  30    0.25    0.08
   5  -1  30    0.42    0.09
  -5   1 -30    0.40    0.11
   5  -4 -30    0.15    0.11
   4  -5 -30    0.21    0.11
   1   4 -30    0.36    0.10
  -4  -1 -30    0.36    0.11
  -1   5 -30    0.53    0.11
  -4  -1 -33    0.09    0.06
   1   4 -33    0.11    0.05
   5  -4 -33    0.03    0.06
  -5   1 -33    0.02    0.06
  -1   5 -33    0.06    0.06
   4  -5 -33    0.05    0.06
   5  -1  33    0.06    0.06
   4   1  33    0.15    0.06
   0  -5 -31    0.01    0.09
   5   0 -31   -0.02    0.09
   5  -5  31   -0.02    0.06
   0   5  31    0.00    0.07
   5   0 -28    0.24    0.12
   0  -5 -28    0.14    0.12
   0   5  28   -0.01    0.10
  -5   0  25   -0.03    0.12
   5  -5  25   -0.03    0.08
   0   5  25    0.19    0.11
   0  -5 -25    0.09    0.13
   5   0 -25   -0.03    0.14
   5   0 -25    0.05    0.12
   0   5  22   -0.02    0.18
   5  -5  22   -0.08    0.11
   0   5  22   -0.21    0.12
   5  -5  22    0.03    0.09
   5   0 -22    0.13    0.12
   0  -5 -22    0.11    0.12
   0   5  22   -0.15    0.15
  -5   0  22    0.10    0.11
   5   0 -22    0.10    0.22
   5  -5  19    0.02    0.10
   5   0 -19    0.50    0.11
   0   5  19    0.06    0.09
   0   5  19   -0.02    0.17
   5   0 -19    0.44    0.22
   0   5  19   -0.03    0.11
  -5   0  19    0.65    0.11
   5  -5  16    4.01    0.19
   0   5  16    3.85    0.18
   0  -5 -16    3.94    0.31
   5   0 -16    4.39    0.34
  -5   5 -16    3.92    0.31
  -5   0  16    3.70    0.24
   0   5  16    4.22    0.33
   0   5  16    3.64    0.28
   5   0 -13    0.11    0.15
   0  -5 -13    0.58    0.15
   0   5  13    0.10    0.13
   0   5  13    0.08    0.15
  -5   5 -13    0.01    0.13
   5   0 -10    0.97    0.11
   0   5  10    0.94    0.17
   5   0  -7   -0.01    0.09
   0  -5  -7    0.09    0.07
   0   5   7    0.23    0.11
   0   5   7    0.03    0.11
   5   0  -4   65.35    1.71
   0   5   4   62.47    1.70
   5   0  -1    0.12    0.05
   0   5   1    0.46    0.10
   5   0   2    6.51    0.30
   0   5  -2    6.66    0.29
   0   5  -2    6.59    0.24
   0   5  -2    7.34    0.24
   0   5  -5    0.06    0.10
  -5   5   5    0.03    0.05
   0   5  -5    0.02    0.09
   0   5  -5    0.01    0.10
   5   0   5   -0.06    0.11
   0   5  -8  660.08   16.83
  -5   5   8  702.76   16.73
   0   5  -8  655.08   16.78
  -5   0  -8  672.51   16.73
   5   0   8  635.33   16.73
  -5   0 -11    0.10    0.11
  -5   5  11    0.13    0.10
  -5   5  11    0.03    0.12
   5   0  11    0.04    0.07
  -5   5  14  333.64    8.69
  -5   5  14  355.84    8.64
   5  -5 -14  332.47    8.69
   0   5 -14  321.37    8.80
   5  -5 -17    0.27    0.18
  -5   5  17   -0.11    0.16
  -5   5  17    0.12    0.09
   0   5 -17    0.02    0.08
   5   0  17    0.00    0.09
   0  -5  17    0.16    0.10
   0   5 -20   14.37    0.44
   5   0  20   14.71    0.45
  -5   5  20   14.12    0.46
   5  -5 -20   13.74    0.67
  -5   5  20   14.64    0.47
   0   5 -20   14.32    0.49
   5  -5 -20   13.72    0.44
   0   5 -20   13.54    0.48
  -5   0 -20   15.27    0.50
   5   0  20   14.61    0.46
   0  -5  20   13.46    0.46
  -5   5  23    0.02    0.11
   5   0  23    0.23    0.11
   0   5 -23    0.11    0.09
  -5   5  23   -0.04    0.14
   0   5 -23    0.06    0.13
  -5   0 -23    0.21    0.15
   5  -5 -23   -0.11    0.12
   5  -5 -23   -0.19    0.24
   5   0  26    6.99    0.27
  -5   5  26    6.87    0.28
   5  -5 -26    6.71    0.28
  -5   5  26    7.54    0.31
   5  -5 -26    7.17    0.30
  -5   0 -26    7.17    0.32
   0   5 -26    6.58    0.30
  -5   0 -29    0.06    0.12
   5  -5 -29    0.07    0.11
   0   5 -29    0.20    0.11
   5   0  29    0.00    0.09
  -5   5  29    0.07    0.08
   5  -5 -32    1.61    0.11
  -5   0 -32    1.77    0.11
   0   5 -32    1.52    0.10
   5   0  32    1.83    0.11
   5   0  32    1.55    0.10
   3   3   0    1.47    0.09
   3   3   0    1.40    0.17
  -3   6   3   39.67    1.10
   3   3  -3   41.09    1.10
  -3   6   3   41.09    1.13
   3   3   3   38.33    1.11
  -3   6  -3   41.39    1.06
   3   3   3   38.45    1.12
   3   3  -3   39.22    1.12
   3   3   3   39.87    1.12
   3   3  -6    3.14    0.21
  -3   6   6    3.06    0.19
   3   3   6    2.94    0.19
   3   3  -6    2.60    0.18
  -3   6   9   27.28    0.84
  -6   3  -9   27.40    0.82
  -3   6   9   26.43    0.86
   3   3  -9   26.56    0.87
   3   3   9   28.30    0.85
   3   3   9   28.39    0.77
   6  -3  -9   26.82    0.77
   3   3  -9   25.73    0.77
   6  -3   9   24.54    0.78
   3   3  12   47.70    1.37
  -6   3 -12   46.51    1.36
  -3   6 -12   46.82    1.39
  -3   6  12   47.76    1.39
  -3   6  12   46.56    1.40
   3  -6 -12   46.11    1.36
   6  -3 -12   46.35    1.40
   3   3 -15   31.45    0.86
   3   3  15   30.31    0.86
  -3   6  15   30.64    0.87
   3  -6  15   32.11    0.86
   6  -3  15   30.78    0.86
  -3   6  15   30.40    1.05
  -6   3  15   32.55    1.02
  -3   6  15   32.91    1.04
  -6   3 -15   31.87    1.03
   6  -3 -15   33.47    1.08
   3  -6 -15   33.14    1.04
   3   3 -15   33.28    1.12
   3   3  15   32.56    1.01
   6  -3 -18    3.01    0.16
  -6   3  18    3.22    0.16
   3   3 -18    2.96    0.15
   6  -3  18    2.81    0.17
   3  -6  18    2.82    0.16
   6  -3 -18    3.14    0.32
   3  -6 -18    2.45    0.28
   3   3 -18    2.88    0.34
   3   3 -18    2.92    0.18
  -6   3  18    3.03    0.16
   3   3  18    3.17    0.17
  -3   6  18    2.75    0.16
  -3   6  18    2.76    0.26
  -6   3  18    3.39    0.25
  -3   6  18    2.87    0.27
  -6   3 -18    2.78    0.20
  -3   6 -18    2.48    0.18
  -6   3  18    3.34    0.17
  -3   6  18    2.51    0.16
  -3   6 -21    4.61    0.20
   3   3 -21    4.66    0.21
  -6   3  21    4.66    0.22
  -3   6  21    4.97    0.23
   6  -3  21    4.79    0.22
   3   3  21    4.92    0.22
   3  -6  21    5.12    0.23
  -3   6  21    4.50    0.24
  -6   3  21    4.91    0.23
  -3  -3  21    4.85    0.23
   3   3 -21    4.83    0.24
   6  -3 -21    4.82    0.23
   6  -3 -21    5.02    0.42
  -3   6 -21    4.97    0.26
  -6   3 -21    4.89    0.28
   3   3 -21    4.58    0.23
  -3  -3 -21    5.06    0.26
   3   3  21    4.38    0.39
   3   3 -24    0.01    0.14
   6  -3 -24    0.05    0.12
  -3  -3 -24    0.17    0.14
  -3   6 -24    0.28    0.14
   3   3 -24    0.07    0.12
  -6   3 -24   -0.16    0.17
  -3   6  24    0.13    0.11
  -6   3  24    0.18    0.09
   6  -3  24    0.11    0.10
   3   3  24    0.06    0.11
  -6   3  24    0.16    0.13
  -3  -3  24    0.03    0.10
   6  -3 -27    0.22    0.11
  -3   6  27    0.39    0.10
   3   3  27    0.24    0.10
  -6   3  27    0.24    0.09
   6  -3  27    0.25    0.09
  -6   3  27    0.33    0.12
  -3  -3 -27    0.36    0.14
  -3   6 -27    0.44    0.13
   3  -6 -27    0.38    0.13
   3   3 -27    0.33    0.12
  -6   3 -27    0.46    0.13
  -3   6  30    1.20    0.11
   6  -3  30    1.36    0.11
   3   3  30    1.16    0.11
  -3  -3 -30    1.44    0.14
   3  -6 -30    1.28    0.13
  -3   6 -30    1.40    0.13
   3   3 -30    1.47    0.13
  -6   3 -30    1.28    0.14
  -3   6 -33    0.05    0.05
   3  -6 -33    0.08    0.05
  -6   3 -33   -0.02    0.06
   3   3  33    0.01    0.06
  -2  -4 -31    0.00    0.09
  -4   6 -31    0.02    0.09
   2  -6 -31   -0.19    0.10
  -6   4 -31    0.05    0.09
   4   2 -31    0.01    0.08
   6  -2 -31    0.08    0.09
   2   4  31    0.13    0.07
   6  -4  31    0.14    0.07
  -2   6  31   -0.05    0.07
   2  -6 -28    0.49    0.13
   6  -2 -28    0.42    0.12
   4   2 -28    0.41    0.12
  -6   4 -28    0.49    0.14
  -2  -4 -28    0.42    0.13
  -4   6 -28    0.61    0.14
   2   4  28    0.42    0.11
  -2   6  28    0.43    0.10
   6  -2 -28    0.37    0.13
  -4  -2  25    0.14    0.12
  -6   2  25    0.16    0.12
   2  -6 -25    0.24    0.13
  -2  -4 -25    0.17    0.13
  -4   6 -25    0.04    0.14
  -6   4 -25    0.24    0.15
   4   2 -25    0.12    0.12
   6  -2 -25   -0.01    0.13
   4   2 -25    0.15    0.14
  -6   2  25    0.09    0.09
  -2   6  25    0.27    0.11
   6  -4  25    0.17    0.09
   2   4  25    0.20    0.11
  -2   6  22    9.68    0.37
  -4  -2  22    9.50    0.35
  -6   2  22   10.20    0.36
  -4   6 -22    9.56    0.32
  -2   6  22    9.52    0.36
  -6   2  22    9.73    0.34
   2   4  22    9.51    0.35
   6  -4  22    9.80    0.34
   6  -2 -22    8.29    0.57
   2   4  22    9.81    0.57
   4   2 -22    9.60    0.37
   6  -2 -22    9.62    0.36
  -2  -4 -22    9.35    0.37
  -6   4 -22   10.04    0.40
  -4   6 -22    9.79    0.39
   4   2 -22    9.50    0.35
   4  -6  22   10.34    0.36
  -2   6  19    5.69    0.37
  -4  -2  19    6.27    0.26
  -6   2  19    6.48    0.26
  -2   6  19    6.81    0.28
   4   2 -19    6.90    0.26
   2   4  19    6.88    0.27
  -6   2  19    6.75    0.25
   4   2 -19    7.12    0.48
   6  -2 -19    6.71    0.46
   4  -6  19    6.98    0.27
   2   4  19    6.73    0.45
  -2   6  19    6.35    0.41
   6  -2 -19    6.68    0.26
   4   2 -19    7.32    0.28
   2   4  19    7.06    0.30
  -2  -4 -19    6.79    0.28
  -4   6 -19    6.78    0.30
  -6   4 -19    6.68    0.31
   2   4  16    0.77    0.16
  -2   6  16    1.19    0.21
   4  -6  16    1.47    0.13
   4   2 -16    2.02    0.12
  -6   2  16    1.43    0.11
  -2   6  16    1.32    0.11
   2   4  16    1.34    0.12
  -4   6 -16    1.34    0.10
   4   2 -16    1.64    0.25
   6  -2 -16    1.49    0.22
   2  -6 -16    1.78    0.23
  -6   2  16    0.94    0.17
  -2   6  16    1.21    0.21
   2   4  16    1.10    0.22
  -6   4 -16    1.27    0.21
   2   4  13   13.22    0.55
  -2   6  13   15.30    0.59
  -4   6 -13   14.26    0.57
  -2   6  13   14.97    0.60
  -6   4 -13   14.35    0.55
   6  -2 -13   13.65    0.57
   2  -6 -13   14.64    0.56
   2   4  10   36.24    1.11
  -2   6  10   35.08    1.12
  -4   6 -10   36.73    1.09
  -6   4 -10   35.78    1.08
  -2   6  10   37.73    1.12
   2   4  10   38.28    1.01
   6  -2 -10   40.37    1.02
   4   2 -10   33.43    1.01
   2  -6 -10   35.91    1.07
   2   4   7    1.69    0.17
  -2   6   7    1.55    0.17
  -2   6   7    1.49    0.15
   4   2  -7    1.75    0.17
   6  -2  -7    1.82    0.15
   2   4   7    1.52    0.13
  -4   6  -4  420.74   10.67
  -2   6   4  428.48   10.78
   4   2  -4  441.13   10.77
   2   4   4  444.17   10.75
  -2   6   4  417.57   10.75
   4   2  -4  419.53   10.76
   2   4   1   72.99    1.95
   4   2  -1   72.59    1.92
   2   4   1   72.37    1.95
  -2   6   1   77.35    1.96
  -4   6  -1   74.58    1.93
  -4   6   2  108.06    2.74
   4   2   2  102.76    2.71
  -2   6  -2  104.15    2.68
   2   4  -2  107.19    2.69
   2   4  -2  101.98    2.74
   4   2   2  103.46    2.75
  -4   6   5    4.22    0.24
  -4  -2  -5    4.43    0.17
  -2   6  -5    5.55    0.23
   2   4  -5    4.93    0.23
   4   2   5    3.98    0.22
  -4   6   5    4.79    0.21
   2   4  -5    4.89    0.24
   4   2   8   45.57    1.24
  -4   6   8   41.67    1.26
  -4  -2  -8   43.18    1.17
   2   4  -8   39.02    1.18
   6  -2   8   41.23    1.20
   4   2   8   45.00    1.18
  -4   6   8   42.58    1.21
  -6   4   8   44.42    1.13
   2   4  -8   42.23    1.26
   4   2  11    1.46    0.17
  -6   2 -11    1.58    0.17
  -4   6  11    1.49    0.16
  -6   4  11    1.68    0.13
  -4   6  11    1.42    0.19
   4  -6 -11    1.77    0.18
   2   4 -11    1.68    0.12
   6  -2  11    1.18    0.12
   6  -4 -11    1.44    0.12
   4   2  11    1.56    0.11
   4  -6 -14    7.09    0.38
   6  -4 -14    7.12    0.40
  -6   4  14    7.56    0.32
  -4   6  14    7.81    0.41
  -6   4  14    7.15    0.39
  -4   6  14    7.65    0.38
  -6   2 -14    7.69    0.38
   6  -2  17    0.76    0.11
   2  -6  17    0.53    0.10
   4   2  17    0.56    0.10
   2   4 -17    0.73    0.27
   4  -6 -17    0.65    0.20
   6  -4 -17    0.84    0.22
  -4   6  17    0.36    0.18
  -6   4  17    0.70    0.10
   4   2  17    0.50    0.10
  -4   6  17    0.63    0.11
   2   4 -17    0.56    0.10
  -4   6  17    0.46    0.16
  -6   4  17    0.64    0.16
  -4   6  20    5.33    0.25
  -6   4  20    5.81    0.24
   4   2  20    5.64    0.24
   2  -6  20    6.01    0.25
   6  -2  20    5.83    0.25
   2   4 -20    6.21    0.28
   6  -4 -20    6.39    0.24
  -6   4  20    6.06    0.26
  -2  -4  20    5.26    0.24
  -2   6 -20    5.90    0.23
   2   4 -20    5.77    0.24
   2   4 -20    5.69    0.26
  -6   2 -20    6.08    0.29
  -2   6 -20    5.61    0.27
  -4  -2 -20    5.29    0.27
   6  -4 -20    5.67    0.42
   4  -6 -20    4.97    0.40
  -2  -4  23    1.40    0.15
  -6   4  23    1.36    0.16
   2   4 -23    1.48    0.17
   6  -4 -23    1.43    0.15
   6  -2  23    1.56    0.14
  -4   6  23    1.33    0.14
   4   2  23    1.65    0.15
  -6   4  23    1.55    0.14
  -6   2 -23    1.46    0.19
  -4  -2 -23    1.34    0.17
  -2   6 -23    1.52    0.18
   2   4 -23    1.66    0.16
  -2   6 -23    1.55    0.13
  -2   6 -26    0.08    0.13
   2   4 -26    0.36    0.13
  -6   2 -26    0.27    0.14
  -4  -2 -26    0.23    0.14
  -6   4  26    0.30    0.13
   4  -6 -26    0.55    0.13
   6  -4 -26    0.36    0.12
   4   2  26    0.26    0.10
   6  -2  26    0.33    0.10
  -6   4  26    0.35    0.10
  -4   6  26    0.29    0.11
  -6   2 -29    1.22    0.14
   2   4 -29    1.28    0.13
  -2   6 -29    1.27    0.14
   4  -6 -29    1.35    0.14
  -4  -2 -29    1.42    0.15
  -4   6  29    1.20    0.12
   4   2  29    1.39    0.12
   6  -2  32    0.17    0.06
   4   2  32    0.23    0.06
  -4  -2 -32    0.21    0.08
   2   4 -32    0.08    0.07
  -2   6 -32    0.24    0.08
  -6   2 -32    0.04    0.08
   4  -6 -32   -0.01    0.08
   4   2  32    0.19    0.08
   6  -2  32    0.12    0.07
   1   5  32    0.26    0.06
  -5   6 -32    0.22    0.08
   5   1 -32    0.29    0.07
   6  -1 -32    0.39    0.07
  -6   5 -32    0.24    0.08
  -1  -5 -32    0.20    0.07
   1  -6 -32    0.29    0.07
  -1   6  32    0.34    0.08
  -1   6  29    1.44    0.13
   1   5  29    1.67    0.13
  -1  -5 -29    1.46    0.15
   1  -6 -29    1.65    0.15
   6  -1 -29    1.41    0.14
  -6   5 -29    1.56    0.15
   5   1 -29    1.64    0.14
   1  -6 -26    0.73    0.14
   5   1 -26    0.62    0.13
  -6   5 -26    0.81    0.16
  -1  -5 -26    0.79    0.15
  -5  -1  26    0.62    0.12
  -6   1  26    0.50    0.13
   1   5  26    0.66    0.12
   6  -5  26    0.53    0.10
  -1   6  26    0.65    0.12
   6  -1 -26    0.78    0.14
   5   1 -26    0.88    0.15
   6  -1 -26    0.59    0.14
   5   1 -23    0.07    0.13
   6  -1 -23    0.15    0.12
  -5  -1  23    0.08    0.11
  -6   1  23    0.04    0.12
  -1   6  23    0.10    0.14
   6  -5  23    0.04    0.11
   5  -6  23    0.20    0.11
   1   5  23   -0.10    0.12
   5  -6  23    0.00    0.09
  -1   6  23    0.26    0.11
   6  -5  23    0.13    0.10
   1  -6 -23    0.21    0.13
  -6   5 -23   -0.23    0.18
  -5   6 -23   -0.09    0.18
  -1  -5 -23    0.09    0.13
   1   5  20    0.55    0.11
  -1   6  20    0.41    0.11
   1   5  20    0.82    0.23
  -1   6  20    0.62    0.20
   5  -6  20    0.60    0.11
   6  -5  20    0.70    0.12
   6  -1 -20    1.16    0.26
   5   1 -20    0.86    0.26
   6  -1 -20    0.81    0.12
   5   1 -20    0.63    0.12
   1   5  20    0.31    0.13
  -5  -1  20    0.74    0.11
  -6   1  20    0.65    0.12
  -1   6  20    0.55    0.13
  -5   6 -20    0.52    0.15
  -6   5 -20    0.56    0.16
  -5   6 -17    5.97    0.22
   1   5  17    6.13    0.42
  -6   1  17    6.67    0.34
  -1   6  17    6.35    0.41
   1   5  17    6.19    0.24
  -1   6  17    6.24    0.24
   5   1 -17    6.26    0.24
  -1   6  17    6.19    0.38
   1   5  17    5.80    0.35
   5  -6  17    6.27    0.25
   6  -5  17    6.43    0.25
   5   1 -17    7.21    0.45
   6  -1 -17    6.62    0.42
  -1   6  14   60.38    1.81
  -6   5 -14   63.04    1.80
  -1   6  14   61.92    1.84
  -5   6 -14   66.36    1.82
   1   5  14   62.32    1.86
   1   5  14   62.33    1.81
  -1  -5 -14   59.48    1.79
   5   1 -14   64.66    1.86
   6  -1 -14   63.26    1.85
   1  -6 -14   61.29    1.79
  -1  -5 -11   21.25    0.67
   1  -6 -11   19.89    0.67
   6  -1 -11   21.20    0.73
   1   5  11   21.06    0.75
  -6   5 -11   20.61    0.69
  -1   6  11   20.89    0.73
  -1   6  11   20.96    0.74
  -5   6 -11   19.26    0.69
   1   5  11   22.24    0.73
   5   1 -11   18.44    0.60
   6  -1 -11   21.29    0.61
  -1   6   8    9.73    0.42
  -5   6  -8    8.84    0.37
   1   5   8    9.85    0.41
   1   5   8   10.69    0.42
  -1   6   8    9.41    0.40
  -1  -5  -8    9.61    0.33
   1  -6  -8    8.74    0.34
   5   1  -8    8.89    0.39
   5   1  -8   10.13    0.36
   1   5   8    9.87    0.34
   6  -1  -8    9.64    0.35
  -5   6  -5   33.87    0.90
  -1  -5  -5   35.07    0.90
  -1   6   5   33.43    1.00
   6  -1  -5   35.43    1.00
   1   5   5   35.61    0.99
  -1   6   5   36.57    0.99
   5   1  -5   35.92    1.01
  -1   6   2  109.89    2.76
   1   5   2  104.97    2.76
   5   1  -2  104.10    2.70
   6  -1  -2  105.65    2.67
   1   5  -1   30.55    0.88
   5   1   1   31.93    0.87
   1   5  -1   32.15    0.85
  -1   6  -1   31.49    0.87
   5   1   1   30.61    0.92
   6  -1   1   30.19    0.92
  -5   6   4  255.66    6.35
   1   5  -4  265.31    6.40
  -1   6  -4  249.42    6.37
   1   5  -4  247.82    6.38
   1   5  -4  255.90    6.41
   6  -1   4  238.05    6.41
   5   1   4  247.42    6.42
  -1   6  -4  250.09    6.41
  -5   6   7   47.55    1.23
  -6   5   7   44.40    1.18
   1   5  -7   43.70    1.30
  -5  -1  -7   44.77    1.20
  -1   6  -7   44.81    1.26
   6  -1   7   45.24    1.25
   5   1   7   44.28    1.24
   1   5  -7   41.07    1.23
   1   5 -10    8.30    0.44
  -5   6  10    9.51    0.37
  -6   5  10    9.56    0.34
  -6   1 -10    9.25    0.37
  -5  -1 -10    9.65    0.36
  -5   6  10   10.24    0.43
   6  -1  10    8.40    0.34
   5   1  10    9.68    0.33
   5  -6 -13  151.71    4.16
   6  -5 -13  153.13    4.18
  -5   6  13  162.99    4.13
  -6   1 -13  153.81    4.12
  -6   5  13  156.91    4.17
  -5   6  13  155.07    4.18
  -6   5  13  164.23    4.09
   1  -6  16   48.42    1.31
  -1  -5  16   49.80    1.31
   5   1  16   48.63    1.32
   6  -1  16   49.57    1.32
  -5   6  16   49.71    1.46
  -6   5  16   49.15    1.50
  -5   6  16   50.43    1.52
   5  -6 -16   52.11    1.53
   6  -5 -16   51.34    1.54
   1   5 -16   50.68    1.31
  -1   6 -16   49.90    1.31
  -6   5  16   48.07    1.32
  -5   6  16   48.58    1.32
  -6   5  19    3.58    0.19
  -1  -5  19    3.70    0.19
   6  -5 -19    3.26    0.17
   1   5 -19    3.95    0.18
  -1   6 -19    3.22    0.17
   5   1  19    3.47    0.18
  -5   6  19    3.30    0.18
  -6   5  19    3.29    0.18
   5   1  19    3.56    0.19
   1  -6  19    3.21    0.18
   6  -1  19    3.30    0.18
  -5   6  19    3.22    0.28
  -6   5  19    3.41    0.28
   6  -5 -19    3.09    0.32
   5  -6 -19    3.48    0.33
   1   5 -19    3.48    0.21
  -1   6 -19    3.15    0.21
   5  -6 -19    3.21    0.17
  -6   5  19    3.49    0.18
  -5   6  19    3.42    0.19
  -5  -1 -19    3.90    0.22
  -6   1 -19    3.68    0.22
  -1   6 -19    3.09    0.20
   1   5 -19    3.49    0.19
  -1   6 -22    4.23    0.21
   1   5 -22    4.37    0.21
  -6   5  22    4.59    0.22
  -5   6  22    4.49    0.22
   6  -1  22    4.77    0.22
   5   1  22    4.61    0.22
  -6   5  22    5.31    0.24
   6  -1  22    4.39    0.23
  -6   1 -22    4.72    0.28
  -1   6 -22    4.43    0.25
  -5  -1 -22    4.48    0.26
   1   5 -22    4.30    0.24
   6  -5 -22    4.09    0.40
   5   1  22    4.84    0.40
   1   5 -22    4.75    0.27
   6  -5 -22    4.50    0.22
   5  -6 -22    4.81    0.22
  -1   6 -25    0.20    0.13
   1   5 -25    0.16    0.13
  -5  -1 -25    0.22    0.14
  -6   1 -25    0.63    0.16
  -5   6  25    0.20    0.11
  -6   5  25    0.24    0.11
   5   1  25    0.27    0.11
  -1   6 -25    0.33    0.09
   6  -1  25    0.28    0.11
  -6   5  25    0.32    0.12
  -5   6  25    0.13    0.14
   5  -6 -25    0.27    0.11
   6  -5 -25    0.02    0.12
   5  -6 -28    0.48    0.12
   6  -5 -28    0.37    0.12
  -6   1 -28    0.39    0.13
  -5  -1 -28    0.27    0.12
   1   5 -28    0.28    0.12
  -1   6 -28    0.37    0.12
   5   1  28    0.43    0.10
  -5   6  28    0.37    0.09
  -6   5  28    0.30    0.09
  -6   5  28    0.49    0.13
   6  -5 -28    0.14    0.11
   6  -5 -31   -0.08    0.09
  -6   1 -31    0.05    0.09
   5  -6 -31   -0.19    0.10
   1   5 -31    0.14    0.08
  -1   6 -31    0.04    0.08
  -5  -1 -31   -0.02    0.09
   5   1  31    0.16    0.07
   6  -1  31    0.20    0.07
   0  -6 -30    0.36    0.11
   6   0 -30    0.41    0.10
   0   6  30    0.55    0.09
   0  -6 -27    0.02    0.12
   6   0 -27    0.16    0.11
   0   6  27    0.06    0.10
  -6   0  27    0.08    0.11
   6   0 -27   -0.05    0.13
   6  -6  24    0.15    0.12
   6  -6  24    0.09    0.08
   0   6  24    0.03    0.10
   0  -6 -24    0.08    0.13
   6   0 -24    0.11    0.14
  -6   0  24    0.21    0.11
   6  -6  21   -0.09    0.11
   0   6  21   -0.02    0.18
   6   0 -21    0.02    0.22
   0   6  21   -0.18    0.12
   6  -6  21    0.02    0.08
   6   0 -21   -0.13    0.12
   0   6  21   -0.03    0.13
  -6   0  21    0.35    0.11
   0   6  18    4.53    0.21
   0   6  18    4.54    0.37
   6   0 -18    5.07    0.21
   6   0 -18    4.65    0.39
   0   6  18    4.19    0.22
  -6   0  18    4.37    0.20
   0   6  18    3.96    0.31
   6  -6  18    4.68    0.21
   0   6  15    0.23    0.17
  -6   6 -15    0.10    0.15
   0   6  15   -0.06    0.15
   6  -6  15    0.08    0.08
   0   6  15   -0.07    0.09
   6   0 -15    0.35    0.20
   0   6  12    0.16    0.14
   0  -6 -12    0.16    0.11
  -6   6 -12    0.15    0.13
   0   6  12    0.33    0.15
   0   6   9   -0.01    0.11
   6   0  -9   -0.01    0.10
   0   6   9   -0.01    0.13
  -6   6  -9    0.07    0.12
   0  -6  -9    0.09    0.09
   0   6   6  571.22   12.91
   6   0  -6  574.31   12.92
   0  -6  -6  551.48   12.84
   0   6   3   -0.02    0.10
   6   0  -3    0.09    0.13
   0   6   0  473.34   11.31
   0   6   0  438.74   11.24
   6   0   0  450.15   11.27
   6   0   0  447.66   11.35
   0   6  -3    0.10    0.08
   0   6  -3    0.26    0.12
   6   0   3    0.23    0.13
  -6   6   6  106.01    2.64
   0   6  -6   98.55    2.70
   6   0   6  104.76    2.72
   0   6  -6   99.38    2.71
   0   6  -9    0.15    0.16
  -6   6   9    0.05    0.13
  -6   0  -9    0.11    0.09
  -6   6   9    0.03    0.09
   6   0   9    0.30    0.11
  -6   6  12  119.93    3.12
   6   0  12  118.32    3.05
  -6   0 -12  119.66    3.14
  -6   6  12  115.59    3.20
  -6   6  15    0.27    0.18
   0   6 -15   -0.03    0.09
   6  -6 -15    0.29    0.17
  -6   6  15    0.01    0.09
   0  -6  15    0.02    0.08
   6   0  15    0.10    0.09
   0   6 -18    9.22    0.37
   0   6 -18    9.90    0.33
  -6   6  18   10.01    0.35
   6   0  18    9.46    0.34
  -6   6  18   11.02    0.51
  -6   6  18    9.68    0.34
   6  -6 -18   10.25    0.53
  -6   0 -18    9.30    0.37
   0   6 -18   10.56    0.36
   0  -6  18   10.14    0.34
   6   0  21    0.05    0.11
   6  -6 -21   -0.17    0.22
   0   6 -21   -0.22    0.12
   6  -6 -21    0.09    0.10
   0   6 -21   -0.07    0.16
  -6   6  21   -0.04    0.11
   6   0  21    0.00    0.10
  -6   0 -21    0.14    0.14
   0   6 -21    0.08    0.13
   0   6 -24    3.19    0.18
  -6   6  24    3.77    0.22
   6  -6 -24    2.97    0.18
   6   0  24    3.52    0.19
  -6   6  24    2.99    0.18
  -6   0 -24    3.54    0.24
   0   6 -24    3.23    0.21
  -6   6  27    0.05    0.13
   6  -6 -27    0.04    0.10
   6  -6 -27    0.09    0.12
  -6   0 -27   -0.01    0.13
   0   6 -27   -0.14    0.12
  -6   6  27    0.06    0.09
   6   0  27   -0.02    0.09
   0   6 -30    0.10    0.10
  -6   0 -30    0.19    0.11
   6  -6 -30    0.05    0.10
   6   0  30    0.01    0.08
   6  -6 -33    0.09    0.05
  -7   4 -32    0.04    0.07
  -3  -4 -32    0.13    0.06
   7  -3 -32    0.02    0.07
  -4   7 -32    0.16    0.07
   4   3 -32    0.14    0.06
   3  -7 -32    0.07    0.07
   3   4  32    0.15    0.07
  -3   7  32    0.12    0.07
   7  -4  32   -0.10    0.07
  -4   7 -29    0.10    0.11
  -7   4 -29    0.37    0.13
   4   3 -29    0.18    0.10
   7  -3 -29    0.26    0.11
   3  -7 -29    0.12    0.11
  -3  -4 -29    0.33    0.12
   3   4  29    0.25    0.09
  -3   7  29    0.28    0.09
  -4   7 -26    0.85    0.15
  -7   4 -26    0.75    0.16
   4   3 -26    0.55    0.13
  -3  -4 -26    0.34    0.14
   3  -7 -26    0.51    0.13
  -7   3  26    0.48    0.13
  -3   7  26    0.63    0.11
   7  -4  26    0.61    0.10
   3   4  26    0.60    0.12
   7  -3 -26    0.67    0.13
   7  -3 -23    0.12    0.12
   4   3 -23   -0.05    0.13
  -7   3  23    0.03    0.12
  -4  -3  23    0.01    0.11
  -3   7  23   -0.02    0.14
  -7   3  23    0.01    0.08
  -3   7  23    0.03    0.10
   3   4  23   -0.11    0.12
   7  -4  23   -0.14    0.11
   4   3 -23    0.09    0.12
  -3  -4 -23   -0.06    0.13
  -7   4 -23    0.17    0.15
  -4   7 -23    0.17    0.14
  -4   7 -23    0.10    0.09
  -4   7 -20   10.66    0.34
   4   3 -20   10.35    0.36
  -7   3  20    9.75    0.35
   3   4  20   10.51    0.37
  -3   7  20   10.42    0.37
   3   4  20   10.26    0.59
   4  -7  20   10.24    0.36
   4   3 -20   10.22    0.38
   7  -3 -20   10.56    0.36
   4   3 -20   10.35    0.63
   7  -3 -20   10.40    0.58
  -3   7  20   10.56    0.38
  -7   3  20    9.94    0.36
  -4  -3  20    9.39    0.35
  -4   7 -20   11.08    0.41
  -7   4 -20   11.69    0.42
  -3  -4 -20   10.90    0.39
   3  -7 -17    0.77    0.19
   4   3 -17    0.78    0.24
   7  -3 -17    1.12    0.24
  -3   7  17    1.02    0.21
  -7   3  17    1.06    0.18
   3   4  17    0.66    0.22
   4   3 -17    1.01    0.11
   3   4  17    0.97    0.11
  -7   3  17    0.79    0.10
  -3   7  17    0.93    0.11
   4  -7  17    0.73    0.11
  -4   7 -17    0.86    0.10
  -3   7  17    0.91    0.21
   7  -4  14    3.73    0.18
   3   4  14    4.89    0.30
  -3   7  14    4.11    0.19
  -3   7  14    4.03    0.19
   3   4  14    5.47    0.37
  -3   7  14    4.60    0.33
  -4   7 -14    4.76    0.32
  -3   7  14    4.72    0.32
  -7   4 -14    4.32    0.29
   3  -7 -14    4.21    0.28
   7  -3 -14    5.05    0.34
   3   4  11   14.52    0.55
   7  -4  11   12.47    0.46
   7  -3 -11   14.62    0.46
   3   4  11   14.80    0.46
   4   3 -11   12.77    0.45
   3   4  11   12.91    0.57
  -7   4 -11   14.78    0.53
  -4   7 -11   15.88    0.56
  -3   7  11   14.52    0.58
   4   3 -11   13.93    0.58
   3  -7 -11   14.73    0.52
  -3   7  11   14.68    0.56
   3   4   8  370.26    9.56
   7  -3  -8  388.28    9.50
   4   3  -8  353.65    9.49
   3   4   8  398.93    9.50
  -3   7   8  375.98    9.59
   4   3  -8  366.08    9.56
  -3   7   8  372.14    9.54
   3   4   5    1.61    0.16
  -4   7  -5    2.21    0.10
   4   3  -5    1.79    0.16
   3   4   5    2.01    0.16
  -3   7   5    1.93    0.16
   4   3  -5    1.73    0.16
  -3   7   5    2.22    0.19
   3   4   5    1.82    0.16
   4   3  -2    6.79    0.25
   7  -3  -2    6.29    0.18
  -3   7   2    6.35    0.27
   4   3  -2    6.97    0.26
   3   4   2    6.38    0.27
  -3   7   2    6.40    0.28
  -4   7  -2    6.87    0.25
   4   3   1   11.34    0.43
  -4   7   1   10.79    0.39
  -3   7  -1   10.97    0.38
   3   4  -1   12.17    0.35
   4   3   1   11.02    0.38
   3   4  -1   11.35    0.38
  -3   7  -4 1532.53   37.54
   3   4  -4 1342.92   37.61
   4   3   4 1424.69   37.62
  -4   7   4 1539.81   37.64
   4   3   4 1518.49   37.62
  -4  -3  -4 1500.03   37.50
  -4   7   4 1610.10   37.60
   3   4  -4 1536.02   37.61
   4   3   7   43.38    1.20
   3   4  -7   37.22    1.15
   4   3   7   43.20    1.15
  -3   7  -7   41.13    1.17
   3   4  -7   38.15    1.19
  -4   7   7   43.52    1.18
   4   3  10    5.95    0.31
   3   4 -10    5.43    0.34
  -4   7  10    6.10    0.31
  -7   4  10    6.01    0.21
  -7   3 -10    5.57    0.28
  -4   7  10    5.86    0.33
   4   3  10    5.86    0.25
   7  -3  10    5.26    0.26
   3   4 -10    5.58    0.25
   7  -4 -10    6.36    0.27
  -3   7 -13    9.59    0.45
  -7   3 -13    9.24    0.42
  -4   7  13    8.94    0.46
   4  -7 -13    9.88    0.43
  -4   7  13    9.45    0.44
   7  -4 -13    9.60    0.46
   3   4 -16  174.83    4.50
  -4   7  16  177.18    4.52
   4   3  16  173.43    4.51
  -7   4  16  174.08    4.51
  -3   7 -16  178.28    4.49
   7  -4 -16  188.92    4.77
  -4   7  16  181.30    4.70
   4  -7 -16  183.84    4.73
  -7   4  16  182.99    4.70
  -4   7  16  181.00    4.75
  -7   3 -16  182.62    4.70
   7  -3  16  175.73    4.51
   3  -7  16  175.97    4.51
   4   3  16  180.26    4.51
  -4   7  19    0.23    0.17
   3   4 -19    0.11    0.12
   7  -4 -19    0.18    0.10
  -7   4  19    0.21    0.09
  -3   7 -19    0.22    0.09
   4   3  19    0.24    0.20
   7  -3  19    0.45    0.11
   3  -7  19    0.09    0.10
   3   4 -19    0.08    0.10
  -4   7  19    0.46    0.11
  -7   4  19    0.14    0.09
   4   3  19    0.18    0.10
   7  -4 -19    0.02    0.19
   3   4 -19    0.32    0.23
   4  -7 -19    0.07    0.16
  -4  -3 -19    0.15    0.11
  -7   3 -19    0.57    0.15
  -3   7 -19    0.59    0.13
  -7   4  19    0.15    0.10
  -3  -4  19    0.20    0.09
  -4   7  19    0.18    0.11
  -3   7 -22    3.77    0.18
  -7   4  22    4.14    0.19
   7  -3  22    3.81    0.20
   4   3  22    3.53    0.20
  -4   7  22    3.54    0.21
   4   3  22    3.97    0.38
   7  -3  22    4.06    0.21
   7  -4 -22    3.50    0.20
   3   4 -22    4.14    0.24
  -3  -4  22    3.74    0.21
  -7   4  22    3.79    0.21
  -4   7  22    3.87    0.22
   3   4 -22    3.35    0.21
  -4  -3 -22    3.75    0.24
  -3   7 -22    3.76    0.23
  -7   3 -22    4.11    0.26
   7  -4 -22    3.06    0.37
   7  -4 -25    0.20    0.12
  -7   4  25    0.13    0.13
  -4   7  25   -0.04    0.14
   4   3  25    0.08    0.11
  -4   7  25    0.25    0.11
  -7   4  25    0.15    0.09
  -3   7 -25    0.14    0.09
   7  -3  25    0.30    0.10
  -7   3 -25    0.30    0.15
  -4  -3 -25    0.05    0.14
   3   4 -25    0.25    0.13
  -3   7 -25    0.25    0.13
   7  -4 -28    1.06    0.13
   7  -3  28    0.92    0.10
  -4   7  28    1.18    0.12
   4   3  28    1.21    0.12
   3   4 -28    1.16    0.14
  -7   3 -28    1.05    0.15
   4  -7 -28    1.13    0.14
  -4  -3 -28    1.16    0.15
  -3   7 -28    1.24    0.14
  -7   4  28    0.93    0.14
  -4  -3 -31   -0.09    0.09
  -3   7 -31    0.02    0.08
   3   4 -31    0.07    0.08
  -7   3 -31    0.10    0.09
   4  -7 -31   -0.09    0.09
   4   3  31    0.02    0.09
   7  -3  31    0.08    0.06
   4   3  31    0.05    0.07
   2   5  30   -0.19    0.09
   5  -7  30   -0.03    0.06
  -2   7  30   -0.04    0.08
   7  -2 -30   -0.05    0.09
   5   2 -30    0.00    0.09
   2  -7 -30   -0.17    0.10
  -5   7 -30    0.03    0.10
  -7   5 -30   -0.03    0.10
  -2  -5 -30   -0.03    0.09
   7  -2 -27    0.42    0.12
   7  -2 -27    0.36    0.13
  -7   2  27    0.27    0.12
   2   5  27    0.48    0.11
  -2   7  27    0.27    0.11
   7  -5  27    0.29    0.08
  -2  -5 -27    0.43    0.13
  -5   7 -27    0.63    0.14
   5   2 -27    0.21    0.11
  -7   5 -27    0.53    0.15
   2  -7 -27    0.25    0.12
   7  -2 -24    1.23    0.15
   5   2 -24    1.38    0.17
   7  -5  24    1.47    0.13
   2   5  24    1.28    0.14
  -2   7  24    1.47    0.15
   5   2 -24    1.23    0.15
  -7   5 -24    1.36    0.18
  -5   7 -24    1.39    0.18
  -2  -5 -24    1.38    0.16
   2  -7 -24    1.22    0.16
  -2   7  24    1.23    0.16
  -7   2  24    1.46    0.16
  -5  -2  24    1.24    0.14
   2   5  21    3.81    0.38
  -5  -2  21    3.86    0.20
  -7   2  21    3.74    0.21
  -2   7  21    4.02    0.23
  -5   7 -21    3.99    0.19
  -2   7  21    4.00    0.21
   2   5  21    3.95    0.21
   5  -7  21    4.18    0.21
   5   2 -21    3.78    0.41
   7  -2 -21    3.57    0.38
   5   2 -21    3.94    0.22
   7  -2 -21    3.90    0.21
  -2  -5 -21    3.73    0.22
  -5   7 -21    3.90    0.24
  -7   5 -21    4.22    0.26
   7  -2 -18    5.08    0.21
   5   2 -18    4.97    0.22
  -7   2  18    4.64    0.20
   5   2 -18    4.91    0.21
  -2   7  18    4.62    0.22
   2   5  18    4.81    0.21
   2   5  18    4.53    0.24
  -5  -2  18    5.52    0.21
  -2   7  18    4.48    0.22
  -7   2  18    4.72    0.21
   5  -7  18    4.70    0.21
   2   5  18    4.87    0.39
  -5   7 -18    4.81    0.25
  -2  -5 -18    5.18    0.23
  -7   5 -18    4.53    0.26
  -2   7  18    4.57    0.34
   7  -2 -18    5.89    0.42
   5   2 -18    5.20    0.40
  -2   7  18    4.32    0.35
  -2   7  15   11.84    0.54
   2   5  15   11.04    0.55
  -7   5 -15   11.54    0.51
  -2   7  15   11.17    0.53
  -5   7 -15   12.20    0.54
  -5   7 -15   10.69    0.34
   5  -7  15   11.00    0.36
   5   2 -15   11.61    0.36
  -2   7  15   10.97    0.36
   7  -2 -15   11.67    0.55
   2  -7 -15   11.11    0.49
   2   5  15   11.31    0.51
   2   5  12   22.80    0.84
  -5   7 -12   26.25    0.85
  -7   5 -12   25.52    0.83
   2   5  12   25.28    0.89
  -2   7  12   25.01    0.88
  -2   7  12   25.11    0.87
   2  -7 -12   25.14    0.81
   7  -2 -12   26.45    0.88
   7  -2 -12   25.16    0.73
  -2   7   9    0.99    0.18
   2   5   9    1.07    0.16
   2   5   9    1.17    0.18
  -5   7  -9    0.94    0.15
  -2   7   9    0.97    0.17
   5   2  -9    0.85    0.12
   7  -2  -9    1.16    0.14
   2   5   9    0.77    0.11
   2  -7  -9    0.99    0.13
   5   2  -9    1.35    0.18
   2   5   6   75.27    1.93
  -2   7   6   74.45    1.91
   5   2  -6   78.91    1.92
   7  -2  -6   80.27    1.90
   5   2  -6   83.51    1.91
   2   5   6   74.36    1.87
   2   5   3   33.00    0.91
  -2   7   3   31.00    0.92
  -5   7  -3   29.90    0.84
   5   2  -3   32.10    0.93
   2   5   3   31.56    0.91
  -2   7   3   29.60    0.89
   2   5   3   28.61    0.89
  -5   7   0  451.33   11.20
  -2   7   0  449.88   11.20
   5   2   0  442.69   11.18
   2   5   0  453.94   11.20
   5   2   0  419.54   11.24
  -2   7  -3  128.56    3.44
   5   2   3  141.77    3.54
   2   5  -3  136.98    3.52
   2   5  -3  141.17    3.47
  -5   7   3  131.48    3.51
   5   2   3  133.34    3.48
   7  -2   6   34.25    1.03
   2   5  -6   32.11    1.00
   5   2   6   33.45    1.01
  -5   7   6   36.83    0.99
   2   5  -6   34.91    1.04
  -2   7  -6   35.09    1.01
  -5  -2  -6   35.91    0.94
   7  -2   9   16.93    0.60
   5   2   9   20.12    0.60
   2   5  -9   17.04    0.59
   2   5  -9   18.73    0.69
  -5   7   9   19.64    0.63
  -7   5   9   20.04    0.54
  -5   7   9   18.25    0.67
  -2   7  -9   18.44    0.64
  -5  -2  -9   19.42    0.59
   5   2  12  332.35    8.27
   7  -5 -12  332.31    8.28
  -7   2 -12  323.47    8.36
  -5   7  12  327.20    8.44
  -5   7  12  328.21    8.38
   5  -7 -12  334.69    8.41
   2   5 -12  300.05    8.46
   2   5 -15   43.60    1.14
  -5   7  15   42.89    1.16
  -7   5  15   41.43    1.16
  -2   7 -15   42.97    1.14
   5   2  15   41.36    1.14
   2  -7  15   42.09    1.14
   7  -2  15   42.29    1.15
  -5   7  15   42.92    1.29
   5  -7 -15   44.11    1.33
   7  -5 -15   46.18    1.38
  -7   5  15   48.11    1.36
  -7   2 -15   43.42    1.31
  -5   7  15   44.25    1.36
  -7   5  18    0.20    0.10
  -5   7  18    0.00    0.10
  -7   5  18    0.21    0.15
  -7   5  18    0.00    0.09
  -5   7  18    0.06    0.09
  -5   7  18    0.03    0.16
   5   2  18    0.00    0.10
   2   5 -18    0.03    0.11
   2   5 -18   -0.09    0.09
  -2   7 -18    0.02    0.08
  -7   5  18    0.19    0.09
  -5   7  18    0.07    0.09
   5   2  18    0.17    0.10
   2  -7  18    0.09    0.09
   7  -2  18   -0.03    0.09
   2   5 -18   -0.03    0.10
   5  -7 -18   -0.02    0.16
   7  -5 -18    0.20    0.19
  -5  -2 -18    0.07    0.12
  -2   7 -18    0.03    0.11
  -7   2 -18    0.03    0.12
  -2  -5  21   17.95    0.57
  -2   7 -21   19.03    0.56
   2   5 -21   18.84    0.56
   7  -2  21   18.13    0.57
  -5   7  21   18.72    0.59
  -7   5  21   18.72    0.58
   7  -5 -21   18.89    0.56
   2   5 -21   18.64    0.60
   7  -5 -21   17.97    0.82
   5   2  21   17.40    0.83
  -5   7  21   18.56    0.58
   7  -2  21   18.08    0.56
   5   2  21   18.23    0.57
  -7   5  21   18.68    0.57
  -7   2 -21   19.63    0.63
  -2   7 -21   18.65    0.60
   2   5 -21   17.47    0.58
  -5  -2 -21   19.11    0.61
  -2   7 -24    5.48    0.23
   7  -5 -24    5.77    0.26
  -2   7 -24    5.83    0.28
  -7   2 -24    6.44    0.31
  -5  -2 -24    5.56    0.29
   2   5 -24    5.87    0.27
   5   2  24    5.83    0.26
   7  -2  24    6.01    0.25
  -5   7  24    5.86    0.26
  -7   5  24    5.63    0.24
  -7   5  24    5.95    0.27
  -7   5  27    0.15    0.11
   5  -7 -27    0.17    0.12
   7  -5 -27    0.38    0.13
  -5   7  27    0.26    0.10
   7  -2  27    0.27    0.10
   5   2  27    0.32    0.11
  -7   5  27    0.26    0.09
  -7   2 -27    0.34    0.14
   2   5 -27    0.40    0.12
  -2   7 -27    0.36    0.13
  -5  -2 -27    0.41    0.13
   7  -5 -27    0.44    0.12
   5   2  30    0.06    0.08
   7  -2  30    0.12    0.08
  -5  -2 -30    0.01    0.10
   7  -5 -30    0.00    0.10
   5  -7 -30   -0.05    0.10
  -7   2 -30    0.17    0.11
   2   5 -30    0.16    0.09
  -2   7 -30    0.12    0.10
  -1   7  31   -0.01    0.07
   7  -6  31    0.00    0.06
   1   6  31    0.03    0.07
   1  -7 -31    0.10    0.08
   7  -1 -31   -0.05    0.08
  -7   6 -31   -0.14    0.10
   6   1 -31    0.12    0.07
  -1  -6 -31   -0.05    0.08
  -6   7 -31   -0.08    0.09
  -1   7  31    0.08    0.08
   1   6  31    0.09    0.08
   7  -1 -28    0.15    0.11
  -6   7 -28    0.13    0.12
   6   1 -28    0.05    0.10
  -7   6 -28    0.14    0.13
  -1  -6 -28    0.06    0.11
   1  -7 -28    0.13    0.11
   7  -1 -28   -0.03    0.12
   1   6  28    0.03    0.09
  -1   7  28    0.17    0.10
   6   1 -25   -0.01    0.13
   7  -1 -25    0.13    0.12
   7  -6  25   -0.03    0.09
   1   6  25    0.03    0.11
  -1   7  25    0.06    0.11
  -1  -6 -25    0.13    0.13
  -6   7 -25    0.07    0.14
  -7   6 -25    0.16    0.15
   1  -7 -25    0.11    0.12
   6   1 -25   -0.01    0.11
  -6  -1  25    0.10    0.11
  -7   1  25    0.06    0.11
  -7   1  22    0.76    0.12
  -1   7  22    0.51    0.14
  -6  -1  22    0.55    0.12
   6   1 -22    0.43    0.13
   7  -1 -22    0.62    0.13
  -6   7 -22    0.59    0.10
   7  -1 -22    0.57    0.26
   6   1 -22    0.29    0.25
  -1  -6 -22    0.93    0.15
  -7   6 -22    0.75    0.18
  -6   7 -22    0.78    0.17
   1   6  22    0.32    0.20
   1   6  22    0.55    0.12
  -1   7  22    0.74    0.12
   6  -7  22    0.64    0.10
   7  -6  22    0.46    0.11
   6  -7  22    0.55    0.13
   7  -6  22    0.72    0.12
  -6   7 -19    9.23    0.37
  -7   6 -19    9.49    0.39
  -1   7  19    8.72    0.33
   1   6  19    9.54    0.33
  -1   7  19    9.54    0.34
   1   6  19    9.23    0.36
   7  -6  19    9.60    0.34
   6  -7  19    9.56    0.33
  -1   7  19    8.57    0.47
   6   1 -19    9.10    0.56
   7  -1 -19    9.12    0.54
  -1   7  19    9.02    0.51
   6   1 -19    9.55    0.34
   7  -1 -19    9.60    0.34
   1   6  19    8.97    0.54
  -1   7  19    8.80    0.35
  -7   1  19    9.22    0.32
  -6  -1  19    8.93    0.32
   6  -7  16   20.35    0.60
   7  -6  16   19.96    0.60
  -1   7  16   20.03    0.60
  -1   7  16   20.07    0.78
   1   6  16   21.46    0.79
  -6   7 -16   20.13    0.57
  -7   6 -16   21.47    0.79
   1   6  16   22.91    0.85
  -1   7  16   20.37    0.81
  -6   7 -16   21.26    0.79
   7  -1 -16   21.80    0.82
   6   1 -16   21.52    0.83
  -7   6 -13   14.75    0.58
   1   6  13   15.82    0.65
  -1   7  13   14.62    0.60
  -1   7  13   14.79    0.62
  -6   7 -13   13.93    0.58
   1  -7 -13   13.44    0.54
   7  -1 -13   13.91    0.60
   1   6  13   14.57    0.60
   1   6  10  125.02    3.34
  -1  -6 -10  118.83    3.22
   1  -7 -10  124.46    3.25
  -1   7  10  127.95    3.35
   6   1 -10  125.75    3.33
  -1   7  10  124.62    3.35
  -7   6 -10  125.33    3.29
   1   6  10  122.23    3.35
  -6   7 -10  126.22    3.30
   6   1 -10  118.64    3.22
   7  -1 -10  132.09    3.24
   1   6   7   53.64    1.52
  -1   7   7   52.33    1.51
   6   1  -7   52.41    1.51
  -1  -6  -7   51.97    1.38
   1   6   7   54.22    1.47
   7  -1  -7   53.52    1.48
   6   1  -7   56.90    1.49
   1   6   4   31.84    0.97
  -1   7   4   30.67    0.95
  -6   7  -4   31.28    0.88
  -1   7   4   32.47    0.98
   1   6   4   33.05    0.95
   6   1  -4   34.92    0.98
   7  -1  -4   34.50    0.97
  -1   7   4   33.40    0.96
  -1   7   1  305.23    7.54
   6   1  -1  289.68    7.48
   1   6   1  289.89    7.53
   7  -1  -1  298.78    7.46
   1   6   1  303.98    7.54
  -1   7  -2  212.93    5.32
  -1   7  -2  208.34    5.31
   6   1   2  212.71    5.33
  -1   7  -2  208.67    5.38
   1   6  -2  204.61    5.38
   7  -1   2  213.52    5.40
   6   1   2  201.88    5.39
  -1   7  -5  222.48    5.56
   6   1   5  216.14    5.61
   1   6  -5  214.67    5.59
   7  -1   5  210.61    5.61
  -1   7  -5  215.07    5.60
   1   6  -5  226.57    5.60
  -6  -1  -8   45.39    1.14
  -1   7  -8   41.46    1.19
   6   1   8   37.49    1.16
   1   6  -8   35.83    1.15
   7  -1   8   38.11    1.17
  -7   6   8   42.12    1.09
   1   6  -8   39.88    1.24
  -6   7   8   44.21    1.15
  -6   7  11  121.68    3.41
  -6  -1 -11  121.05    3.31
  -7   1 -11  121.76    3.32
  -1   7 -11  117.02    3.38
  -7   6  11  133.19    3.42
   7  -1  11  120.36    3.30
   6   1  11  127.12    3.28
   1   6 -11  123.38    3.46
  -6   7  11  128.82    3.33
  -1   7 -14   34.92    0.92
  -6   7  14   36.30    1.06
   6  -7 -14   32.79    1.11
   7  -6 -14   34.82    1.13
   1   6 -14   33.33    0.92
  -7   6  14   37.10    1.13
  -7   1 -14   33.72    1.06
  -6   7  14   36.18    1.14
  -6   7  14   33.00    0.95
  -1   7 -17    0.13    0.12
   1   6 -17    0.19    0.12
   1   6 -17    0.07    0.09
  -1   7 -17    0.16    0.09
  -6   7  17    0.19    0.10
  -7   6  17    0.07    0.09
   1  -7  17    0.08    0.08
   7  -1  17    0.13    0.10
   6   1  17    0.19    0.09
   6  -7 -17    0.05    0.18
   7  -6 -17    0.05    0.19
  -7   6  17   -0.11    0.16
  -6   7  17    0.05    0.17
  -6   7  17    0.19    0.09
  -7   6  17    0.02    0.09
  -6   7  17    0.33    0.10
  -6   7  20    3.83    0.33
   1   6 -20    4.21    0.21
  -1   7 -20    4.11    0.21
  -6   7  20    4.61    0.22
  -7   6  20    4.38    0.21
   6   1  20    4.54    0.21
   7  -1  20    4.70    0.21
   7  -1  20    4.56    0.22
   6   1  20    4.22    0.21
   7  -6 -20    4.29    0.38
   6  -7 -20    4.34    0.36
   7  -6 -20    4.54    0.21
   6  -7 -20    4.42    0.20
   1   6 -20    4.24    0.25
  -7   1 -20    4.54    0.27
  -6  -1 -20    4.37    0.26
  -1   7 -20    4.54    0.24
   1   6 -20    4.74    0.23
  -7   6  20    4.61    0.22
  -7   6  20    4.70    0.23
   1   6 -23    0.68    0.14
  -7   1 -23    0.74    0.17
  -6  -1 -23    0.69    0.17
  -1   7 -23    0.56    0.15
   7  -6 -23    0.86    0.13
   6  -7 -23    0.63    0.12
  -1   7 -23    0.76    0.11
  -6   7  23    0.70    0.13
   6   1  23    0.58    0.13
   1   6 -23    0.65    0.12
  -7   6  23    0.62    0.12
   7  -1  23    0.74    0.13
  -7   6  23    0.78    0.15
   1   6 -26    0.90    0.14
  -7   1 -26    0.98    0.17
  -6  -1 -26    0.97    0.16
  -1   7 -26    1.05    0.15
   7  -6 -26    0.93    0.13
   7  -1  26    0.81    0.12
  -6   7  26    0.85    0.12
  -7   6  26    0.87    0.12
   6   1  26    0.86    0.12
  -7   6  26    0.99    0.15
  -7   1 -29    1.16    0.14
  -6  -1 -29    1.07    0.14
  -1   7 -29    1.07    0.13
   1   6 -29    1.18    0.13
   6  -7 -29    1.32    0.13
   7  -6 -29    0.83    0.13
   7  -1  29    1.07    0.11
   6   1  29    1.17    0.12
   6   1  32    0.01    0.07
   7  -1  32    0.00    0.06
  -1   7 -32    0.13    0.06
   1   6 -32    0.08    0.05
   7  -6 -32    0.02    0.07
   6  -7 -32   -0.11    0.07
  -7   1 -32    0.07    0.07
  -6  -1 -32    0.19    0.07
   0   7  32    0.07    0.06
   7   0 -32    0.08    0.05
   7   0 -29   -0.07    0.10
   0  -7 -29   -0.15    0.11
   0   7  29   -0.04    0.09
   0  -7 -26    2.22    0.18
   7   0 -26    2.11    0.17
   0   7  26    2.28    0.17
  -7   0  26    2.26    0.17
   7   0 -26    2.20    0.18
   0  -7 -23    0.18    0.13
  -7   0  23    0.02    0.11
   7  -7  23    0.06    0.11
   0   7  23    0.10    0.11
   7  -7  23   -0.01    0.08
   7   0 -23   -0.14    0.13
   0   7  20   21.52    0.64
   7  -7  20   21.66    0.65
   0   7  20   20.59    0.87
   7   0 -20   21.14    0.91
  -7   0  20   20.88    0.63
   0   7  20   22.17    0.67
   7   0 -20   21.37    0.65
   7  -7  17    0.03    0.09
   0   7  17   -0.05    0.10
   0   7  17    0.07    0.15
   7   0 -17    0.10    0.09
   7   0 -17    0.06    0.18
  -7   7 -17    0.02    0.15
   0   7  17    0.02    0.18
   0   7  14    0.79    0.20
  -7   7 -14    0.72    0.18
   0   7  14    0.84    0.20
   7  -7  14    0.79    0.10
   7   0 -11   -0.03    0.13
   0   7  11    0.19    0.16
  -7   7 -11    0.12    0.13
   0   7  11    0.21    0.15
   0   7   8  690.75   17.32
   0   7   8  677.78   17.31
   0  -7  -8  658.54   17.17
   0   7   5    0.16    0.11
   7   0  -5    0.08    0.13
   0  -7  -5    0.19    0.05
   0   7   2  564.08   14.13
   7   0  -2  550.32   14.17
   7   0   1    0.06    0.13
   0   7  -1    0.09    0.11
   7   0   1    0.07    0.07
   0   7  -1    0.19    0.07
   0   7  -1    0.35    0.10
   0   7  -4  121.88    3.20
   7   0   4  115.40    3.20
   0   7  -4  124.28    3.14
   7   0   7   -0.09    0.13
   0   7  -7    0.26    0.12
   0   7  -7    0.08    0.10
   7   0  10  196.43    5.37
  -7   7  10  205.92    5.47
  -7   0 -10  208.26    5.36
  -7   0 -13    0.08    0.12
  -7   7  13    0.06    0.17
   0  -7  16    1.53    0.11
   7   0  16    1.59    0.12
   7  -7 -16    1.39    0.23
   0   7 -16    2.02    0.13
  -7   7  16    1.57    0.14
  -7   7  19    0.06    0.09
   7   0  19    0.02    0.09
   7  -7 -19   -0.11    0.18
   0   7 -19   -0.03    0.10
  -7   0 -19    0.01    0.13
   0   7 -19    0.02    0.12
  -7   7  19   -0.05    0.17
  -7   7  19    0.06    0.10
   0   7 -19    0.06    0.14
   7  -7 -22   11.89    0.66
   7   0  22   12.60    0.68
   0   7 -22   13.34    0.44
   7  -7 -22   13.11    0.43
  -7   7  22   13.92    0.45
   7   0  22   14.17    0.45
  -7   0 -22   13.68    0.50
   0   7 -22   12.96    0.47
   0   7 -25   -0.10    0.13
  -7   0 -25    0.25    0.15
  -7   7  25    0.02    0.13
   7   0  25    0.19    0.11
  -7   7  25   -0.01    0.10
   7  -7 -25   -0.07    0.11
   7  -7 -28    7.87    0.30
   0   7 -28    7.50    0.29
  -7   0 -28    8.09    0.32
   7   0  28    7.89    0.28
  -7   7  28    7.93    0.30
   0   7 -31    0.05    0.07
  -7   0 -31    0.07    0.08
   7  -7 -31   -0.05    0.09
   7   0  31    0.02    0.08
   7   0  31    0.24    0.07
   4   4   0  491.45   12.98
  -4   8   0  513.71   12.95
   4   4   0  529.45   12.88
   4   4   0  498.55   12.94
   4   4   3    5.71    0.28
   4   4  -3    5.70    0.28
  -4   8  -3    5.32    0.22
  -4   8   3    5.26    0.28
   4   4   3    5.69    0.27
   4   4  -3    5.87    0.25
  -4   8   3    5.47    0.25
   4   4  -6   78.19    2.30
   4   4   6   94.65    2.31
  -4   8   6   89.90    2.32
   4   4  -6   80.67    2.32
   4   4   6   86.11    2.34
  -4   8   6   89.65    2.37
   4   4   9   31.26    0.89
   8  -4  -9   30.57    0.89
   4   4  -9   27.55    0.88
   4   4   9   29.96    0.98
  -4   8   9   29.96    0.98
   4   4  -9   27.36    0.95
  -4   8   9   31.40    0.94
   4   4   9   30.72    0.96
   4   4  12  300.08    7.46
   8  -4 -12  292.75    7.46
   4   4 -12  285.97    7.63
  -4   8  12  296.82    7.59
   4  -8 -12  296.92    7.56
   4   4  12  299.42    7.60
  -8   4 -12  289.69    7.54
  -4   8  12  286.37    7.63
  -4   8 -15   28.81    0.78
  -8   4  15   27.53    0.95
  -4   8  15   30.39    1.03
  -8   4 -15   27.96    0.95
   4   4  15   27.70    1.03
  -4   8 -15   29.90    1.00
   8  -4 -15   30.59    1.02
   4  -8 -15   29.22    0.96
  -4   8  15   30.07    0.98
   4   4 -15   25.83    1.02
   4   4 -15   27.90    0.78
  -4   8  15   28.69    0.81
   4  -8  15   28.12    0.79
   4   4  15   29.10    0.79
   8  -4  15   26.76    0.79
   4   4 -18    4.85    0.23
  -4   8  18    3.99    0.21
  -8   4  18    4.67    0.21
  -4   8  18    4.28    0.22
   4   4  18    4.79    0.21
  -8   4  18    4.41    0.20
   4  -8  18    4.77    0.21
   8  -4  18    4.92    0.21
  -4   8  18    4.82    0.33
   8  -4 -18    4.41    0.38
  -8   4  18    4.96    0.21
  -4  -4 -18    4.59    0.23
  -4   8 -18    4.17    0.23
  -8   4 -18    4.86    0.26
   4   4 -18    4.69    0.21
   4   4  18    4.94    0.40
  -4   8  18    4.71    0.35
  -8   4  18    5.45    0.34
   8  -4 -21    8.01    0.53
  -4   8 -21    7.86    0.29
  -8   4  21    8.78    0.32
  -4  -4  21    8.14    0.31
  -4   8  21    8.27    0.33
   4  -8  21    8.05    0.31
   8  -4  21    7.92    0.32
   8  -4 -21    8.52    0.32
   4   4 -21    8.52    0.35
   4   4  21    8.21    0.32
  -4   8  21    8.20    0.32
  -8   4  21    8.07    0.30
  -4   8 -21    8.63    0.36
  -4  -4 -21    8.38    0.34
  -8   4 -21    8.83    0.37
   4   4 -21    7.98    0.32
   4   4  21    7.37    0.52
  -8   4  24   13.25    0.45
   8  -4  24   15.14    0.47
   4   4  24   15.62    0.48
  -4   8  24   14.22    0.49
  -8   4  24   14.68    0.48
  -4   8  24   15.02    0.50
  -4  -4  24   13.69    0.47
   8  -4  24   15.57    0.49
  -4   8 -24   14.59    0.45
  -8   4 -24   15.08    0.53
  -4   8 -24   15.21    0.52
  -4  -4 -24   14.43    0.51
   4   4 -24   13.96    0.48
   4   4 -24   14.87    0.51
   8  -4 -24   14.89    0.48
   8  -4 -27    0.04    0.11
  -8   4 -27   -0.01    0.13
  -4  -4 -27    0.14    0.12
  -4   8 -27    0.07    0.12
   4  -8 -27    0.16    0.12
   4   4 -27    0.05    0.11
  -8   4  27    0.01    0.11
   8  -4  27    0.04    0.08
  -4   8  27    0.11    0.10
   8  -4 -27    0.11    0.11
  -4  -4 -30    0.13    0.09
   4  -8 -30    0.02    0.10
  -4   8 -30    0.29    0.10
  -8   4 -30   -0.02    0.10
   8  -4 -30    0.04    0.09
   4   4 -30    0.19    0.09
   4   4  30    0.44    0.11
   4   4  30    0.04    0.08
  -8   5 -31   -0.13    0.09
   3  -8 -31   -0.13    0.09
  -5   8 -31   -0.04    0.08
  -3  -5 -31    0.11    0.08
   5   3 -31    0.01    0.07
   8  -3 -31   -0.05    0.08
   8  -5  31    0.07    0.06
   3   5  31   -0.07    0.07
   8  -5  31   -0.17    0.08
  -3   8  31    0.02    0.08
  -8   5 -28    0.75    0.14
  -5   8 -28    0.67    0.13
   3  -8 -28    0.90    0.13
   5   3 -28    0.64    0.11
  -3  -5 -28    0.70    0.13
   8  -3 -28    0.70    0.12
  -8   3  28    0.51    0.12
   8  -3 -28    0.50    0.12
   3   5  28    0.68    0.11
  -3   8  28    0.63    0.11
   8  -5  28    0.56    0.09
   8  -5  25    0.53    0.10
  -3   8  25    0.66    0.12
   3  -8 -25    0.57    0.14
  -5  -3  25    0.50    0.12
  -8   3  25    0.78    0.14
  -3   8  25    0.60    0.14
  -5   8 -25    0.62    0.09
   5   3 -25    0.63    0.15
   8  -3 -25    0.70    0.14
  -8   5 -25    0.91    0.17
   5   3 -25    0.83    0.13
  -5   8 -25    0.84    0.16
  -3  -5 -25    0.81    0.15
   8  -3 -22    0.64    0.13
   5   3 -22    0.71    0.15
   8  -3 -22    0.60    0.25
  -5   8 -22    0.78    0.10
  -3   8  22    0.54    0.13
   8  -5  22    0.93    0.12
   3   5  22    0.69    0.13
   5   3 -22    0.57    0.13
  -3  -5 -22    0.77    0.15
  -5   8 -22    0.86    0.17
  -8   5 -22    1.06    0.18
  -8   3  22    0.96    0.14
  -3   8  22    0.84    0.15
  -5  -3  22    1.01    0.13
   3   5  22    0.46    0.24
   5  -8  22    0.73    0.13
  -5   8 -19    0.59    0.14
  -3  -5 -19    0.70    0.13
  -8   5 -19    0.87    0.16
   3   5  19    0.75    0.11
  -3   8  19    0.83    0.13
   5  -8  19    0.89    0.12
   8  -3 -19    0.95    0.24
  -5  -3  19    0.71    0.10
  -3   8  19    0.90    0.13
  -8   3  19    0.74    0.11
   5   3 -19    1.03    0.13
   8  -3 -19    0.97    0.12
  -8   3  19    0.73    0.11
  -3   8  19    0.60    0.19
   3   5  19    1.03    0.25
  -3   8  19    0.72    0.19
   5   3 -16  138.71    3.52
  -5   8 -16  135.21    3.50
   5  -8  16  137.03    3.52
   3   5  16  139.76    3.83
  -5   8 -16  148.08    3.78
  -3   8  16  132.67    3.76
  -8   5 -16  138.96    3.72
  -8   3  16  135.06    3.70
  -3   8  16  138.65    3.75
   8  -3 -16  143.75    3.80
   3   5  16  140.76    3.73
  -3   8  16  136.63    3.54
   3   5  13    2.92    0.26
   3   5  13    2.64    0.28
  -3   8  13    2.76    0.27
  -5   8 -13    2.33    0.25
  -8   5 -13    3.12    0.25
   5   3 -13    2.35    0.26
   3  -8 -13    2.87    0.23
   8  -3 -13    2.82    0.27
  -3   8  13    2.51    0.25
   8  -3 -10   19.00    0.60
   3   5  10   19.54    0.59
   5   3 -10   16.07    0.58
   3   5  10   17.15    0.66
  -3   8  10   18.68    0.70
  -3   8  10   19.28    0.68
   3  -8 -10   18.80    0.62
   5   3 -10   18.10    0.68
   8  -3  -7   31.13    0.91
   3   5   7   29.70    0.89
   5   3  -7   27.78    0.89
   3   5   7   33.19    0.96
   3   5   7   29.66    0.95
  -3   8   7   30.98    0.93
   5   3  -7   29.43    0.93
  -3   8   4  245.25    6.25
   5   3  -4  242.06    6.24
   3   5   4  231.86    6.26
  -3   8   4  253.60    6.29
  -5   8  -4  240.59    6.17
   5   3  -4  250.14    6.28
   3   5   4  256.96    6.26
  -3   8   1  189.25    4.83
  -5   8  -1  188.57    4.80
   3   5   1  188.78    4.82
   5   3  -1  188.18    4.77
   5   3  -1  185.08    4.79
   5   3   2   39.13    1.09
   3   5  -2   39.57    1.05
  -5   8   2   38.89    1.11
  -3   8  -2   37.72    1.06
   5   3   2   37.90    1.14
   3   5  -2   36.98    1.12
   3   5  -5   80.43    2.09
  -5   8   5   81.43    2.06
  -5  -3  -5   76.47    1.97
  -5   8   5   79.20    2.13
   5   3   5   77.86    2.09
  -3   8  -5   76.07    2.06
   3   5  -5   71.02    2.08
   5   3   5   76.65    2.10
  -5   8   8  311.73    7.66
   3   5  -8  289.01    7.70
   5   3   8  309.35    7.71
  -3   8  -8  299.95    7.66
   5   3   8  316.48    7.64
   8  -3   8  292.45    7.65
   3   5  -8  282.27    7.63
   3   5 -11   14.87    0.62
  -5   8  11   15.77    0.57
   3   5 -11   14.07    0.49
   8  -3  11   13.42    0.50
   8  -5 -11   15.20    0.50
   5   3  11   15.56    0.50
  -8   3 -11   15.41    0.54
  -5   8  11   14.43    0.60
  -3   8 -14    2.61    0.13
   5  -8 -14    2.36    0.24
   3   5 -14    2.02    0.29
   8  -5 -14    2.14    0.26
  -5   8  14    2.32    0.15
   3   5 -14    2.29    0.13
  -5   8  14    1.97    0.23
  -5   8  14    2.47    0.26
  -8   5  14    1.74    0.22
  -8   3 -14    2.09    0.22
   8  -3  14    2.14    0.13
  -5   8  17   17.73    0.53
  -8   5  17   16.86    0.52
   5   3  17   16.75    0.76
  -8   5  17   16.92    0.69
  -5   8  17   16.16    0.72
  -5   8  17   17.44    0.54
  -8   5  17   16.51    0.53
   5   3  17   17.44    0.52
   3  -8  17   17.56    0.52
   8  -3  17   17.42    0.53
   5  -8 -17   17.87    0.71
   8  -5 -17   18.75    0.75
   3   5 -17   17.23    0.52
  -8   5  17   18.03    0.52
  -8   3 -17   16.89    0.56
  -8   5  20   31.57    0.89
  -5   8  20   30.72    0.89
   5   3  20   30.53    1.18
  -5   8  20   28.86    1.08
   8  -5 -20   31.65    0.88
   3   5 -20   32.55    0.92
  -8   5  20   30.50    0.88
  -5   8  20   30.43    0.90
   5   3  20   32.38    0.89
   8  -3  20   32.43    0.89
   3  -8  20   32.03    0.88
   3   5 -20   31.10    0.88
  -3   8 -20   30.19    0.87
  -8   3 -20   33.02    0.95
  -3   8 -20   29.63    0.91
   3   5 -20   29.68    0.89
  -5  -3 -20   32.17    0.92
   8  -5 -20   31.21    1.15
  -8   5  20   31.75    0.89
  -3   8 -23   -0.03    0.09
   8  -3  23   -0.09    0.11
   3   5 -23    0.01    0.15
   8  -5 -23   -0.06    0.12
  -3   8 -23    0.09    0.13
  -8   3 -23   -0.07    0.15
  -5  -3 -23   -0.01    0.13
   3   5 -23    0.12    0.12
  -8   5  23    0.10    0.13
  -5   8  23   -0.09    0.12
  -8   5  23    0.01    0.10
   5   3  23    0.06    0.11
  -5   8  23    0.01    0.11
   8  -3  23    0.05    0.11
  -5   8  26    2.47    0.19
   8  -5 -26    2.50    0.18
  -3   8 -26    2.19    0.14
  -8   5  26    2.36    0.15
  -5   8  26    2.47    0.17
   8  -3  26    2.43    0.16
   5   3  26    2.57    0.17
  -8   5  26    3.02    0.18
  -8   3 -26    2.72    0.21
  -5  -3 -26    2.72    0.20
  -3   8 -26    2.67    0.19
   3   5 -26    2.54    0.17
   5  -8 -26    2.79    0.19
  -3   8 -29    1.10    0.13
   3   5 -29    1.10    0.12
   5  -8 -29    1.06    0.13
  -8   3 -29    0.91    0.13
  -5  -3 -29    0.97    0.13
   8  -5 -29    0.57    0.11
   5   3  29    1.01    0.11
   5  -8 -32    0.46    0.07
  -8   3 -32    0.66    0.08
  -3   8 -32    0.57    0.07
  -5   8  32    0.66    0.06
   5   3  32    0.67    0.08
  -8   6 -32   -0.01    0.07
   8  -2 -32    0.04    0.06
  -6   8 -32    0.07    0.06
  -2   8  32    0.05    0.06
   2   6  29    0.05    0.08
  -2   8  29    0.06    0.08
   8  -2 -29    0.11    0.09
  -6   8 -29    0.05    0.11
   6   2 -29    0.11    0.09
  -8   6 -29    0.15    0.12
   2  -8 -29    0.10    0.10
  -2  -6 -29    0.03    0.10
   8  -2 -26    0.09    0.12
   6   2 -26    0.27    0.14
  -6  -2  26    0.24    0.11
  -8   2  26    0.15    0.11
  -2  -6 -26    0.45    0.14
  -8   6 -26    0.29    0.14
   2  -8 -26    0.51    0.13
  -6   8 -26    0.46    0.15
   6   2 -26    0.36    0.12
   8  -6  26    0.35    0.09
  -2   8  26    0.46    0.12
   8  -2 -26    0.43    0.12
   2   6  23   -0.08    0.12
  -2   8  23    0.21    0.11
   8  -6  23    0.10    0.10
   8  -6  23    0.25    0.12
   6  -8  23    0.23    0.11
   6   2 -23    0.20    0.11
  -6  -2  23    0.30    0.11
  -2   8  23    0.07    0.14
  -8   2  23    0.17    0.11
  -6   8 -23    0.11    0.15
  -2  -6 -23    0.19    0.13
  -8   6 -23    0.23    0.15
  -6   8 -23    0.20    0.09
   8  -2 -23    0.11    0.12
   6   2 -23    0.25    0.14
  -8   6 -20    0.03    0.15
  -6   8 -20    0.18    0.14
  -2  -6 -20    0.06    0.12
  -2   8  20    0.09    0.10
   2   6  20   -0.09    0.12
   8  -2 -20    0.11    0.21
   6   2 -20   -0.02    0.22
   8  -6  20    0.17    0.11
   6  -8  20    0.07    0.10
   8  -2 -20    0.33    0.12
   6   2 -20   -0.08    0.12
  -2   8  20   -0.02    0.13
  -6  -2  20    0.23    0.10
  -8   2  20   -0.03    0.11
   2   6  20    0.14    0.20
  -2   8  20    0.22    0.17
  -6   8 -17   15.67    0.53
  -8   6 -17   15.97    0.54
  -8   2  17   16.49    0.49
  -2   8  17   15.20    0.50
  -6   8 -17   15.68    0.47
  -2   8  17   15.87    0.69
   8  -2 -17   16.82    0.72
   8  -2 -17   16.64    0.49
  -8   6 -17   16.50    0.67
  -8   2  17   16.72    0.64
  -6   8 -17   17.20    0.70
   2   6  17   17.04    0.75
   2   6  17   15.99    0.66
  -2   8  17   16.19    0.69
   8  -6  17   15.19    0.49
   6  -8  17   16.25    0.49
   2   6  17   15.88    0.52
   2   6  14    0.90    0.10
   6   2 -14    0.51    0.10
  -2   8  14    0.43    0.16
   2   6  14    0.55    0.17
   6  -8  14    0.55    0.09
   8  -6  14    0.38    0.09
   2   6  14    0.35    0.19
  -2   8  14    1.14    0.20
  -6   8 -14    0.58    0.18
  -8   6 -14    0.53    0.16
   8  -2 -14    0.44    0.19
   6   2 -14    0.73    0.21
   6   2 -11  138.06    3.75
   2  -8 -11  135.17    3.66
  -2   8  11  145.67    3.76
  -8   6 -11  137.41    3.70
   2   6  11  140.96    3.79
  -6   8 -11  143.94    3.72
  -2   8  11  141.33    3.78
   2   6  11  146.80    3.76
   6   2 -11  129.71    3.62
   8  -2 -11  147.04    3.64
   2   6  11  141.80    3.63
  -2   8   8  194.97    4.99
   6   2  -8  186.25    4.97
   2   6   8  193.60    5.00
   2   6   8  192.90    4.91
   8  -2  -8  196.84    4.93
   6   2  -8  201.17    4.94
  -6   8  -5   37.37    1.05
  -2   8   5   40.48    1.19
  -2   8   5   39.93    1.16
   6   2  -5   40.90    1.16
   2   6   5   37.76    1.17
   8  -2  -5   43.13    1.17
   2   6   5   43.07    1.16
   6   2  -5   42.16    1.18
  -6   8  -2    3.75    0.19
  -2   8   2    4.33    0.24
   2   6   2    4.27    0.23
   8  -2  -2    4.13    0.14
   6   2  -2    3.90    0.18
   2   6   2    4.20    0.23
  -2   8   2    3.66    0.21
   2   6  -1  164.53    4.13
   6   2   1  159.89    4.10
  -6   8   1  159.83    4.14
  -2   8  -1  155.08    4.10
   8  -2   1  156.25    4.17
   2   6  -1  171.28    4.19
   6   2   1  154.08    4.18
   2   6  -4   76.99    1.96
   6   2   4   71.12    1.97
  -6   8   4   76.46    2.02
  -2   8  -4   74.51    1.94
  -2   8  -4   72.20    1.91
   2   6  -4   70.18    1.99
   6   2   4   72.83    2.01
   8  -2   4   69.25    2.01
   6   2   7   26.44    0.87
   8  -2   7   29.06    0.90
   2   6  -7   26.37    0.87
  -6  -2  -7   29.73    0.80
  -2   8  -7   28.06    0.87
   2   6  -7   28.55    0.92
  -6   8   7   31.17    0.86
   6   2  10   65.07    1.66
   8  -2  10   59.48    1.67
   2   6 -10   54.87    1.64
   2   6 -10   60.48    1.77
  -6   8  10   60.65    1.68
  -6   8  10   61.39    1.77
  -8   2 -10   59.82    1.66
  -2   8 -10   61.59    1.72
  -6  -2 -10   60.15    1.63
   2   6 -13   62.41    1.97
   6  -8 -13   69.44    1.88
  -8   6  13   65.75    1.89
  -8   2 -13   64.69    1.83
  -6   8  13   64.77    1.91
   2   6 -13   61.67    1.68
   2   6 -16    0.27    0.09
  -6   8  16    0.14    0.10
  -8   6  16    0.18    0.09
   8  -2  16    0.15    0.10
   6   2  16    0.01    0.08
   2  -8  16    0.27    0.09
   8  -6 -16    0.27    0.19
   6  -8 -16    0.21    0.17
  -8   6  16   -0.06    0.16
  -8   2 -16    0.23    0.15
  -6   8  16    0.03    0.17
   6  -8 -19   12.14    0.40
   6   2  19   11.83    0.66
  -6   8  19   11.08    0.59
  -8   6  19   12.15    0.58
  -6   8  19   12.55    0.42
  -8   6  19   13.64    0.43
   2   6 -19   13.47    0.42
  -2   8 -19   13.09    0.41
   8  -2  19   13.16    0.43
   2  -8  19   12.81    0.42
   6   2  19   13.74    0.43
  -6   8  19   12.19    0.42
  -8   6  19   13.57    0.43
   6  -8 -19   12.09    0.60
   8  -6 -19   14.00    0.66
  -8   6  19   13.01    0.43
   6   2  19   13.18    0.43
  -6   8  19   12.48    0.43
   2   6 -19   12.14    0.43
  -2   8 -19   12.71    0.45
  -8   2 -19   12.79    0.47
  -6  -2 -19   13.63    0.47
   2   6 -19   13.69    0.47
  -2   8 -22    1.18    0.13
   6   2  22    1.45    0.15
   2   6 -22    1.23    0.14
  -6   8  22    1.36    0.15
  -8   6  22    1.18    0.14
   8  -2  22    1.38    0.14
   8  -2  22    1.39    0.15
   8  -6 -22    1.22    0.14
   2   6 -22    1.30    0.18
   8  -6 -22    1.14    0.27
  -6   8  22    1.31    0.16
  -8   6  22    1.40    0.16
  -8   2 -22    1.20    0.18
  -6  -2 -22    1.22    0.18
   2   6 -22    1.27    0.15
  -2   8 -22    1.26    0.17
   6   2  22    1.30    0.28
   8  -6 -25    1.21    0.14
  -8   6  25    1.67    0.15
  -6   8  25    1.29    0.16
   6   2  25    1.69    0.14
  -8   6  25    1.45    0.13
  -6   8  25    1.58    0.15
   8  -2  25    1.44    0.13
  -2   8 -25    1.80    0.17
   2   6 -25    1.39    0.16
  -6  -2 -25    1.25    0.17
  -8   2 -25    1.50    0.18
  -2   8 -25    1.40    0.12
  -8   6  28    1.12    0.14
   8  -6 -28    0.99    0.13
  -8   2 -28    1.10    0.15
   6  -8 -28    0.96    0.13
  -2   8 -28    0.93    0.13
  -6  -2 -28    1.03    0.14
   2   6 -28    1.01    0.12
   8  -2  28    0.94    0.10
   8  -6 -28    0.74    0.12
   8  -2  31    0.12    0.07
   6   2  31    0.17    0.07
   8  -2  31    0.01    0.08
   6   2  31    0.09    0.08
   8  -6 -31   -0.10    0.09
  -8   2 -31    0.09    0.09
  -6  -2 -31    0.15    0.08
   6  -8 -31    0.00    0.08
  -2   8 -31    0.24    0.08
  -1   8  30    0.88    0.09
   1   7  30    0.84    0.10
  -1   8  30    0.73    0.10
   1   7  30    0.84    0.11
   1  -8 -30    0.86    0.11
   8  -1 -30    0.85    0.10
  -7   8 -30    0.57    0.11
   7   1 -30    0.76    0.10
  -1  -7 -30    0.84    0.10
  -8   7 -30    0.81    0.12
   7   1 -27    0.84    0.12
   8  -1 -27    0.61    0.12
   1  -8 -27    0.73    0.13
  -1  -7 -27    0.63    0.13
  -8   7 -27    0.64    0.16
  -7   8 -27    0.74    0.15
  -8   1  27    0.77    0.12
  -1   8  27    0.83    0.12
   1   7  27    0.73    0.12
   8  -7  27    0.59    0.09
   8  -1 -27    0.79    0.13
   7   1 -27    0.76    0.14
  -7  -1  24    7.37    0.30
  -8   1  24    7.75    0.30
   7   1 -24    7.93    0.32
   8  -1 -24    7.66    0.32
  -1   8  24    7.53    0.31
   8  -7  24    7.19    0.27
   8  -7  24    8.27    0.31
   7  -8  24    8.02    0.30
  -7   8 -24    7.50    0.34
   7   1 -24    7.59    0.30
   1  -8 -24    7.72    0.32
  -1  -7 -24    7.62    0.33
  -8   7 -24    7.74    0.35
  -7   8 -21    0.79    0.17
   1   7  21    0.51    0.12
   7   1 -21    0.78    0.14
   8  -1 -21    0.84    0.14
   8  -1 -21    0.56    0.27
   7   1 -21    0.91    0.27
  -1  -7 -21    0.67    0.14
   7  -8  21    0.80    0.13
   8  -7  21    0.69    0.13
  -7  -1  21    0.78    0.12
  -1   8  21    0.84    0.15
  -8   1  21    0.86    0.13
   1   7  21    0.95    0.25
  -1   8  21    0.38    0.19
  -7   8 -18   -0.06    0.12
   1   7  18    0.32    0.11
  -7  -1  18    0.21    0.09
  -8   1  18    0.07    0.09
  -1   8  18    0.13    0.11
  -7   8 -18    0.03    0.07
   8  -1 -18   -0.14    0.20
  -1   8  18   -0.12    0.17
   1   7  18    0.13    0.15
  -8   1  18   -0.10    0.09
   8  -7  18   -0.08    0.10
   7  -8  18    0.05    0.10
   8  -1 -18    0.00    0.09
   7   1 -18    0.10    0.10
  -8   7 -18   -0.14    0.19
  -1   8  18    0.10    0.19
   1   7  18   -0.04    0.18
  -7   8 -15    5.32    0.20
   1   7  15    5.17    0.22
  -1   8  15    5.70    0.23
  -1   8  15    5.88    0.38
   8  -1 -15    5.96    0.40
   7  -8  15    5.49    0.22
   8  -7  15    5.48    0.22
   1   7  15    5.82    0.37
  -1   8  15    6.06    0.39
   1   7  15    5.00    0.39
  -8   7 -15    6.26    0.36
  -7   8 -15    5.79    0.36
   7   1 -12   88.10    2.52
  -1   8  12   87.84    2.54
   8  -1 -12   89.86    2.39
   1   7  12   95.41    2.55
  -8   7 -12   88.34    2.48
  -7   8 -12   90.15    2.49
   1   7  12   94.07    2.56
  -1   8  12   87.59    2.53
   1   7   9   92.50    2.64
   1  -8  -9   89.36    2.51
  -1   8   9   94.73    2.64
   7   1  -9   97.22    2.62
   1   7   9   99.21    2.55
   8  -1  -9   98.11    2.56
   7   1  -9  101.88    2.57
   1   7   9   98.78    2.65
  -1   8   9   95.10    2.65
   7   1  -6   32.45    0.93
   8  -1  -6   30.96    0.92
   1   7   6   32.27    0.91
  -1   8   6   30.06    0.94
   1   7   3  493.79   12.75
   1   7   3  498.46   12.75
  -1   8   3  523.08   12.76
   7   1  -3  523.97   12.77
   8  -1  -3  506.85   12.76
   1   7   3  501.19   12.75
  -1   8   3  499.99   12.75
  -7   8  -3  496.65   12.68
   7   1   0    2.05    0.14
   1   7   0    2.51    0.18
   8  -1   0    2.71    0.22
  -1   8   0    2.38    0.19
   1   7   0    2.47    0.20
   7   1   0    2.57    0.22
  -1   8   0    2.54    0.13
   8  -1   0    2.12    0.12
   1   7   0    2.29    0.17
  -1   8   0    2.69    0.18
  -1   8  -3   55.32    1.46
   7   1   3   51.71    1.48
  -1   8  -3   54.64    1.54
   8  -1   3   53.90    1.55
   1   7  -3   53.96    1.54
   7   1   3   53.76    1.54
  -7   8   6   78.23    2.06
  -1   8  -6   71.72    1.97
   8  -1   6   72.05    2.03
   1   7  -6   72.95    2.01
   7   1   6   72.80    2.02
  -7  -1  -9    3.85    0.20
  -1   8  -9    3.74    0.25
   8  -1   9    3.28    0.23
   1   7  -9    3.32    0.22
  -7   8  12   39.60    1.09
  -8   7  12   36.81    1.18
  -7   8  12   36.50    1.18
  -8   1 -12   35.50    1.08
  -7  -1 -12   33.40    1.06
   7   1  12   36.33    1.04
  -1  -7  15   13.33    0.41
   1  -8  15   13.08    0.41
   8  -1  15   12.87    0.42
   7   1  15   13.51    0.42
  -8   7  15   14.09    0.61
  -7   8  15   14.92    0.63
  -8   1 -15   13.51    0.55
   1   7 -15   13.89    0.42
   7  -8 -15   14.09    0.60
   8  -7 -15   14.37    0.62
  -7   8  15   12.94    0.43
  -8   7  15   12.89    0.43
  -8   7  18   11.61    0.40
  -7   8  18   11.88    0.40
  -7   8  18   12.04    0.41
  -8   7  18   12.08    0.41
   8  -1  18   12.43    0.40
   1  -8  18   12.71    0.40
   7   1  18   12.56    0.40
  -7   8  18   12.16    0.59
  -8   7  18   13.28    0.60
  -7   8  18   12.28    0.40
   1   7 -18   11.86    0.39
  -1   8 -18   11.64    0.39
   1   7 -18   12.38    0.44
   8  -7 -18   11.65    0.59
   7  -8 -18   12.32    0.59
  -8   1 -18   12.32    0.44
  -7  -1 -18   11.71    0.43
  -1   8 -18   11.79    0.41
   1   7 -18   11.11    0.40
  -8   7  21    3.96    0.22
  -1   8 -21    3.87    0.20
   1   7 -21    4.44    0.21
   8  -1  21    4.12    0.21
  -7   8  21    3.86    0.23
   7  -8 -21    3.80    0.19
   8  -7 -21    4.18    0.21
   7   1  21    3.67    0.39
   8  -7 -21    3.68    0.36
  -8   1 -21    4.45    0.26
  -7  -1 -21    4.38    0.25
  -1   8 -21    3.89    0.23
   1   7 -21    4.34    0.22
   8  -1  21    4.12    0.21
  -8   7  21    3.97    0.21
  -7   8  21    3.71    0.22
   7   1  21    3.97    0.21
  -8   7  24    1.22    0.15
   8  -7 -24    1.28    0.14
   7  -8 -24    1.28    0.13
  -1   8 -24    1.36    0.13
   1   7 -24    1.25    0.13
   7   1  24    1.59    0.14
  -7   8  24    1.53    0.15
   8  -1  24    1.64    0.15
  -8   7  24    1.43    0.14
  -7  -1 -24    1.37    0.17
  -8   1 -24    1.61    0.19
   1   7 -24    1.01    0.15
  -1   8 -24    1.09    0.16
   7  -8 -27    0.33    0.11
   1   7 -27    0.34    0.11
  -8   1 -27    0.46    0.15
  -7  -1 -27    0.42    0.14
  -1   8 -27    0.28    0.12
   8  -7 -27    0.13    0.10
   7   1  27    0.29    0.10
   8  -1  27    0.38    0.10
  -8   7  27    0.31    0.13
   8  -1  30    0.72    0.09
   7   1  30    0.58    0.09
   8  -1  30    0.42    0.10
   7   1  30    0.64    0.11
  -8   1 -30    0.57    0.11
  -7  -1 -30    0.46    0.10
  -1   8 -30    0.49    0.10
   8  -7 -30    0.51    0.10
   7  -8 -30    0.62    0.10
   1   7 -30    0.50    0.09
   0   8  31    0.01    0.07
   8   0 -31   -0.05    0.06
   8   0 -28    0.17    0.10
   0  -8 -28    0.39    0.11
   0   8  28    0.22    0.10
   8   0 -28    0.21    0.12
  -8   0  25    0.02    0.11
   8  -8  25   -0.02    0.11
   0  -8 -25    0.10    0.12
   8  -8  25    0.16    0.08
   8   0 -25    0.06    0.10
   8   0 -25   -0.14    0.13
  -8   8 -22    2.29    0.14
   8  -8  22    2.04    0.14
   8  -8  22    2.47    0.17
   8   0 -22    1.98    0.18
   0  -8 -22    2.24    0.18
  -8   0  22    2.15    0.16
   0   8  19   -0.04    0.19
   8  -8  19    0.11    0.10
   0   8  19   -0.01    0.12
  -8   0  19    0.17    0.10
   8   0 -19   -0.05    0.22
   0   8  19   -0.06    0.10
   0   8  19   -0.08    0.10
   0   8  19   -0.07    0.16
   8   0 -19    0.54    0.12
   0   8  16   66.27    1.71
   8  -8  16   65.44    1.70
   0   8  16   61.76    1.93
  -8   8 -16   62.08    1.66
  -8   8 -16   62.81    1.73
   0   8  16   70.98    2.01
  -8   8 -16   68.19    1.94
   8   0 -13    0.08    0.17
   0   8  13    0.20    0.16
   8  -8  13    0.05    0.08
  -8   8 -13   -0.04    0.14
   0   8  13    0.45    0.20
   0   8  13    0.16    0.09
   0   8  10   21.54    0.81
   8   0 -10   23.00    0.80
   8   0 -10   23.99    0.74
   0   8  10   22.07    0.81
   0   8   7    0.26    0.15
   0   8   7   -0.04    0.10
   8   0  -7   -0.07    0.14
   0   8   4  523.37   13.41
   8   0  -4  533.54   13.41
   0   8   4  533.06   13.40
   0   8   1    0.28    0.12
   0   8   1    0.10    0.11
   0   8   1    0.23    0.05
   8   0  -1    0.05    0.07
   0   8  -2   33.32    0.95
   8   0   2   35.05    0.98
   0   8  -2   35.29    1.06
   8   0   2   33.69    1.06
   0   8  -5    0.21    0.10
   0   8  -5   -0.06    0.13
   8   0   8    0.31    0.15
  -8   8  11    0.07    0.16
  -8   0 -11   -0.10    0.11
   8   0  11   -0.10    0.13
   8   0  14   20.53    0.60
  -8   8  14   23.05    0.83
   0   8 -14   20.41    0.60
   8  -8 -14   23.01    0.81
  -8   8  14   20.62    0.63
  -8   8  17    0.03    0.09
  -8   8  17   -0.11    0.18
  -8   8  17    0.02    0.10
   8   0  17    0.04    0.09
   8  -8 -17    0.05    0.17
   0  -8  17    0.10    0.08
  -8   0 -17    0.06    0.11
  -8   8  17    0.03    0.09
   0   8 -17   -0.03    0.10
   0   8 -20   52.32    1.40
  -8   8  20   51.47    1.42
   8   0  20   53.19    1.41
   8  -8 -20   50.64    1.67
  -8   8  20   52.21    1.42
   8   0  20   53.96    1.41
   8  -8 -20   51.69    1.40
   0   8 -20   51.96    1.43
  -8   0 -20   53.53    1.46
  -8   8  20   48.98    1.64
   0   8 -23    0.07    0.13
  -8   0 -23    0.16    0.15
   8   0  23    0.12    0.11
   0   8 -23    0.04    0.10
  -8   8  23   -0.02    0.10
   8  -8 -23    0.02    0.11
   8   0  26    3.40    0.18
   0   8 -26    2.91    0.19
  -8   0 -26    3.18    0.21
   8  -8 -26    2.66    0.16
  -8   0 -29    0.07    0.11
   8  -8 -29    0.05    0.09
   0   8 -29   -0.05    0.09
   8   0  29   -0.03    0.11
   8  -8 -32    0.13    0.06
   9  -4 -32    0.27    0.06
  -9   5 -32    0.35    0.07
  -5   9 -32    0.21    0.06
   4   5  32    0.31    0.07
  -5   9 -29    0.36    0.11
   9  -4 -29    0.33    0.10
  -9   5 -29    0.37    0.12
   4  -9 -29    0.35    0.10
  -4  -5 -29    0.21    0.10
   5   4 -29    0.28    0.09
   9  -4 -29    0.38    0.11
   4   5  29    0.33    0.11
  -4  -5 -26   -0.06    0.13
  -9   5 -26    0.13    0.14
   5   4 -26    0.04    0.11
  -5   9 -26    0.06    0.12
  -5   9 -26    0.01    0.08
   9  -5  26    0.06    0.09
  -4   9  26   -0.03    0.11
   9  -4 -26   -0.09    0.12
  -9   4  26   -0.05    0.12
   4  -9 -26    0.13    0.12
   5   4 -23    0.56    0.15
   9  -4 -23    0.62    0.13
  -5   9 -23    0.42    0.10
  -4   9  23    0.55    0.13
   9  -5  23    0.54    0.11
   4   5  23    0.55    0.13
   9  -5  23    0.73    0.13
   5  -9  23    0.61    0.12
  -9   4  23    0.53    0.12
  -5  -4  23    0.63    0.12
  -4   9  23    0.49    0.14
  -9   5 -23    0.51    0.17
   5   4 -23    0.63    0.12
  -4  -5 -23    0.41    0.14
  -5   9 -23    0.60    0.15
   5   4 -20   13.63    0.47
  -5   9 -20   15.03    0.51
  -4  -5 -20   15.52    0.50
  -9   5 -20   16.74    0.56
  -4   9  20   14.94    0.49
   4   5  20   14.41    0.48
   9  -5  20   15.67    0.49
   5  -9  20   15.05    0.48
   9  -4 -20   15.07    0.73
  -4   9  20   14.78    0.49
  -9   4  20   14.39    0.48
   9  -4 -20   14.77    0.47
   5   4 -20   14.27    0.50
  -4   9  20   13.09    0.65
   4   5  20   13.48    0.73
  -9   4  20   14.48    0.47
  -4   9  17   14.66    0.49
  -9   4  17   16.56    0.49
  -4   9  17   15.05    0.48
  -9   4  17   16.33    0.48
  -4   9  17   15.25    0.50
   9  -5  17   15.91    0.49
   5  -9  17   15.28    0.48
  -9   5 -17   15.76    0.66
  -4   9  17   15.00    0.69
   4   5  17   16.37    0.75
  -9   4  17   16.20    0.66
  -5   9 -17   15.90    0.47
   5   4 -17   15.76    0.49
  -9   5 -17   16.14    0.53
  -5   9 -17   15.43    0.52
  -4   9  17   16.69    0.67
   5   4 -17   16.22    0.76
   9  -4 -17   17.30    0.73
  -5   9 -14   33.16    0.89
   9  -5  14   32.87    0.90
   5  -9  14   32.50    0.90
   5   4 -14   33.49    0.90
  -4   9  14   33.14    0.92
   4   5  14   32.28    0.90
  -4   9  14   32.42    1.09
   4  -9 -14   33.44    1.06
   9  -4 -14   35.47    1.15
   5   4 -14   32.93    1.15
   4   5  14   34.82    1.17
  -5   9 -14   32.37    1.10
  -4   9  14   31.13    1.12
  -9   5 -14   34.33    1.07
   4   5  11    8.43    0.43
  -4   9  11   10.27    0.48
  -9   5 -11    8.40    0.39
   4  -9 -11    9.42    0.39
   5   4 -11    9.18    0.45
  -4   9  11    9.61    0.44
   4   5  11    8.43    0.35
   5   4 -11    7.66    0.34
   9  -4 -11    9.27    0.37
   9  -5  11    7.61    0.36
   4   5   8  240.59    6.02
  -5   9  -8  227.99    5.96
   4   5   8  230.48    6.03
  -4   9   8  239.78    5.99
   5   4  -8  224.39    5.99
   4   5   8  237.91    5.94
   5   4  -8  218.10    5.94
   9  -4  -8  236.17    5.96
  -5   9  -5    6.24    0.22
  -4   9   5    5.49    0.31
   5   4  -5    5.48    0.30
   4   5   5    6.56    0.30
   4   5   5    5.91    0.30
   5   4  -5    5.83    0.29
  -4   9   5    6.34    0.30
  -4   9   2    3.82    0.23
  -5   9  -2    3.76    0.18
   5   4  -2    2.86    0.22
   5   4  -2    3.00    0.18
   9  -4  -2    2.74    0.10
   5   4  -2    3.42    0.17
   4   5   2    2.75    0.20
  -5   9   1    9.49    0.40
  -4   9  -1    9.57    0.38
   4   5  -1   11.11    0.34
   4   5  -1   10.43    0.39
   5   4   1   11.44    0.31
   5   4   1    9.71    0.39
   4   5  -1   10.98    0.44
   5   4   1    9.78    0.44
  -4   9  -4  239.81    6.13
  -5   9   4  246.60    6.24
   5   4   4  259.80    6.23
   4   5  -4  251.62    6.19
   5   4   4  240.42    6.21
  -4   9  -7   22.85    0.74
   5   4   7   22.40    0.77
  -5   9   7   23.43    0.80
   5   4   7   23.83    0.74
   4   5  -7   20.85    0.73
  -5   9   7   25.45    0.76
   4   5  -7   22.51    0.76
   5   4  10   51.48    1.55
  -5   9  10   53.66    1.57
  -4   9 -10   51.14    1.50
  -5   9  10   51.93    1.50
   4   5 -10   49.50    1.53
   4   5 -10   47.64    1.43
   9  -4  10   49.84    1.46
   9  -5 -10   53.92    1.45
   5   4  10   53.44    1.44
   4   5 -13    0.11    0.08
   9  -4  13    0.00    0.08
  -5   9  13    0.24    0.09
   4   5 -13   -0.02    0.18
   5  -9 -13    0.13    0.14
  -4   9 -13    0.05    0.07
  -9   4 -13    0.32    0.14
  -5   9  13    0.17    0.14
  -5   9  13    0.10    0.17
   4   5 -16   25.75    0.72
  -5   9  16   25.99    0.75
   5   4  16   24.58    0.73
  -9   5  16   24.36    0.73
  -4   9 -16   25.46    0.71
   5   4  16   26.76    1.01
  -5   9  16   23.33    0.95
  -9   4 -16   28.03    0.92
  -9   5  16   25.60    0.91
   4  -9  16   25.40    0.73
   9  -4  16   26.83    0.73
   5  -9 -16   25.68    0.91
   9  -5 -16   26.72    0.97
  -5   9  16   25.94    0.90
   4   5 -16   26.23    1.02
  -5   9  19    0.45    0.19
   9  -5 -19    0.00    0.10
   5   4  19    0.45    0.24
  -9   5  19    0.03    0.16
  -9   4 -19    0.24    0.14
  -5  -4 -19    0.06    0.12
  -4   9 -19   -0.08    0.15
  -9   5  19    0.08    0.09
  -5   9  19    0.01    0.10
   4   5 -19    0.06    0.10
   4   5 -19    0.27    0.11
   9  -5 -19   -0.02    0.20
   4  -9  19    0.09    0.09
   9  -4  19    0.02    0.11
  -9   5  19    0.22    0.11
  -5   9  19    0.23    0.11
  -9   5  19    0.10    0.10
   9  -4  22    0.22    0.11
   9  -5 -22    0.16    0.12
   4   5 -22    0.02    0.14
  -5   9  22   -0.01    0.12
  -9   5  22    0.12    0.12
   4  -9  22    0.15    0.11
  -4   9 -22    0.18    0.14
  -5  -4 -22    0.04    0.14
   4   5 -22    0.14    0.11
  -9   4 -22    0.16    0.16
   5   4  22    0.04    0.11
  -5   9  22    0.54    0.12
   9  -4  22    0.14    0.11
  -9   5  22    0.17    0.10
  -4   9 -22    0.15    0.10
   9  -5 -25    0.03    0.11
   5   4  25    0.16    0.11
   5   4  25    0.15    0.11
   9  -4  25    0.05    0.10
  -5   9  25    0.20    0.11
  -4   9 -25    0.07    0.09
  -9   5  25    0.01    0.12
  -5   9  25   -0.09    0.13
  -5  -4 -25    0.04    0.13
   4   5 -25    0.06    0.11
  -9   4 -25    0.02    0.14
  -4   9 -25    0.17    0.13
   9  -5 -28    0.44    0.11
   9  -4  28    0.61    0.09
  -5   9  28    0.37    0.10
   9  -5 -28    0.69    0.12
  -9   5  28    0.54    0.12
  -4   9 -28    0.61    0.12
  -9   4 -28    0.59    0.14
   5  -9 -28    0.60    0.12
   4   5 -28    0.54    0.11
  -5  -4 -28    0.62    0.13
   9  -4  31    0.07    0.06
  -5   9  31    0.00    0.06
   5   4  31   -0.06    0.08
   9  -4  31   -0.10    0.07
  -4   9 -31   -0.01    0.07
  -9   4 -31   -0.07    0.08
  -5  -4 -31    0.09    0.06
   5  -9 -31   -0.08    0.08
   9  -5 -31    0.10    0.07
  -3   9  30    0.15    0.08
  -9   6 -30    0.25    0.10
  -6   9 -30    0.13    0.09
   9  -3 -30    0.28    0.09
   3  -9 -30    0.04    0.09
  -3  -6 -30    0.17    0.08
   6   3 -30    0.22    0.08
   9  -3 -27    1.21    0.14
  -9   3  27    1.18    0.14
   6   3 -27    1.24    0.13
   9  -3 -27    1.42    0.13
  -9   6 -27    1.38    0.17
  -6   9 -27    1.03    0.15
   3  -9 -27    1.49    0.15
  -3  -6 -27    1.07    0.15
  -3   9  27    1.10    0.13
   9  -6  27    1.36    0.11
   3   6  24    3.19    0.20
  -3   9  24    3.37    0.20
   9  -6  24    3.46    0.18
   9  -3 -24    3.55    0.21
   6   3 -24    3.11    0.22
  -6  -3  24    2.97    0.18
  -3   9  24    3.90    0.22
  -9   6 -24    4.20    0.25
   3  -9 -24    3.87    0.21
  -6   9 -24    3.50    0.23
  -3  -6 -24    3.30    0.21
   6   3 -24    3.29    0.19
  -9   3  24    3.26    0.20
  -6   9 -24    3.24    0.17
  -6   9 -21    0.45    0.11
  -3   9  21    0.61    0.13
   3   6  21    0.50    0.12
   9  -3 -21    0.87    0.25
   6  -9  21    0.58    0.13
  -3   9  21    0.49    0.13
  -9   3  21    0.89    0.14
  -6  -3  21    0.68    0.11
   9  -3 -21    0.66    0.13
   6   3 -21    0.64    0.15
  -9   6 -21    1.05    0.18
  -3  -6 -21    0.63    0.14
   3   6  21    0.64    0.24
  -3   9  18   11.63    0.58
  -9   3  18   12.15    0.39
   9  -3 -18   12.05    0.40
  -6   9 -18   11.94    0.44
  -9   6 -18   12.86    0.46
  -3   9  18   12.17    0.41
   6  -9  18   12.20    0.40
   9  -3 -18   12.56    0.63
  -3   9  18   11.57    0.57
  -6   9 -18   11.99    0.38
  -9   3  18   12.03    0.39
  -3   9  18   11.73    0.40
  -9   3  18   10.54    0.52
   3   6  18   12.35    0.64
  -9   6 -18   11.11    0.56
  -6   9 -15    0.01    0.08
   6  -9  15    0.09    0.09
   9  -3 -15    0.30    0.19
   6   3 -15    0.41    0.20
   6   3 -15    0.12    0.09
   3   6  15    0.15    0.08
   3   6  15    0.23    0.16
  -3   9  15    0.02    0.17
  -3   9  15   -0.10    0.18
   3   6  15    0.08    0.20
  -6   9 -15   -0.06    0.17
  -9   6 -15   -0.04    0.16
   9  -3 -12    9.33    0.39
   3   6  12    9.03    0.38
   3   6  12   10.45    0.48
   6   3 -12    9.49    0.49
   3  -9 -12   10.24    0.43
   9  -3 -12   10.56    0.50
  -3   9  12   11.66    0.51
   3   6  12   10.15    0.52
  -3   9  12   10.91    0.52
  -9   6 -12   10.53    0.46
  -6   9 -12   11.04    0.49
   3   6   9   35.31    1.02
   9  -3  -9   34.08    1.02
   6   3  -9   33.32    1.02
   3   6   9   31.69    1.07
  -3   9   9   32.47    1.08
  -3   9   9   34.67    1.12
   3   6   6  183.89    4.54
   9  -3  -6  177.52    4.55
   6   3  -6  189.40    4.57
  -6   9  -6  165.13    4.40
   3   6   6  181.69    4.58
  -3   9   6  176.69    4.60
  -3   9   6  177.64    4.56
   3   6   6  171.40    4.57
   6   3  -6  181.07    4.55
   3   6   3  141.43    3.52
   6   3  -3  135.10    3.53
  -6   9  -3  130.57    3.43
  -3   9   3  133.75    3.52
   3   6   3  131.94    3.50
  -3   9   3  126.26    3.48
   6   3  -3  137.22    3.47
   3   6   0   76.81    2.01
   6   3   0   71.10    2.01
   6   3   0   72.42    1.93
   3   6   0   69.22    1.95
  -6   9   0   73.77    1.96
  -3   9   0   72.09    1.95
   3   6  -3    2.26    0.21
   6   3   3    1.79    0.20
  -3   9  -3    2.21    0.15
  -6   9   3    2.01    0.18
   6   3   3    2.11    0.17
   3   6  -6   26.49    0.84
   6   3   6   26.49    0.85
   9  -3   6   26.09    0.87
   6   3   6   27.73    0.86
  -6  -3  -6   25.61    0.72
  -3   9  -6   24.82    0.81
  -6   9   6   27.27    0.88
   3   6  -6   28.16    0.85
  -6   9   6   28.29    0.82
   6   3   9  112.84    2.89
   3   6  -9  102.39    2.88
   9  -3   9  103.67    2.90
  -3   9  -9  113.29    2.92
   6   3   9  108.03    2.97
   3   6  -9  105.65    2.96
  -6   9   9  116.00    2.91
   9  -6 -12   20.63    0.65
   6   3  12   18.56    0.62
  -9   3 -12   18.23    0.67
   6   3  12   19.86    0.77
  -3   9 -12   20.06    0.73
  -6   9  12   21.64    0.78
   3   6 -12   18.19    0.77
  -6   9  12   21.57    0.71
  -6   9  15    0.69    0.12
  -9   6  15    0.37    0.10
  -3   9 -15    0.59    0.09
  -6   9  15    0.57    0.16
  -9   6  15    0.45    0.17
  -9   3 -15    0.51    0.16
   3   6 -15    0.53    0.10
  -6   9  15    0.42    0.19
   9  -6 -15    0.08    0.20
   3   6 -15    0.57    0.23
   6  -9 -15    0.40    0.18
   3  -9  15    0.60    0.09
   9  -3  15    0.52    0.10
   6   3  15    0.54    0.09
  -9   6  18    0.35    0.11
  -6   9  18    0.42    0.10
  -9   6  18    0.15    0.10
  -3   9 -18    0.17    0.09
  -9   6  18    0.13    0.09
   3   6 -18    0.17    0.10
   3  -9  18    0.22    0.09
   9  -3  18    0.18    0.10
   6   3  18    0.43    0.24
  -9   6  18    0.10    0.16
  -6   9  18    0.13    0.17
   6  -9 -18    0.10    0.16
   9  -6 -18    1.39    0.24
  -3   9 -18    0.24    0.13
   3   6 -18    0.25    0.10
  -6  -3 -18    0.11    0.11
  -9   3 -18    0.40    0.13
  -9   6  21   13.49    0.45
  -3   9 -21   14.17    0.44
   3   6 -21   13.87    0.45
   6   3  21   13.62    0.46
  -6   9  21   13.19    0.47
  -9   6  21   12.71    0.45
   9  -3  21   13.91    0.46
   3  -9  21   14.52    0.45
   6   3  21   13.95    0.72
   9  -6 -21   12.65    0.68
  -9   6  21   14.23    0.46
  -6   9  21   14.78    0.47
  -9   3 -21   14.12    0.52
  -3   9 -21   13.89    0.49
  -6  -3 -21   13.95    0.49
   3   6 -21   13.00    0.46
   3   6 -21   12.96    0.49
   9  -6 -21   14.60    0.45
  -3   9 -24    0.13    0.09
   9  -6 -24    0.13    0.11
  -9   6  24   -0.01    0.09
   6   3  24    0.06    0.12
  -6   9  24    0.15    0.11
   9  -3  24    0.21    0.11
  -9   6  24    0.21    0.12
  -6   9  24    0.05    0.12
   3   6 -24    0.10    0.11
  -6  -3 -24    0.21    0.15
  -9   3 -24    0.22    0.16
  -3   9 -24    0.29    0.13
   9  -6 -27    1.14    0.13
  -6   9  27    0.80    0.14
  -9   6  27    1.08    0.14
  -9   3 -27    1.18    0.16
  -3   9 -27    1.04    0.14
   3   6 -27    1.10    0.13
  -6  -3 -27    1.22    0.15
   6  -9 -27    1.25    0.14
   9  -3  27    1.18    0.12
  -6   9  27    1.11    0.13
   6  -9 -30    0.37    0.10
  -9   3 -30    0.64    0.11
  -3   9 -30    0.47    0.09
  -6  -3 -30    0.40    0.09
   9  -3  30    0.60    0.08
   9  -3  30    0.24    0.09
   6   3  30    0.52    0.10
   9  -2 -31    0.03    0.06
  -9   7 -31    0.22    0.08
  -7   9 -31    0.03    0.07
   2  -9 -31    0.12    0.07
   2   7  31   -0.03    0.06
  -2   9  31    0.02    0.06
   2   7  31    0.09    0.07
   9  -7  28    0.08    0.07
  -2   9  28   -0.15    0.10
   2  -9 -28    0.01    0.10
  -2  -7 -28   -0.11    0.11
   9  -2 -28    0.00    0.10
  -7   9 -28   -0.06    0.11
  -9   7 -28   -0.11    0.12
   7   2 -28   -0.06    0.09
  -9   2  28    0.05    0.10
   9  -2 -28   -0.04    0.11
   9  -7  25    0.22    0.11
   9  -2 -25    0.13    0.12
   7   2 -25    0.19    0.14
   9  -7  25    0.41    0.10
  -2   9  25    0.22    0.12
   7   2 -25    0.34    0.11
   2  -9 -25    0.19    0.13
  -9   7 -25    0.16    0.15
  -7   9 -25    0.04    0.13
  -2  -7 -25    0.28    0.14
  -7  -2  25    0.22    0.10
  -9   2  25    0.34    0.12
   2   7  22    0.59    0.13
  -2   9  22    0.50    0.13
  -7   9 -22    0.34    0.09
   7   2 -22    0.32    0.14
   9  -2 -22    0.60    0.14
   9  -7  22    0.83    0.14
   7  -9  22    0.49    0.12
  -2   9  22    0.22    0.13
  -7  -2  22    0.48    0.12
  -9   2  22    0.58    0.13
  -2  -7 -22    0.57    0.14
  -9   7 -22    0.41    0.17
  -7   9 -22    0.55    0.15
   9  -2 -19   14.71    0.46
  -9   2  19   14.20    0.44
  -7   9 -19   13.99    0.43
   9  -7  19   14.94    0.47
   7  -9  19   13.85    0.46
  -7  -2  19   13.68    0.44
  -2   9  19   14.43    0.47
  -9   2  19   14.59    0.46
   9  -2 -19   14.59    0.71
   2   7  19   12.84    0.69
  -2   9  19   12.70    0.64
  -2   9  19   13.24    0.65
  -2  -7 -19   14.37    0.48
  -9   7 -19   15.07    0.52
  -7   9 -19   13.43    0.50
  -7   9 -16    1.44    0.16
  -9   7 -16    2.28    0.18
   2   7  16    1.97    0.14
   7  -9  16    1.83    0.14
   9  -7  16    2.00    0.14
   7   2 -16    1.96    0.14
   7   2 -16    1.82    0.27
   9  -2 -16    2.88    0.30
  -7   9 -16    2.18    0.26
  -2   9  16    1.45    0.25
  -9   7 -16    2.42    0.26
   2   7  16    2.03    0.30
  -7   9 -16    1.72    0.12
  -2   9  16    1.95    0.26
   2   7  16    1.95    0.24
   7  -9  13   97.99    2.51
   9  -7  13   97.13    2.52
   2   7  13  101.26    2.76
  -7   9 -13   95.69    2.50
   2   7  13   95.35    2.52
  -2   9  13   98.40    2.54
   7   2 -13  106.24    2.78
  -2   9  13   99.27    2.77
  -2   9  13  100.05    2.78
  -9   7 -13  102.28    2.71
  -7   9 -13  104.78    2.74
   2   7  13   99.51    2.80
   9  -2 -10   35.81    1.03
   2   7  10   34.18    1.01
   7   2 -10   31.94    1.00
  -2   9  10   36.37    1.13
   7   2 -10   33.46    1.09
   2   7  10   31.42    1.11
   2   7  10   34.44    1.11
  -7   9 -10   34.63    1.08
  -2   9  10   34.24    1.13
   2   7   7  133.01    3.71
   9  -2  -7  136.59    3.67
   7   2  -7  147.19    3.69
   2   7   7  142.12    3.66
  -2   9   7  139.07    3.71
   7   2  -7  139.60    3.69
   2   7   4   36.17    1.02
   7   2  -4   34.94    1.04
   9  -2  -4   32.71    1.02
   2   7   4   33.87    1.02
  -2   9   4   30.28    0.99
  -2   9   4   33.47    1.02
  -7   9  -4   31.86    0.92
   2   7   4   34.40    1.02
   7   2  -1   63.23    1.64
   9  -2  -1   60.31    1.58
   2   7   1   63.29    1.69
  -2   9   1   60.06    1.68
  -7   9  -1   59.11    1.66
   7   2   2   53.58    1.53
   9  -2   2   52.01    1.53
   2   7  -2   55.33    1.52
   7   2   2   51.32    1.44
  -7   9   2   50.48    1.49
  -2   9  -2   52.64    1.42
  -2   9  -2   52.64    1.44
  -7   9   5  156.76    3.99
  -2   9  -5  158.20    3.90
   7   2   5  146.43    3.93
   7   2   5  148.90    3.97
   2   7  -5  143.14    3.95
   9  -2   5  148.14    3.98
   2   7  -8   22.50    0.78
   7   2   8   23.63    0.80
   9  -2   8   24.81    0.82
   7   2   8   25.70    0.85
  -7  -2  -8   24.88    0.71
  -2   9  -8   24.20    0.80
   2   7  -8   25.02    0.85
  -7   9   8   26.82    0.77
   7   2  11   77.84    1.98
   9  -2  11   66.52    1.98
   2   7 -11   65.49    1.96
  -9   2 -11   72.39    1.99
  -7   9  11   76.94    2.12
  -2   9 -11   73.78    2.05
  -7   9  11   80.48    2.01
   2   7 -11   69.81    2.12
  -2   9 -14    6.27    0.24
  -2   9 -14    6.81    0.24
   2   7 -14    6.52    0.24
  -7   9  14    6.98    0.28
  -9   7  14    6.37    0.27
  -9   7  14    7.67    0.42
  -9   2 -14    6.62    0.35
  -7   9  14    6.56    0.42
   7  -9 -14    6.92    0.39
   9  -7 -14    7.31    0.42
   9  -2  14    6.93    0.25
   2  -9  14    6.63    0.24
   7   2  14    6.48    0.24
  -7   9  17   27.39    0.78
  -7   9  17   27.65    1.03
  -9   7  17   28.28    1.00
  -2   9 -17   27.16    0.77
   2   7 -17   27.28    0.78
  -9   7  17   27.52    0.79
  -7   9  17   27.72    0.80
   7   2  17   27.92    0.78
   2  -9  17   27.46    0.77
   9  -2  17   27.67    0.78
   9  -7 -17   29.03    1.02
   7  -9 -17   27.36    0.98
  -9   7  17   28.87    0.79
  -9   2 -17   27.15    0.82
  -2   9 -17   26.09    0.80
  -7  -2 -17   26.87    0.80
  -7   9  20    1.47    0.15
  -9   7  20    1.40    0.15
   2  -9  20    1.66    0.14
   7  -9 -20    1.36    0.13
   2   7 -20    1.26    0.18
   9  -7 -20    1.36    0.14
   7   2  20    0.86    0.26
  -7   9  20    1.15    0.26
  -9   7  20    0.85    0.22
   2   7 -20    1.23    0.14
  -7   9  20    1.73    0.15
  -9   7  20    1.47    0.15
   7   2  20    1.46    0.15
   9  -2  20    1.28    0.14
   9  -7 -20    1.51    0.27
  -2   9 -20    1.38    0.14
  -9   2 -20    1.57    0.18
  -2   9 -20    1.50    0.16
  -7  -2 -20    1.34    0.17
   2   7 -20    1.33    0.15
  -9   7  20    1.50    0.15
   9  -7 -23    0.68    0.12
   9  -2  23    0.31    0.11
  -2   9 -23    0.47    0.11
   7   2  23    0.32    0.12
  -7   9  23    0.37    0.12
  -9   7  23    0.28    0.11
   2   7 -23    0.27    0.11
   9  -2  23    0.42    0.12
  -9   7  23    0.35    0.13
  -7   9  23    0.18    0.13
  -2   9 -23    0.37    0.13
  -7  -2 -23    0.52    0.15
  -9   2 -23    0.41    0.16
   2   7 -23    0.54    0.13
  -7   9  26    0.07    0.10
   7   2  26   -0.08    0.11
   9  -2  26    0.09    0.10
  -2   9 -26    0.06    0.08
   9  -7 -26   -0.13    0.11
  -7   9  26   -0.07    0.12
  -9   7  26    0.06    0.12
   2   7 -26    0.08    0.11
  -9   2 -26    0.11    0.14
  -2   9 -26    0.03    0.11
  -7  -2 -26   -0.02    0.13
   9  -7 -29    2.21    0.14
   9  -7 -29    2.90    0.16
  -9   2 -29    2.88    0.18
   7  -9 -29    2.94    0.16
  -2   9 -29    2.66    0.15
  -7  -2 -29    2.84    0.17
   2   7 -29    2.49    0.14
   9  -2  29    2.31    0.16
   7   2  29    3.03    0.18
   7  -9 -32   -0.05    0.06
   9  -7 -32   -0.04    0.06
   7   2  32    0.06    0.05
  -8   9 -32    0.59    0.06
   1   8  32    0.62    0.06
   1  -9 -29   -0.04    0.09
   9  -1 -29    0.02    0.08
   8   1 -29    0.01    0.08
  -8   9 -29    0.16    0.11
  -1  -8 -29    0.09    0.09
   1   8  29    0.01    0.10
  -1   9  29    0.21    0.10
  -1   9  29    0.07    0.08
   8   1 -26    0.13    0.13
   9  -1 -26    0.10    0.13
  -9   1  26    0.22    0.11
  -8  -1  26    0.13    0.10
  -8   9 -26    0.05    0.12
   8   1 -26    0.23    0.11
   1  -9 -26    0.24    0.12
  -1  -8 -26    0.23    0.12
   9  -8  26    0.15    0.08
  -1   9  26    0.09    0.10
   9  -1 -26    0.26    0.11
   1   8  23    0.35    0.12
   9  -8  23    0.43    0.10
   9  -8  23    0.46    0.12
   8  -9  23    0.56    0.12
   1  -9 -23    0.55    0.13
   8   1 -23    0.25    0.14
   9  -1 -23    0.44    0.13
  -8   9 -23    0.25    0.09
  -1  -8 -23    0.34    0.13
  -8   9 -23    0.33    0.15
  -8  -1  23    0.20    0.11
  -9   1  23    0.27    0.11
   8   1 -20    0.43    0.13
   9  -1 -20    0.40    0.12
  -8   9 -20    0.14    0.15
   1   8  20    0.35    0.12
   8  -9  20    0.32    0.12
   9  -8  20    0.46    0.12
  -1  -8 -20    0.31    0.12
   9  -1 -20    0.40    0.26
  -1   9  20    0.27    0.20
   1   8  20    0.23    0.21
  -8  -1  20    0.31    0.10
  -1   9  20    0.29    0.13
  -9   1  20    0.29    0.10
  -1   9  17    4.69    0.38
   1   8  17    4.43    0.36
   1   8  17    5.03    0.23
  -8   9 -17    5.42    0.26
  -1   9  17    5.22    0.24
   1   8  17    5.27    0.24
   1   8  17    5.26    0.23
   9  -8  17    4.73    0.22
   8  -9  17    5.37    0.23
  -9   8 -17    5.20    0.36
  -8   9 -17    5.12    0.20
  -8  -1  17    5.02    0.21
  -1   9  17    4.97    0.23
  -9   1  17    5.00    0.21
   1   8  17    4.63    0.39
  -1   9  17    5.19    0.40
  -8   9 -14    0.32    0.08
  -9   8 -14    0.33    0.07
   8  -9  14    0.28    0.09
   9  -8  14    0.56    0.10
  -1   9  14    0.41    0.19
  -9   8 -14    0.43    0.17
   1   8  14    0.66    0.22
  -8   9 -14    0.31    0.17
  -1   9  14    0.42    0.10
  -1   9  14    0.46    0.10
   1   8  14    0.53    0.10
   8   1 -14    0.37    0.19
  -1   9  14    0.43    0.19
   1   8  14    0.46    0.18
  -1   9  11   60.74    1.78
  -8   9 -11   58.88    1.71
  -9   8 -11   58.03    1.70
   1   8  11   56.22    1.76
   8   1 -11   59.60    1.74
   9  -1 -11   60.64    1.76
  -1   9  11   59.67    1.78
   9  -1 -11   61.80    1.66
   8   1 -11   55.42    1.63
   1   8  11   60.45    1.77
   8   1  -8    7.29    0.36
   1   8   8    6.38    0.37
  -1   9   8    6.54    0.38
   1   8   8    6.83    0.32
   9  -1  -8    7.15    0.34
   8   1  -8    7.53    0.35
   1   8   8    6.34    0.37
  -1   9   5  118.51    3.07
  -8   9  -5  107.61    2.92
  -1   9   5  118.24    3.06
   8   1  -5  119.88    3.06
   1   8   5  111.42    3.03
   9  -1  -5  114.70    3.05
   1   8   5  117.56    3.07
  -8   9  -2  299.81    7.63
  -1   9   2  300.70    7.54
   8   1  -2  290.35    7.58
   1   8   2  303.46    7.68
   9  -1  -2  299.46    7.55
  -1   9   2  312.70    7.68
   1   8   2  309.63    7.68
  -1   9  -1    6.51    0.25
   9  -1   1    6.20    0.26
   8   1   1    6.25    0.27
   9  -1   1    6.66    0.36
  -1   9  -1    6.87    0.35
   8   1   1    6.17    0.35
   1   8  -1    7.21    0.35
  -1   9  -1    5.94    0.28
   9  -1   4   14.80    0.60
  -1   9  -4   15.97    0.60
   8   1   4   16.09    0.61
   1   8  -4   15.30    0.58
  -1   9  -4   16.03    0.52
  -8   9   4   15.63    0.59
   8   1   4   15.73    0.55
   1   8  -7   29.15    0.94
   8   1   7   29.10    0.96
   9  -1   7   28.77    0.96
  -8   9   7   31.17    1.00
  -1   9  -7   31.47    0.93
   9  -1  10   25.47    0.85
   8   1  10   24.03    0.84
  -9   1 -10   27.26    0.82
  -8  -1 -10   27.11    0.80
  -1   9 -10   28.55    0.89
  -8   9  10   26.16    0.93
  -1   9 -13  121.86    3.08
  -8   9  13  125.50    3.12
  -9   8  13  123.63    3.12
  -9   8  13  126.91    3.35
  -8   9  13  123.75    3.36
  -9   1 -13  116.74    3.21
   1   8 -13  115.08    3.08
   9  -1  13  119.94    3.08
  -1   9 -16   18.97    0.56
   1   8 -16   19.27    0.56
  -8   9  16   19.96    0.59
  -9   8  16   19.60    0.59
   1  -9  16   19.64    0.56
   9  -1  16   18.16    0.56
   8   1  16   17.93    0.56
   8  -9 -16   19.48    0.77
   9  -8 -16   19.96    0.79
  -9   8  16   18.91    0.57
  -9   8  16   18.38    0.77
  -8   9  16   19.98    0.80
   1   8 -16   17.98    0.60
  -8   9  16   19.61    0.57
  -9   8  16   19.00    0.57
   1   8 -19    0.67    0.12
  -1   9 -19    0.81    0.12
  -8   9  19    0.71    0.13
   8   1  19    0.98    0.13
  -9   8  19    0.89    0.12
   8   1  19    0.77    0.11
   9  -1  19    0.96    0.13
  -8   9  19    0.72    0.12
  -9   8  19    1.08    0.13
  -8   9  19    0.87    0.13
  -8  -1 -19    0.95    0.15
  -9   1 -19    0.92    0.16
  -1   9 -19    0.97    0.15
   1   8 -19    0.89    0.14
   8  -9 -19    0.59    0.22
   9  -8 -19    0.67    0.22
  -9   8  19    0.82    0.21
  -8   9  19    0.67    0.21
  -1   9 -22    0.46    0.12
  -8   9  22    0.38    0.13
  -8   9  22    0.49    0.13
  -9   8  22    0.46    0.13
   9  -1  22    0.53    0.13
   1   8 -22    0.25    0.12
   8   1  22    0.55    0.13
   8  -9 -22    0.44    0.12
   9  -8 -22    0.51    0.12
   1   8 -22    0.55    0.14
  -9   1 -22    0.50    0.17
  -1   9 -22    0.45    0.13
  -8  -1 -22    0.73    0.16
   9  -1  22    0.35    0.13
  -8   9  25    1.46    0.16
  -1   9 -25    1.50    0.13
   9  -1  25    1.55    0.14
   8   1  25    1.45    0.14
  -8   9  25    1.27    0.13
  -1   9 -25    1.63    0.16
   1   8 -25    1.31    0.14
  -9   1 -25    1.44    0.17
  -8  -1 -25    1.22    0.17
   8  -9 -25    1.39    0.13
   9  -8 -25    1.39    0.14
  -1   9 -28    1.51    0.13
   1   8 -28    1.27    0.12
   8  -9 -28    1.52    0.13
   9  -8 -28    1.34    0.13
  -9   1 -28    1.34    0.15
  -8  -1 -28    1.33    0.15
   9  -8 -28    1.14    0.11
  -9   8  28    1.17    0.13
   8   1  28    1.49    0.15
   9  -1  28    1.28    0.14
   9  -1  28    1.37    0.12
   9  -8 -31    0.07    0.07
   8  -9 -31   -0.02    0.07
   9  -1  31   -0.02    0.06
   8   1  31   -0.01    0.07
   8  -9 -31   -0.05    0.07
   9  -8 -31   -0.05    0.08
  -9   1 -31    0.08    0.07
  -8  -1 -31   -0.05    0.06
   0   9  30    0.55    0.09
   9   0 -30    0.45    0.08
   9   0 -27    0.13    0.10
   0  -9 -27    0.01    0.11
   9   0 -27   -0.05    0.12
  -9   0  27    0.04    0.09
   9   0 -24    9.79    0.37
   0  -9 -24   10.04    0.37
   9  -9  24   10.40    0.36
   9  -9  24    9.31    0.32
  -9   0  24    9.28    0.34
   0   9  21   -0.15    0.21
   0   9  21    0.14    0.12
   9  -9  21    0.12    0.12
   0  -9 -21    0.21    0.13
   9   0 -21    0.16    0.14
  -9   0  21    0.14    0.11
   9   0 -21    0.10    0.24
   0   9  18    1.64    0.15
   0   9  18    1.42    0.26
  -9   9 -18    1.47    0.25
   0   9  18    1.76    0.25
  -9   0  18    1.58    0.12
  -9   9 -18    1.58    0.18
   9  -9  18    1.38    0.14
   0   9  18    1.61    0.14
  -9   9 -15    0.08    0.07
   9  -9  15    0.11    0.09
   0   9  15    0.09    0.10
   0   9  15    0.38    0.10
   9   0 -15    0.02    0.16
   0   9  15    0.44    0.19
  -9   9 -15    0.06    0.17
   0   9  15    0.08    0.19
   9  -9  12   12.18    0.38
   0   9  12   11.87    0.57
   0   9  12   12.19    0.39
   0   9  12   12.16    0.39
   0   9  12   13.13    0.60
   9   0 -12   12.80    0.58
  -9   9 -12   12.85    0.54
   0   9   9   -0.01    0.14
   9   0  -9   -0.05    0.14
   9   0  -9    0.08    0.14
   0   9   9    0.03    0.15
   0   9   6   30.30    0.96
   0   9   6   31.39    0.92
   9   0  -6   29.42    0.93
   0   9   6   28.34    0.94
  -9   9  -6   26.80    0.79
   9   0  -3    0.16    0.16
   0   9   3    0.09    0.14
   0   9   0    5.80    0.29
   9   0   0    5.01    0.32
   0   9   0    6.44    0.34
   9   0   0    5.47    0.24
   0   9   0    6.06    0.22
   9   0   3    0.07    0.09
   0   9  -3    0.10    0.08
   9   0   3   -0.05    0.16
   0   9  -3   -0.04    0.14
   0   9  -6  677.01   16.78
   0   9  -6  661.11   16.84
   9   0   6  656.45   16.86
  -9   0  -9   -0.04    0.08
   9   0   9    0.61    0.16
  -9   9  12    0.06    0.10
   0   9 -12    0.07    0.08
  -9   9  12   -0.03    0.17
   9   0  12    0.06    0.11
   9  -9 -15    0.07    0.17
  -9   9  15   -0.09    0.18
  -9   9  15    0.14    0.11
   0   9 -15    0.21    0.09
   9   0  15    0.03    0.08
  -9   9  18    0.23    0.11
  -9   9  18    0.47    0.21
  -9   9  18    0.21    0.11
   9  -9 -18    0.24    0.19
   0   9 -18    0.10    0.11
  -9   9  18    0.16    0.10
  -9   0 -18    0.18    0.11
   0   9 -18    0.24    0.11
   9  -9 -21    0.08    0.10
   9   0  21    0.11    0.11
   0   9 -21   -0.08    0.14
   9   0  21    0.20    0.26
   9  -9 -21   -0.02    0.20
   0   9 -21   -0.05    0.14
  -9   0 -21    0.18    0.14
  -9   9  21    0.07    0.12
   9   0  21    0.21    0.12
  -9   9  21   -0.04    0.12
  -9   9  21    0.14    0.12
   0   9 -24   14.07    0.45
   9  -9 -24   13.67    0.44
   0   9 -24   13.82    0.47
  -9   0 -24   14.52    0.51
   9   0  24   14.46    0.46
   9   0  27    0.14    0.12
   9  -9 -27    0.04    0.09
   9   0  27    0.07    0.10
   0   9 -27    0.18    0.10
  -9   0 -27    0.08    0.12
   9  -9 -30    0.47    0.10
   9   0  30    0.70    0.10
  -9   0 -30    0.65    0.10
   9  -9 -30    0.69    0.10
  -5  10   0   50.16    1.38
   5   5   0   48.99    1.27
   5   5   0   46.63    1.36
   5   5   0   47.19    1.42
  -5  10   3  213.14    5.51
  -5  10  -3  211.18    5.42
   5   5  -3  226.82    5.44
   5   5   3  210.14    5.49
   5   5   3  217.11    5.52
  -5  10   6   72.24    2.06
   5   5   6   71.49    2.04
  -5  10   6   75.32    2.02
   5   5  -6   70.67    2.00
   5   5  -6   69.92    2.01
   5   5   6   78.01    2.03
  -5  10  -9   62.18    1.82
   5   5   9   62.20    1.88
  10  -5  -9   66.64    1.82
   5   5  -9   63.29    1.81
   5   5   9   66.22    1.80
  -5  10   9   69.24    1.86
   5   5  -9   63.94    1.86
  10  -5  12    9.10    0.30
  -5  10 -12    8.70    0.29
   5   5 -12    8.45    0.29
   5 -10 -12   10.00    0.43
   5   5 -12    9.06    0.48
  -5  10  12    9.29    0.45
   5   5  12    9.02    0.37
  10  -5 -12    8.89    0.38
  -5  10  12    9.81    0.50
 -10   5 -12    9.21    0.41
  -5  10 -12    7.53    0.42
   5   5 -15   12.87    0.39
   5   5  15   11.81    0.39
  -5  10  15   12.69    0.42
  -5  10 -15   12.23    0.38
   5 -10  15   12.07    0.39
  10  -5  15   12.06    0.39
   5   5 -15   12.11    0.62
  -5  10  15   12.05    0.55
  10  -5 -15   12.52    0.61
 -10   5 -15   11.87    0.53
  -5  10  15   12.57    0.62
   5   5  15   11.58    0.61
  -5  10  18    2.65    0.17
 -10   5  18    3.04    0.17
 -10   5  18    2.99    0.17
  -5  10  18    2.43    0.16
   5   5 -18    2.18    0.18
 -10   5  18    2.29    0.26
   5   5  18    2.32    0.32
 -10   5 -18    2.17    0.26
  -5  10  18    1.82    0.27
   5   5 -18    2.67    0.16
  -5  10  18    2.98    0.19
   5   5  18    2.42    0.16
  -5  10 -18    2.53    0.15
  10  -5 -18    2.59    0.32
   5   5 -18    2.40    0.35
 -10   5 -18    2.66    0.21
  -5  10 -18    2.96    0.20
   5   5 -18    2.58    0.16
   5 -10  18    2.71    0.17
  10  -5  18    2.88    0.17
  10  -5 -21    0.84    0.13
   5   5  21    0.66    0.26
  -5  10 -21    0.48    0.11
  -5  10  21    0.53    0.13
   5 -10  21    0.78    0.13
  10  -5  21    0.44    0.12
  10  -5 -21    0.87    0.27
  -5  10  21    0.79    0.14
 -10   5  21    0.61    0.12
   5   5 -21    0.57    0.12
 -10   5 -21    0.91    0.19
  -5  -5 -21    0.27    0.14
  -5  10 -21    0.70    0.16
 -10   5  21    0.61    0.12
  -5  10  24    0.62    0.14
 -10   5  24    0.61    0.13
  10  -5  24    0.84    0.13
   5   5 -24    0.56    0.16
  10  -5 -24    0.49    0.13
  -5  10 -24    0.70    0.10
  -5  -5 -24    0.36    0.14
   5   5 -24    0.52    0.12
 -10   5 -24    0.70    0.17
  -5  10 -24    0.69    0.15
   5   5  24    0.76    0.12
  -5  10  24    0.65    0.13
  10  -5  24    0.59    0.11
   5   5  24    0.68    0.13
  10  -5 -27   -0.07    0.10
 -10   5 -27    0.10    0.13
   5   5 -27   -0.02    0.09
  -5  10 -27   -0.02    0.11
  -5  -5 -27   -0.09    0.11
   5 -10 -27    0.02    0.11
 -10   5  27   -0.01    0.10
  10  -5  27    0.08    0.08
   5   5  27   -0.06    0.10
  -5  10 -27    0.04    0.07
  -5  10  27    0.01    0.10
  -5  10 -30    0.12    0.08
  10  -5 -30    0.20    0.08
   5 -10 -30    0.03    0.08
 -10   5 -30    0.04    0.09
   5   5  30    0.14    0.09
  -5  10  30    0.08    0.07
  10  -5  30    0.00    0.07
   5   5  30    0.01    0.07
   4 -10 -31    0.07    0.06
 -10   6 -31    0.01    0.07
  -6  10 -31   -0.01    0.06
  10  -4 -31   -0.03    0.06
 -10   4  28    1.03    0.12
 -10   6 -28    1.33    0.15
  10  -4 -28    1.23    0.12
   6   4 -28    0.89    0.11
  -6  10 -28    1.16    0.14
   4 -10 -28    1.10    0.13
  -4  -6 -28    0.99    0.12
   4   6  28    1.12    0.11
  10  -6  28    1.31    0.10
  10  -4 -28    1.24    0.13
   6   4 -25    1.05    0.16
  10  -6  25    1.22    0.12
   4   6  25    1.07    0.13
  -4  10  25    1.15    0.14
   4 -10 -25    1.24    0.14
  -6  10 -25    0.91    0.11
   6   4 -25    0.97    0.13
 -10   6 -25    1.13    0.18
  -4  -6 -25    0.94    0.15
  -6  10 -25    1.00    0.16
  10  -4 -25    1.07    0.14
 -10   4  25    1.04    0.14
  10  -6  25    0.90    0.13
  -6  10 -22    6.27    0.25
   4   6  22    6.53    0.28
  -4  10  22    6.20    0.28
  10  -6  22    5.62    0.27
   6 -10  22    6.57    0.27
 -10   4  22    6.35    0.27
  -4  10  22    6.36    0.29
 -10   6 -22    6.38    0.33
   6   4 -22    6.06    0.26
  -4  -6 -22    6.60    0.30
  -6  10 -22    7.04    0.32
  10  -4 -22    6.15    0.28
   6   4 -22    6.54    0.30
  10  -4 -19    4.05    0.20
 -10   6 -19    4.04    0.25
  -6  10 -19    3.62    0.23
  -4  10  19    3.70    0.21
   6 -10  19    3.73    0.20
  10  -6  19    3.80    0.20
   6   4 -19    3.51    0.39
  10  -4 -19    4.63    0.41
 -10   4  19    3.81    0.20
  -4  10  19    3.37    0.20
 -10   4  19    3.98    0.19
   4   6  19    3.88    0.39
  -4  10  19    3.81    0.34
 -10   6 -16    1.68    0.22
  -6  10 -16    1.92    0.25
  -4  10  16    1.64    0.24
   4   6  16    1.53    0.27
  -4  10  16    1.51    0.25
   6   4 -16    1.83    0.14
   4   6  16    1.80    0.13
  -6  10 -16    1.68    0.12
   6 -10  16    1.53    0.13
  10  -6  16    1.89    0.14
  10  -4 -16    1.95    0.27
   6   4 -16    1.30    0.26
 -10   4  16    1.57    0.12
  -4  10  16    1.78    0.13
 -10   6 -16    1.90    0.17
  -6  10 -16    1.77    0.15
   6   4 -16    1.48    0.15
 -10   4  16    1.83    0.13
   6   4 -13    4.93    0.21
   4   6  13    4.65    0.20
  -6  10 -13    5.37    0.19
   4   6  13    4.62    0.37
 -10   6 -13    4.22    0.30
  -4  10  13    5.22    0.37
  10  -6  13    4.78    0.20
   6 -10  13    4.73    0.20
   6   4 -13    4.71    0.35
  -4  10  13    5.36    0.35
  10  -4 -13    5.68    0.38
  -4  10  10   40.66    1.28
   6   4 -10   41.15    1.28
  10  -4 -10   41.59    1.21
   6   4 -10   38.41    1.20
   4   6  10   44.14    1.21
  -4  10  10   40.06    1.32
  -4  10   7    5.55    0.31
   6   4  -7    4.65    0.29
   4   6   7    5.44    0.32
   6   4  -7    4.65    0.28
  10  -4  -7    5.49    0.31
   4   6   7    5.08    0.28
  -4  10   7    5.58    0.35
   4   6   4   10.23    0.43
  -4  10   4   10.08    0.42
   6   4  -4   10.37    0.40
   4   6   4   11.06    0.45
   6   4  -4   10.49    0.44
  -6  10  -4   10.32    0.36
  -4  10   4   10.97    0.46
   4   6   1  107.85    2.78
   6   4  -1  107.96    2.71
   6   4  -1  101.51    2.74
  -4  10   1  104.66    2.78
  10  -4  -1  101.88    2.65
  -6  10  -1  106.84    2.75
   6   4   2  195.12    4.68
   4   6  -2  203.19    4.62
  -4  10  -2  197.77    4.65
  -6  10   2  194.98    4.72
   6   4   2  191.86    4.76
   4   6  -2  183.81    4.73
   4   6  -5   22.31    0.71
   6   4   5   21.64    0.72
   6   4   5   23.03    0.74
   4   6  -5   21.23    0.73
  -4  10  -5   21.16    0.68
  -6  10   5   21.69    0.75
  -4  10  -5   19.78    0.62
   6   4   8   27.19    0.83
   4   6  -8   24.55    0.82
  10  -4   8   24.50    0.85
   6   4   8   25.60    0.88
  -4  10  -8   25.94    0.83
  -6  10   8   25.26    0.89
   4   6  -8   24.92    0.86
  -6  10   8   26.30    0.83
  10  -6 -11   80.17    2.06
   6   4  11   77.70    2.04
   4   6 -11   70.25    2.03
  10  -4  11   67.87    2.04
  -4  10 -11   74.73    2.10
 -10   4 -11   73.97    2.07
   6   4  11   72.66    2.17
  -6  10  11   76.31    2.18
  -6  10  11   80.46    2.11
   4   6 -11   74.27    2.17
 -10   6  14   20.96    0.63
  -6  10  14   21.77    0.65
  -4  10 -14   21.40    0.61
  10  -4  14   21.54    0.61
   4 -10  14   21.13    0.61
  -6  10  14   20.46    0.85
 -10   4 -14   21.87    0.77
  -4  10 -14   21.09    0.81
   6 -10 -14   21.81    0.78
  -6  10  14   21.25    0.77
   4   6 -14   21.09    0.89
   4   6 -14   21.08    0.62
 -10   6  17    4.17    0.20
  -6  10  17    3.74    0.19
  -6  10  17    3.63    0.19
 -10   6  17    4.25    0.19
   6   4  17    3.82    0.19
   4   6 -17    4.33    0.22
 -10   6  17    4.60    0.34
   6   4  17    3.93    0.37
 -10   4 -17    4.02    0.31
  -6  10  17    3.99    0.35
   4   6 -17    3.96    0.19
  -6  10  17    3.73    0.20
 -10   6  17    4.08    0.20
   6   4  17    4.13    0.20
  -4  10 -17    3.84    0.18
  10  -6 -17    3.69    0.34
 -10   4 -17    4.38    0.24
  -4  10 -17    3.77    0.22
   4   6 -17    3.71    0.19
  10  -4  17    3.87    0.20
   4 -10  17    3.90    0.19
  -6  10  20    1.26    0.24
  10  -6 -20    1.94    0.15
   6   4  20    1.35    0.30
  -4  10 -20    1.80    0.15
   4   6 -20    1.71    0.15
 -10   6  20    1.44    0.14
  -6  10  20    1.81    0.16
   4 -10  20    1.69    0.14
  10  -4  20    1.64    0.16
  10  -6 -20    1.80    0.29
 -10   6  20    1.67    0.15
  -4  10 -20    2.04    0.19
  -6  -4 -20    1.57    0.17
 -10   4 -20    1.54    0.20
   4   6 -20    1.61    0.15
  -6  10  20    1.84    0.17
 -10   6  20    1.85    0.16
   4   6 -23   -0.01    0.15
  -6  10  23    0.11    0.12
 -10   6  23    0.08    0.12
  -4  10 -23    0.21    0.10
   6   4  23    0.07    0.12
  -6  10  23    0.09    0.11
  10  -4  23    0.13    0.10
  10  -6 -23    0.10    0.12
  10  -4  23    0.31    0.12
   4   6 -23    0.07    0.11
  -6  -4 -23    0.24    0.14
 -10   4 -23    0.12    0.16
  -4  10 -23    0.17    0.13
   4   6 -26    0.24    0.10
 -10   4 -26    0.13    0.14
  -4  10 -26    0.34    0.12
  -6  -4 -26    0.23    0.12
  10  -4  26    0.15    0.09
   6   4  26    0.21    0.10
  -6  10  26    0.08    0.09
  -4  10 -26    0.13    0.08
  10  -6 -26    0.02    0.11
   6 -10 -26    0.17    0.12
 -10   6  26    0.12    0.11
  -6  10  26   -0.06    0.13
  -4  10 -29    0.11    0.10
  -6  -4 -29    0.11    0.10
   6 -10 -29    0.10    0.10
 -10   4 -29    0.15    0.11
  10  -4  29    0.24    0.07
   6   4  29    0.12    0.08
  10  -4  29   -0.06    0.09
   6   4  29    0.25    0.11
 -10   6  29    0.13    0.10
  10  -6 -29   -0.04    0.10
  10  -6 -32    0.07    0.05
   6   4  32    0.08    0.05
 -10   7 -32    0.12    0.05
   3   7  32    0.01    0.05
  10  -3 -29    0.06    0.09
   7   3 -29   -0.03    0.08
  -7  10 -29    0.00    0.10
   3 -10 -29   -0.02    0.09
 -10   7 -29    0.02    0.11
  10  -3 -29   -0.09    0.10
  -3  10  29    0.08    0.09
   7   3 -26    2.86    0.20
  10  -3 -26    2.66    0.18
  -7  10 -26    2.47    0.13
 -10   3  26    2.73    0.17
   3 -10 -26    2.72    0.18
 -10   7 -26    3.09    0.22
  -3  -7 -26    2.42    0.18
   7   3 -26    2.60    0.16
  -7  10 -26    2.64    0.19
   3   7  26    2.85    0.17
  -3  10  26    2.65    0.17
  10  -7  26    2.66    0.15
   3   7  23    0.47    0.12
  10  -7  23    0.26    0.10
  -3  10  23    0.29    0.12
   7 -10  23    0.24    0.12
  -7  -3  23    0.21    0.10
  -3  10  23    0.08    0.13
 -10   3  23    0.43    0.12
  10  -3 -23    0.36    0.13
   7   3 -23    0.39    0.14
  -7  10 -23    0.34    0.10
  -3  -7 -23    0.41    0.14
   7   3 -23    0.39    0.11
 -10   7 -23    0.38    0.16
  -7  10 -23    0.15    0.15
  10  -3 -20    1.06    0.14
 -10   7 -20    1.12    0.18
  -7  10 -20    0.86    0.17
   3   7  20    0.63    0.13
   7 -10  20    1.01    0.13
   7   3 -20    0.95    0.28
  10  -3 -20    0.51    0.24
  -3  10  20    0.98    0.14
 -10   3  20    0.92    0.12
  -3  10  20    0.53    0.21
 -10   3  20    0.88    0.12
   3   7  20    0.68    0.25
   3   7  17    5.01    0.23
   7   3 -17    5.89    0.25
  -3  10  17    4.95    0.39
  -3  10  17    5.57    0.24
 -10   3  17    5.64    0.23
 -10   7 -17    5.63    0.28
  -7  10 -17    5.49    0.27
   3   7  17    5.21    0.24
  -3  10  17    5.61    0.39
   7   3 -17    5.25    0.43
  10  -3 -17    5.82    0.41
   3   7  17    5.12    0.42
  -7  10 -17    5.74    0.22
 -10   7 -17    5.77    0.38
  -7  10 -17    5.88    0.40
 -10   3  17    5.71    0.23
   7 -10  17    6.01    0.24
   7 -10  14   34.14    0.93
   3   7  14   33.18    1.20
  10  -3 -14   36.11    1.18
   7   3 -14   35.85    1.19
  -3  10  14   35.31    1.17
  -7  10 -14   33.55    0.92
  -3  10  14   34.95    0.96
   3   7  14   33.32    0.93
  -3  10  14   34.37    1.18
 -10   7 -14   33.46    1.11
  -7  10 -14   35.21    1.14
   3   7  14   32.01    1.14
  -3  10  11   16.60    0.69
   7   3 -11   19.10    0.71
   7   3 -11   16.55    0.60
  10  -3 -11   17.93    0.62
   3   7  11   19.18    0.62
  -3  10  11   16.85    0.72
   3   7  11   17.93    0.71
   3   7   8  105.22    2.92
  -3  10   8  104.51    2.91
   7   3  -8  112.03    2.90
  10  -3  -8  108.64    2.87
   3   7   8  111.12    2.86
   7   3  -8  100.33    2.86
  -3  10   5   63.94    1.87
   7   3  -5   69.35    1.86
   3   7   5   66.56    1.90
  10  -3  -5   68.19    1.90
   7   3  -5   69.76    1.92
   3   7   5   69.75    1.88
  -3  10   5   68.90    1.92
  -7  10  -5   65.35    1.76
  -7  10  -2  152.53    3.70
  -3  10   2  151.59    3.76
   3   7   2  145.47    3.75
   7   3  -2  157.74    3.70
   7   3  -2  148.20    3.68
   7   3   1    7.51    0.32
   7   3   1    6.90    0.38
   3   7  -1    8.18    0.38
  10  -3   1    6.90    0.38
  -7  10   1    6.60    0.33
  -3  10  -1    7.60    0.32
   7   3   4  205.31    5.20
   7   3   4  197.53    5.25
   3   7  -4  192.65    5.22
  10  -3   4  195.92    5.25
  -3  10  -4  201.49    5.15
  -7  10   4  205.98    5.24
  -3  10  -4  202.86    5.12
  10  -3   7    7.92    0.41
   3   7  -7    7.65    0.38
   7   3   7    9.32    0.40
   7   3   7    7.69    0.39
   7   3   7    8.81    0.41
  -3  10  -7    8.80    0.37
  -7  10   7    8.94    0.44
   3   7  -7    8.18    0.40
   3   7 -10   31.46    1.03
   7   3  10   38.54    1.06
  10  -3  10   33.31    1.06
   7   3  10   34.82    1.14
  -3  10 -10   34.40    1.08
   3   7 -10   33.21    1.14
  -7  10  10   36.51    1.07
  -7  10  13    5.25    0.24
 -10   7  13    4.97    0.23
  10  -3  13    4.97    0.21
 -10   3 -13    4.75    0.30
  -3  10 -13    5.47    0.36
  -7  10  13    5.01    0.38
   7   3  13    5.19    0.39
   3   7 -13    4.86    0.39
  -7  10  13    5.34    0.31
   3   7 -13    5.43    0.21
 -10   7  16   11.19    0.37
  -7  10  16   10.36    0.36
  -7  10  16   11.21    0.37
 -10   7  16   11.61    0.37
 -10   7  16   11.62    0.56
  -7  10  16   10.77    0.57
 -10   3 -16   11.27    0.51
   3   7 -16   11.06    0.40
 -10   7  16   10.38    0.38
  -7  10  16   10.60    0.38
  -3  10 -16   11.24    0.36
  -3  10 -16   10.12    0.35
   7 -10 -16   11.16    0.53
  10  -7 -16   12.37    0.58
   3   7 -16   10.86    0.36
 -10   3 -16   10.73    0.40
  10  -3  16   11.02    0.36
   7   3  16   10.95    0.36
   3 -10  16   10.81    0.35
   7   3  19    0.30    0.23
 -10   7  19    0.36    0.18
  -3  10 -19    0.67    0.11
   3   7 -19    0.60    0.12
  -7  10  19    0.64    0.13
 -10   7  19    0.50    0.12
   3 -10  19    0.87    0.11
  10  -3  19    0.58    0.12
  10  -7 -19    0.65    0.24
 -10   7  19    0.52    0.12
  -7  10  19    0.79    0.13
  -7  10  19    0.69    0.23
  -3  10 -19    0.86    0.14
  -7  -3 -19    0.71    0.14
   3   7 -19    0.55    0.12
 -10   3 -19    0.62    0.16
 -10   7  19    0.45    0.12
  10  -7 -22    0.77    0.13
  -7  10  22    0.43    0.14
 -10   7  22    0.70    0.14
  10  -3  22    0.68    0.13
   3   7 -22    0.53    0.13
  10  -3  22    0.81    0.13
  -7  10  22    0.71    0.14
   7   3  22    0.72    0.14
  -7  -3 -22    0.89    0.15
  -3  10 -22    0.56    0.15
 -10   3 -22    1.07    0.18
   3   7 -22    0.67    0.13
  -3  10 -22    0.58    0.12
   3   7 -25    0.40    0.12
 -10   3 -25    0.73    0.16
  -3  10 -25    0.52    0.13
  -7  -3 -25    0.59    0.14
  10  -3  25    0.51    0.11
   7   3  25    0.55    0.12
  -7  10  25    0.52    0.12
  -3  10 -25    0.57    0.10
  10  -7 -25    0.41    0.11
 -10   7  25    0.32    0.13
  -7  10  25    0.45    0.13
  10  -7 -28    0.11    0.10
   7   3  28    0.27    0.12
  10  -3  28   -0.02    0.10
   7   3  28    0.16    0.09
  10  -3  28    0.10    0.08
 -10   3 -28    0.27    0.12
  -3  10 -28    0.12    0.10
   7 -10 -28    0.12    0.11
  -7  -3 -28    0.10    0.11
   3   7 -28    0.11    0.09
 -10   7  28    0.10    0.11
   7   3  31   -0.05    0.07
 -10   3 -31    0.08    0.07
   7 -10 -31   -0.13    0.08
   2   8  30    0.06    0.08
  -2  10  30    0.05    0.07
  10  -2 -30    0.11    0.07
 -10   8 -30    0.08    0.09
  -8  10 -30    0.00    0.08
  10  -2 -30    0.06    0.07
 -10   2  27    0.18    0.10
   8   2 -27    0.05    0.13
   2   8  27    0.24    0.12
  -2  -8 -27    0.19    0.11
   8   2 -27    0.22    0.10
  10  -2 -27    0.20    0.10
   2 -10 -27    0.33    0.11
  -8  10 -27    0.22    0.12
 -10   8 -27    0.22    0.13
  10  -2 -27    0.31    0.12
  10  -8  27    0.21    0.07
   2   8  27    0.15    0.10
  -2  10  27    0.22    0.10
  10  -8  24    3.47    0.19
   8 -10  24    3.03    0.19
  -8  -2  24    3.12    0.18
 -10   2  24    2.83    0.18
  -8  10 -24    2.81    0.16
   8   2 -24    3.17    0.18
   2 -10 -24    3.24    0.20
  -2  -8 -24    3.04    0.20
  -8  10 -24    3.25    0.23
 -10   8 -24    3.22    0.24
   2   8  24    3.44    0.20
  10  -8  24    3.11    0.17
   8   2 -24    3.08    0.21
  10  -2 -24    3.01    0.20
 -10   2  21   10.20    0.36
  -8  -2  21   10.05    0.35
 -10   8 -21   10.28    0.43
  -8  10 -21    9.30    0.41
   2   8  21    9.96    0.37
  -2  10  21    9.71    0.37
  10  -8  21    9.92    0.37
   8 -10  21    9.39    0.36
   2   8  21   10.20    0.60
  10  -2 -21   10.80    0.37
  -8  -2  18    5.72    0.24
  -2  10  18    6.20    0.27
 -10   2  18    6.37    0.25
   8   2 -18    5.94    0.27
   2   8  18    6.14    0.26
  10  -2 -18    6.22    0.26
  -8  10 -18    6.50    0.30
 -10   8 -18    6.76    0.32
  -8  10 -18    6.49    0.24
  -2  10  18    6.38    0.44
  10  -2 -18    6.83    0.48
   2   8  18    6.38    0.47
   8   2 -18    6.19    0.47
 -10   2  18    5.99    0.24
  -2  10  18    5.98    0.42
  -2  10  18    6.79    0.28
   2   8  18    6.51    0.27
   2   8  18    6.76    0.27
 -10   2  18    6.37    0.38
 -10   8 -18    6.63    0.43
  -8  10 -18    7.73    0.47
  10  -8  18    6.39    0.26
   8 -10  18    6.92    0.27
 -10   8 -15   46.97    1.43
  -8  10 -15   46.28    1.45
  10  -8  15   46.00    1.21
   8 -10  15   44.47    1.21
   2   8  15   45.28    1.51
   8   2 -15   45.82    1.47
  -2  10  15   46.03    1.48
   2   8  15   44.53    1.45
  -2  10  15   42.72    1.45
 -10   8 -15   45.00    1.25
  -2  10  15   44.10    1.23
  -8  10 -15   44.82    1.19
   2   8  15   45.13    1.22
   8 -10  12    6.43    0.23
  10  -8  12    5.47    0.22
   2   8  12    5.50    0.38
  10  -2 -12    7.06    0.33
 -10   8 -12    5.85    0.35
  -2  10  12    6.45    0.42
  -8  10 -12    7.36    0.39
   2   8  12    5.93    0.23
  -2  10  12    6.40    0.25
   2   8  12    5.55    0.39
   8   2 -12    7.17    0.41
  -2  10  12    7.06    0.42
  10  -2 -12    6.23    0.39
  10  -2  -9   22.88    0.77
   2   8   9   23.90    0.76
   2   8   9   22.39    0.83
   8   2  -9   23.46    0.81
  -2  10   9   22.14    0.83
  -2  10   6   25.25    0.89
   2   8   6   25.87    0.84
   8   2  -6   26.94    0.87
  10  -2  -6   25.92    0.86
  -2  10   6   26.03    0.87
   8   2  -6   26.67    0.84
   2   8   3   64.24    1.87
  10  -2  -3   69.63    1.90
  -2  10   3   63.40    1.86
  -8  10  -3   64.07    1.78
   2   8   3   68.56    1.87
  -2  10   3   65.89    1.85
   2   8   3   65.78    1.86
   2   8   0  430.67   10.22
  10  -2   0  419.28   10.24
   8   2   0  401.29   10.23
  10  -2   0  388.69   10.06
  -2  10   0  397.92   10.07
  -8  10   0  396.79   10.16
  -2  10   0  408.92   10.15
   8   2   0  391.16   10.11
   2   8   0  399.09   10.16
  10  -2   3  517.90   13.10
   2   8  -3  496.05   13.07
  -8  10   3  527.09   13.07
  -2  10  -3  520.51   12.97
  -2  10  -3  534.49   12.98
   8   2   3  518.79   13.01
  -8  10   6    4.00    0.29
   8   2   6    3.73    0.25
  -2  10  -6    3.15    0.22
   8   2   6    3.43    0.27
   2   8  -6    2.95    0.24
  10  -2   6    2.96    0.28
   8   2   9  138.21    3.75
  -2  10  -9  143.74    3.70
   8   2   9  132.20    3.69
  10  -2   9  135.84    3.70
   2   8  -9  133.34    3.68
   8   2  12    0.22    0.11
 -10   8  12    0.11    0.16
  -8  10  12    0.02    0.18
   8   2  12    0.24    0.18
 -10   2 -12    0.15    0.12
  -2  10 -12    0.13    0.08
  -8  10  12    0.29    0.10
   2   8 -15   18.84    0.58
  -8  10  15   21.56    0.62
 -10   8  15   18.73    0.60
  -2  10 -15   19.78    0.57
  -2  10 -15   20.65    0.58
   8   2  15   20.00    0.58
   2 -10  15   19.67    0.57
  10  -2  15   19.56    0.58
  10  -8 -15   19.53    0.80
   8 -10 -15   21.11    0.79
 -10   8  15   19.84    0.59
  -8  10  15   19.69    0.59
   8   2  15   18.72    0.83
  -8  10  15   19.99    0.82
 -10   8  15   19.47    0.79
  -8  10  18   23.37    0.69
  -8  10  18   21.90    0.93
 -10   8  18   23.29    0.91
   2   8 -18   23.35    0.69
  -2  10 -18   24.77    0.69
 -10   8  18   23.26    0.70
  -8  10  18   23.22    0.71
   2 -10  18   23.52    0.68
  10  -2  18   24.43    0.70
   8   2  18   24.85    0.69
   8 -10 -18   23.74    0.91
  10  -8 -18   24.71    0.95
   2   8 -18   23.68    0.74
 -10   8  18   24.83    0.70
 -10   2 -18   24.40    0.74
  -8  -2 -18   23.26    0.72
  -2  10 -18   22.54    0.71
   2   8 -18   22.22    0.69
   2   8 -21   42.41    1.14
  -2  10 -21   41.38    1.14
   8   2  21   38.63    1.14
  -8  10  21   40.45    1.15
 -10   8  21   39.84    1.14
 -10   8  21   41.26    1.14
  -8  10  21   42.01    1.15
  10  -8 -21   44.20    1.14
  10  -8 -21   38.33    1.40
  10  -2  21   41.92    1.15
   8 -10 -21   41.05    1.12
 -10   2 -21   44.52    1.21
  -8  -2 -21   41.76    1.19
  -2  10 -21   42.22    1.17
   2   8 -21   39.76    1.15
  10  -2  24    0.03    0.11
   8   2  24    0.34    0.12
  -8  10  24    0.11    0.11
  -2  10 -24    0.09    0.10
  10  -8 -24    0.26    0.11
  -8  10  24    0.13    0.13
 -10   8  24    0.10    0.12
   2   8 -24    0.14    0.11
 -10   2 -24   -0.08    0.14
  -8  -2 -24    0.25    0.14
  -2  10 -24    0.09    0.13
 -10   2 -27    0.68    0.14
   8 -10 -27    1.04    0.13
  -8  -2 -27    0.66    0.13
  -2  10 -27    0.60    0.11
   2   8 -27    0.73    0.11
   8   2  27    0.83    0.11
   8   2  27    0.68    0.11
  10  -2  27    0.80    0.11
   8   2  27    0.78    0.14
  10  -2  27    0.50    0.13
  10  -8 -27    0.90    0.12
  -8  10  27    0.56    0.13
 -10   8  27    0.52    0.13
   8   2  30    0.27    0.08
   8 -10 -30    0.27    0.09
  10  -8 -30    0.46    0.10
  10  -8 -30    0.33    0.09
   8 -10 -30    0.30    0.09
 -10   2 -30    0.40    0.09
   8   2  30    0.30    0.09
  10  -2  30    0.19    0.08
  -9  10 -31    0.04    0.06
  -1  10  31    0.14    0.06
   1   9  31    0.06    0.06
  -9  10 -28    0.95    0.14
   9   1 -28    0.89    0.10
   1 -10 -28    1.05    0.12
  10  -1 -28    0.92    0.11
   1   9  28    0.86    0.13
  -1  10  28    0.95    0.12
  10  -1 -28    0.96    0.13
  10  -1 -25    5.25    0.26
   9   1 -25    5.76    0.26
 -10   1  25    5.26    0.23
  -9  -1  25    5.16    0.23
  10  -9  25    5.56    0.24
   9 -10  25    5.38    0.24
  10  -9  25    4.94    0.21
   1   9  25    5.46    0.25
   9   1 -25    5.08    0.23
  10  -1 -25    5.61    0.23
  -9  10 -25    5.89    0.28
  -1  -9 -25    5.72    0.25
   1 -10 -25    5.73    0.25
  10  -1 -22    4.58    0.24
   9   1 -22    4.73    0.25
  10  -9  22    5.07    0.24
   9 -10  22    5.00    0.24
  -9  10 -22    4.82    0.29
   1 -10 -22    5.19    0.24
  -9  -1  22    4.80    0.22
 -10   1  22    5.32    0.23
  -1  10  22    4.25    0.24
   1   9  22    5.39    0.25
 -10   1  19   24.54    0.70
  -9  -1  19   23.12    0.69
 -10   9 -19   24.31    0.94
  -9  10 -19   24.07    0.76
  -1  10  19   24.73    0.73
   1   9  19   25.59    0.73
  -9  10 -19   22.69    0.67
   9 -10  19   24.68    0.71
  10  -9  19   24.71    0.71
  -1  10  19   23.94    0.97
   1   9  19   24.07    1.00
   9   1 -19   23.47    0.99
  -1  10  19   24.40    0.72
  -9  -1  16   37.87    1.05
  -1  10  16   39.25    1.08
 -10   1  16   38.78    1.06
   9   1 -16   42.36    1.37
   1   9  16   41.06    1.39
  -1  10  16   37.08    1.33
  -1  10  16   39.35    1.07
   1   9  16   39.01    1.07
  -1  10  16   39.61    1.09
   1   9  16   40.67    1.09
  -9  10 -16   37.62    1.04
   9 -10  16   38.88    1.07
  10  -9  16   40.60    1.07
   9   1 -16   39.73    1.07
  10  -1 -16   38.82    1.07
  -9  10 -16   37.70    1.11
 -10   9 -16   40.72    1.30
  -9  10 -16   39.98    1.30
  -1  10  16   38.57    1.34
   1   9  16   38.63    1.32
  10  -9  13    6.63    0.25
   9 -10  13    6.05    0.24
   1   9  13    7.46    0.45
   9   1 -13    8.18    0.44
  10  -1 -13    6.60    0.41
  -1  10  13    6.27    0.43
  -1  10  13    6.32    0.26
   1   9  13    6.30    0.25
   1   9  13    6.49    0.25
 -10   9 -13    6.95    0.39
  -9  10 -13    6.11    0.37
  -1  10  13    6.99    0.43
   1   9  13    6.88    0.42
   1   9  10   32.74    1.13
  -1  10  10   32.75    1.14
   9   1 -10   33.64    1.05
  10  -1 -10   34.16    1.05
   1   9  10   33.41    1.14
  -1  10  10   34.43    1.14
   9   1 -10   32.71    1.10
  10  -1 -10   34.78    1.11
   9   1  -7  223.81    5.71
   1   9   7  221.00    5.69
  10  -1  -7  222.98    5.70
   9   1  -7  223.82    5.71
  -1  10   7  204.72    5.73
  -1  10   4   27.07    0.92
   1   9   4   27.01    0.94
  10  -1  -4   29.39    0.96
   1   9   4   29.95    0.94
  -1  10   4   29.65    0.94
   9   1  -4   30.81    0.97
   1   9   4   28.60    0.95
  -1  10   4   31.61    0.96
  -9  10  -4   29.88    0.86
  10  -1  -1   61.44    1.65
   1   9   1   65.17    1.77
   9   1  -1   63.24    1.68
  -1  10   1   62.55    1.63
  -9  10  -1   59.65    1.73
  -1  10   1   63.42    1.76
   1   9   1   66.07    1.76
   9   1   2   97.95    2.61
  -9  10   2   98.17    2.67
  -1  10  -2   98.03    2.57
  10  -1   2   99.49    2.60
   1   9  -2   99.48    2.71
  -1  10  -2   95.58    2.70
   9   1   2   97.85    2.71
  10  -1   2   98.36    2.72
  -1  10  -2  100.76    2.62
   1   9  -5  312.67    8.25
  10  -1   5  311.08    8.26
   9   1   5  317.86    8.27
   9   1   5  330.03    8.21
  -9  10   5  338.54    8.28
  -1  10  -5  317.28    8.16
   1   9  -8   80.61    2.31
   9   1   8   83.34    2.33
  10  -1   8   82.00    2.33
  -9  10   8   90.14    2.40
   9   1   8   84.42    2.34
  -1  10  -8   82.80    2.29
  -9  10  11   17.58    0.72
 -10   1 -11   17.15    0.59
 -10   9  11   16.89    0.70
  -9  10  11   16.58    0.53
  10  -1  11   15.90    0.62
   9   1  11   18.62    0.63
  10  -1  14   70.92    1.74
   9   1  14   67.34    1.74
   1   9 -14   65.66    1.74
 -10   9  14   68.30    2.01
  -9  10  14   69.67    2.03
 -10   9  14   65.87    1.77
  -9  10  14   65.54    1.78
  -1  10 -14   68.23    1.74
  -1  10 -14   60.93    1.73
 -10   9  17   19.19    0.57
  -9  10  17   18.74    0.57
 -10   9  17   19.76    0.57
  -9  10  17   18.11    0.59
 -10   9  17   19.42    0.59
  10  -1  17   18.85    0.57
   9   1  17   19.37    0.56
   1 -10  17   18.65    0.55
   9   1  17   18.53    0.84
 -10   9  17   19.49    0.80
  -9  10  17   17.44    0.78
  -1  10 -17   18.62    0.56
   1   9 -17   18.60    0.56
 -10   1 -17   18.03    0.60
  -9  -1 -17   18.64    0.60
  -1  10 -17   17.16    0.57
   9 -10 -17   18.05    0.77
  10  -9 -17   20.44    0.81
 -10   9  20    1.13    0.24
  -9  10  20    0.97    0.23
   1   9 -20    1.37    0.14
  -1  10 -20    1.28    0.14
  10  -1  20    1.17    0.14
   9   1  20    1.48    0.14
  10  -9 -20    1.44    0.27
  -9  10  20    1.71    0.15
 -10   9  20    1.49    0.15
  -9  10  20    1.59    0.15
  -9  -1 -20    1.61    0.17
  -1  10 -20    1.30    0.16
   1   9 -20    1.37    0.15
 -10   1 -20    1.20    0.17
  -9  10  20    1.31    0.16
 -10   9  20    1.24    0.14
  -9  10  23    1.96    0.17
   1   9 -23    1.93    0.15
  -1  10 -23    1.67    0.15
   9 -10 -23    2.12    0.15
  10  -9 -23    2.03    0.16
  10  -1  23    1.86    0.16
   9   1  23    1.75    0.16
 -10   1 -23    1.91    0.20
  -9  -1 -23    1.75    0.19
  -1  10 -23    2.12    0.17
   1   9 -23    1.83    0.16
  10  -1  26    0.68    0.14
   9   1  26    0.49    0.14
 -10   1 -26    0.59    0.14
  -9  -1 -26    0.66    0.14
  -1  10 -26    0.78    0.12
   1   9 -26    0.70    0.11
  10  -9 -26    0.71    0.12
  10  -1  26    0.76    0.12
   9   1  26    0.78    0.12
  -9  10  26    0.66    0.14
  10  -9 -29    0.78    0.11
  -9  -1 -29    0.86    0.11
   9 -10 -29    0.57    0.10
  10  -9 -29    0.78    0.11
 -10   1 -29    0.59    0.11
  10  -1  29    0.64    0.11
   9   1  29    0.49    0.11
   9   1  29    0.69    0.09
  10  -1  29    0.72    0.09
  10   0 -29    0.12    0.07
   0  10  29    0.33    0.09
   0  10  26    2.19    0.17
 -10   0  26    1.97    0.14
   0  10  26    2.37    0.16
  10   0 -26    2.12    0.15
  10   0 -26    2.30    0.18
   0  10  23    0.10    0.12
  10 -10  23    0.14    0.09
  10 -10  23    0.01    0.12
  10   0 -23   -0.03    0.13
 -10   0  23    0.08    0.11
 -10  10 -23    0.02    0.08
  10 -10  20    4.57    0.23
 -10  10 -20    4.58    0.29
 -10   0  20    4.21    0.21
   0  10  20    4.76    0.24
   0  10  17   -0.08    0.19
   0  10  17    0.05    0.11
 -10  10 -17    0.08    0.08
  10 -10  17    0.14    0.11
 -10  10 -17   -0.04    0.17
   0  10  17   -0.05    0.21
 -10   0  17    0.12    0.09
   0  10  17   -0.06    0.12
 -10  10 -17    0.04    0.13
  10   0 -17    0.11    0.10
  10   0 -17   -0.04    0.20
  10 -10  14   66.47    1.80
   0  10  14   69.78    1.82
  10   0 -14   71.66    2.07
   0  10  14   68.91    2.11
   0  10  14   67.96    2.08
 -10  10 -14   71.37    2.03
  10 -10  11    0.13    0.08
   0  10  11    0.02    0.08
   0  10  11    0.13    0.17
 -10  10 -11    0.14    0.16
  10   0 -11    0.27    0.19
  10   0 -11   -0.28    0.21
   0  10  11    0.02    0.17
   0  10   8  159.30    4.61
  10   0  -8  186.46    4.59
 -10  10  -5    0.14    0.08
   0  10   5    0.02    0.13
  10   0  -5    0.11    0.17
   0  10   2  337.17    8.59
  10   0  -2  330.50    8.45
   0  10   2  345.82    8.59
  10   0   1    0.04    0.08
  10   0   1   -0.05    0.18
  10   0   4   45.07    1.29
  10   0   4   43.02    1.37
   0  10  -4   44.68    1.37
 -10  10   7   -0.01    0.16
  10   0   7   -0.12    0.19
   0  10 -10  186.53    4.75
  10   0  10  192.90    4.94
  10   0  13    0.08    0.08
 -10  10  13    0.09    0.19
   0  10 -13    0.11    0.09
   0  10 -13    0.15    0.08
 -10  10  16   26.35    0.75
 -10  10  16   28.92    1.04
   0  10 -16   26.89    0.75
 -10  10  16   26.57    0.78
  10   0  16   25.54    0.74
  10 -10 -16   29.45    1.01
 -10  10  16   26.48    0.75
  10 -10 -16   25.80    0.74
 -10   0 -16   24.78    0.77
 -10  10  19   -0.14    0.12
 -10  10  19    0.09    0.12
 -10  10  19    0.12    0.20
  10   0  19    0.08    0.10
  10 -10 -19   -0.02    0.20
 -10  10  19   -0.17    0.13
   0  10 -19   -0.03    0.11
 -10   0 -19    0.01    0.13
   0  10 -19   -0.06    0.11
  10   0  19   -0.13    0.22
  10 -10 -22   36.46    1.00
 -10  10  22   36.99    1.03
   0  10 -22   36.57    1.01
  10   0  22   37.72    1.02
   0  10 -22   34.70    1.03
 -10   0 -22   36.23    1.06
 -10  10  25    0.01    0.11
  10 -10 -25    0.04    0.09
  10   0  25   -0.06    0.11
 -10   0 -25    0.16    0.13
   0  10 -25    0.04    0.10
  10   0  25    0.01    0.13
  10   0  28    1.27    0.12
  10   0  28    1.41    0.12
 -10   0 -28    1.43    0.13
  10 -10 -28    1.66    0.13
  10   0  28    1.32    0.14
  10 -10 -31    0.01    0.06
  11  -5 -29    2.72    0.15
   5   6  29    3.03    0.17
  -5  11  29    2.75    0.14
  -6  11 -29    2.69    0.15
  11  -5 -29    3.05    0.15
 -11   6 -29    3.17    0.17
   5 -11 -29    2.72    0.15
   5   6  29    2.79    0.14
  11  -6  29    2.75    0.13
 -11   5  29    2.79    0.15
   5   6  26    0.73    0.15
   5 -11 -26    0.71    0.12
  -6  11 -26    0.66    0.09
  11  -6  26    0.78    0.10
   5   6  26    0.86    0.11
  -5  11  26    0.70    0.11
 -11   5  26    0.66    0.12
 -11   6 -26    0.70    0.15
  -6  11 -26    0.55    0.13
   6   5 -26    0.70    0.11
  11  -5 -26    0.59    0.13
  -6  11 -23    2.96    0.17
   5   6  23    2.97    0.19
  -5  11  23    3.10    0.20
  11  -6  23    3.02    0.18
  -5  11  23    2.90    0.20
 -11   5  23    3.13    0.20
  11  -5 -23    3.12    0.19
   6   5 -23    3.03    0.18
 -11   6 -23    3.20    0.24
  -6  11 -23    3.16    0.22
   6 -11  23    3.34    0.19
  11  -6  23    2.89    0.18
  -5  11  20    0.61    0.21
   6   5 -20    0.93    0.16
  11  -5 -20    1.21    0.14
 -11   6 -20    1.07    0.19
  -6  11 -20    1.21    0.17
   6   5 -20    0.92    0.12
   5   6  20    0.83    0.13
  -5  11  20    1.00    0.14
  -6  11 -20    0.81    0.11
  11  -5 -20    1.08    0.26
  -5  11  20    0.77    0.14
 -11   5  20    1.12    0.14
   5   6  20    0.48    0.24
   6 -11  20    1.01    0.13
  11  -6  20    1.02    0.14
 -11   5  20    0.89    0.12
  -6  11 -17   10.07    0.37
 -11   6 -17    9.82    0.38
   6   5 -17    9.99    0.34
  -5  11  17    9.72    0.36
   5   6  17    9.18    0.34
  -6  11 -17   10.26    0.33
  11  -6  17    9.23    0.34
   6 -11  17    9.74    0.34
  11  -5 -17   10.71    0.58
   6   5 -17   10.32    0.60
  -5  11  17    8.68    0.54
 -11   6 -17    9.01    0.49
 -11   5  17    9.66    0.50
   5   6  17    8.66    0.56
 -11   5  17   10.09    0.34
  -5  11  17    9.36    0.34
 -11   5  17    9.61    0.33
  -5  11  17    9.15    0.34
   5   6  17    8.78    0.34
   6   5 -17    8.96    0.36
   6 -11  14    8.05    0.29
  11  -6  14    8.40    0.30
   6   5 -14    8.55    0.30
   5   6  14    8.46    0.30
  11  -5 -14    9.83    0.52
  -5  11  14    8.95    0.47
   6   5 -14    8.53    0.51
  -6  11 -14    8.50    0.29
  -5  11  14    8.26    0.50
 -11   6 -14    8.49    0.43
  11  -6  11   69.72    1.81
   5   6  11   68.95    2.07
  -6  11 -11   72.01    2.00
  -5  11  11   71.80    2.09
  -5  11  11   71.18    2.02
   6   5 -11   72.15    2.05
   5   6  11   74.44    1.94
  11  -5 -11   71.23    1.94
   6   5 -11   67.76    1.93
  11  -6  11   63.62    1.94
  -5  11  11   67.45    1.83
  -5  11   8   40.26    1.30
  -6  11  -8   41.42    1.23
   6   5  -8   40.07    1.24
  -5  11   8   43.57    1.27
   5   6   8   36.77    1.26
   5   6   8   42.96    1.23
   6   5  -8   38.44    1.22
  11  -5  -8   41.94    1.24
  -5  11   5   49.48    1.45
   6   5  -5   45.03    1.40
   5   6   5   51.87    1.42
   5   6   5   48.65    1.42
   6   5  -5   46.06    1.36
  -6  11  -5   46.76    1.29
  -5  11   2   44.06    1.34
  -6  11  -2   44.86    1.28
   6   5  -2   40.84    1.34
   5   6   2   45.66    1.32
   6   5  -2   48.64    1.26
  -6  11   1  138.02    3.69
  -5  11  -1  139.98    3.66
   5   6  -1  143.68    3.58
   6   5   1  138.08    3.67
   5   6  -1  136.99    3.67
   5   6  -1  139.80    3.74
  -6  11   4   84.02    2.27
   6   5   4   83.60    2.26
   6   5   4   78.36    2.22
   5   6  -4   83.72    2.19
  -5  11  -4   80.94    2.14
   5   6  -7   52.33    1.55
  -6  11   7   55.88    1.55
   6   5   7   52.08    1.58
  -5  11  -7   53.59    1.53
  -6  11   7   50.50    1.60
   5   6  -7   51.08    1.55
   6   5   7   58.49    1.57
   5   6 -10    6.05    0.38
  -6  11  10    6.12    0.35
   5   6 -10    5.40    0.31
  11  -5  10    5.28    0.33
   6   5  10    6.50    0.32
  11  -6 -10    6.04    0.33
  -5  11 -10    6.07    0.34
   6   5  10    5.61    0.38
  -6  11  13    2.75    0.18
   6   5  13    2.86    0.16
  -5  11 -13    2.77    0.15
  11  -5  13    2.73    0.15
   5 -11  13    2.90    0.15
   5   6 -13    3.26    0.32
   6 -11 -13    3.01    0.26
  -6  11  13    2.85    0.26
 -11   5 -13    2.35    0.24
   6   5  13    3.10    0.32
  -6  11  13    2.90    0.30
  -5  11 -13    2.97    0.28
   5   6 -13    3.02    0.16
 -11   5 -16    4.33    0.31
 -11   6  16    4.70    0.34
  -6  11  16    3.61    0.36
  -6  11  16    4.30    0.20
 -11   6  16    4.46    0.20
   5   6 -16    4.68    0.21
   6   5  16    4.33    0.21
  -6  11  16    4.91    0.23
  -5  11 -16    4.79    0.20
  11  -5  16    4.55    0.20
   5 -11  16    4.32    0.20
 -11   6  16    4.67    0.21
  -6  11  16    4.50    0.21
   6   5  16    4.55    0.21
   5   6 -16    4.01    0.22
   5   6 -16    4.83    0.43
  11  -6 -16    5.05    0.39
 -11   5 -16    4.10    0.23
  -5  11 -16    4.42    0.23
 -11   6  19   29.14    1.08
  -6  11  19   28.57    1.12
   6   5  19   28.43    1.19
  -6  11  19   31.35    0.88
 -11   6  19   31.11    0.88
 -11   6  19   32.40    0.88
   5   6 -19   31.99    0.89
   6   5  19   31.62    0.88
  -6  11  19   30.89    0.90
  -5  11 -19   30.04    0.86
   5 -11  19   31.86    0.88
  11  -5  19   31.20    0.88
   5   6 -19   30.83    0.91
 -11   5 -19   30.59    0.94
  -5  11 -19   30.82    0.92
   5   6 -19   29.31    0.87
  11  -6 -19   32.77    1.19
  -5  11 -22   -0.01    0.11
  -6  11  22    0.18    0.11
  11  -5  22    0.11    0.11
   5 -11  22    0.20    0.11
   5   6 -22   -0.06    0.11
 -11   5 -22    0.22    0.16
  -5  11 -22    0.23    0.14
  -6  11  22    0.10    0.12
 -11   6  22    0.25    0.12
  11  -6 -22    0.31    0.13
 -11   6  25    3.40    0.19
  -6  11  25    3.12    0.20
  -5  11 -25    3.14    0.16
  11  -6 -25    3.35    0.19
 -11   5 -25    3.19    0.23
  -5  11 -25    3.24    0.21
  -6  -5 -25    3.12    0.20
   5   6 -25    3.11    0.18
  11  -5  25    3.31    0.18
   6   5  25    3.17    0.18
  -6  11  25    3.28    0.19
   6   5  25    3.00    0.18
 -11   6  28    0.01    0.10
   6   5  28   -0.02    0.09
  11  -5  28    0.04    0.07
  11  -6 -28   -0.03    0.09
 -11   5 -28   -0.03    0.12
   6 -11 -28    0.15    0.10
  -5  11 -28    0.01    0.10
  11  -6 -28    0.15    0.10
   6   5  28    0.02    0.11
  11  -5  28    0.04    0.09
  11  -6 -31    0.10    0.06
 -11   5 -31    0.07    0.06
   6   5  31    0.11    0.07
  11  -4 -30   -0.01    0.07
   4 -11 -30   -0.07    0.07
 -11   7 -30    0.15    0.09
  -7  11 -30    0.00    0.07
  11  -4 -30    0.04    0.07
  11  -4 -27    0.26    0.10
 -11   4  27    0.02    0.10
  11  -4 -27    0.13    0.11
  11  -7  27    0.12    0.08
   4   7  27    0.17    0.09
   4 -11 -27    0.19    0.11
 -11   7 -27    0.02    0.13
   7   4 -27    0.10    0.09
  -7  11 -27    0.08    0.11
   4   7  24    0.13    0.11
  -4  11  24    0.08    0.10
  11  -7  24    0.11    0.10
 -11   4  24    0.02    0.11
   7 -11  24    0.14    0.10
   7   4 -24    0.02    0.14
  11  -4 -24    0.09    0.13
 -11   7 -24    0.03    0.15
  -7  11 -24    0.14    0.14
   7   4 -24    0.14    0.10
  -7  11 -24    0.04    0.09
   4 -11 -24    0.11    0.11
   4   7  21    8.05    0.32
  -4  11  21    7.69    0.33
  -4  11  21    7.60    0.32
 -11   4  21    7.88    0.31
   7 -11  21    8.29    0.31
  11  -4 -21    8.16    0.32
   7   4 -21    7.57    0.30
 -11   7 -21    8.31    0.38
  -7  11 -21    7.58    0.35
 -11   4  21    7.72    0.30
 -11   4  18    4.63    0.21
  -4  11  18    4.05    0.21
 -11   4  18    3.47    0.31
 -11   7 -18    4.46    0.35
  -4  11  18    3.88    0.36
   4   7  18    4.12    0.21
   7   4 -18    4.16    0.22
 -11   7 -18    4.92    0.27
  -7  11 -18    4.14    0.25
   4   7  18    4.68    0.22
  -7  11 -18    4.33    0.19
   7   4 -18    4.62    0.41
  11  -4 -18    4.25    0.39
   4   7  18    3.61    0.40
   7 -11  18    4.50    0.21
 -11   4  18    4.48    0.20
   7   4 -15    0.41    0.10
 -11   7 -15    0.61    0.13
   4   7  15    0.66    0.11
  -7  11 -15    0.41    0.09
   7   4 -15    0.54    0.22
  11  -4 -15    0.50    0.20
  -4  11  15    0.54    0.18
   4   7  15    0.50    0.21
 -11   7 -15    0.36    0.17
  -4  11  15    0.28    0.18
   7 -11  15    0.50    0.09
  11  -7  15    0.52    0.10
 -11   4  15    0.49    0.10
   7   4 -12    4.87    0.37
  -4  11  12    5.69    0.37
   7   4 -12    5.16    0.21
  -4  11  12    4.45    0.37
 -11   7 -12    5.36    0.33
  11  -4 -12    5.30    0.29
   4   7  12    5.10    0.28
  11  -7  12    5.07    0.20
   7 -11  12    4.96    0.20
   4   7  12    5.08    0.21
  -4  11  12    5.26    0.23
   4   7   9    1.09    0.21
  -7  11  -9    1.63    0.20
  -4  11   9    1.72    0.21
   7   4  -9    1.66    0.22
  11  -4  -9    1.31    0.20
   4   7   9    1.32    0.18
   7   4  -9    1.54    0.19
  -4  11   6    7.98    0.42
   4   7   6    7.71    0.40
   7   4  -6    9.54    0.40
  -4  11   6    8.05    0.39
   7   4  -6    8.15    0.40
  11  -4  -6    8.34    0.42
   4   7   6    8.74    0.40
  -4  11   3    4.82    0.29
  -7  11  -3    4.79    0.23
   4   7   3    4.34    0.28
   7   4  -3    4.74    0.24
   4   7   3    4.77    0.30
   7   4  -3    4.49    0.31
  -4  11   0    9.85    0.41
  11  -4   0    9.75    0.33
  -7  11   0   10.18    0.42
   7   4   0    8.80    0.46
   7   4   0   10.34    0.40
   4   7   0   10.12    0.42
   7   4   0   10.76    0.34
  -7  11   3   91.14    2.52
  -4  11  -3   91.64    2.43
   4   7  -3   87.07    2.52
   7   4   3   90.78    2.55
   7   4   3   90.06    2.48
   4   7  -6   35.34    1.20
   7   4   6   44.46    1.24
  11  -4   6   37.83    1.24
   4   7  -6   42.28    1.21
   7   4   6   39.55    1.22
  -4  11  -6   40.10    1.17
  -7  11   6   39.21    1.25
   7   4   9   54.16    1.49
  11  -4   9   49.40    1.51
   4   7  -9   49.62    1.48
   4   7  -9   48.63    1.54
  -7  11   9   54.95    1.51
  -4  11  -9   50.71    1.49
   7   4   9   49.19    1.55
  -7  11  12   75.17    2.20
 -11   4 -12   72.04    2.07
  -4  11 -12   74.13    2.13
   7   4  12   72.93    2.20
  -7  11  12   73.82    1.95
  -4  11 -12   73.56    1.92
  11  -4  12   71.15    1.92
   4   7 -12   76.30    2.22
  -7  11  12   81.44    2.11
   7   4  12   76.58    2.04
  11  -7 -12   76.76    2.06
  -7  11  15    1.23    0.12
 -11   7  15    1.33    0.12
   4   7 -15    1.38    0.14
  11  -7 -15    1.45    0.12
  -7  11  15    1.08    0.25
 -11   7  15    1.43    0.13
   7 -11 -15    1.06    0.20
  11  -7 -15    1.16    0.23
   4   7 -15    1.27    0.12
   7   4  15    1.13    0.12
  -7  11  15    1.28    0.14
  -4  11 -15    1.11    0.11
  -4  11 -15    1.19    0.11
 -11   7  15    1.48    0.23
   7   4  15    1.01    0.25
 -11   4 -15    1.17    0.19
   4 -11  15    0.89    0.11
   7   4  15    1.12    0.10
  11  -4  15    1.29    0.12
 -11   4 -15    1.09    0.14
 -11   7  18    1.38    0.23
   7   4  18    1.68    0.32
  -7  11  18    2.19    0.16
 -11   7  18    1.82    0.15
  -7  11  18    1.97    0.15
 -11   7  18    1.94    0.15
  -7  11  18    1.55    0.27
   4   7 -18    1.77    0.18
   7   4  18    2.05    0.16
   7   4  18    2.09    0.15
  -7  11  18    2.17    0.17
  -4  11 -18    2.30    0.14
   4 -11  18    1.82    0.14
  11  -4  18    1.97    0.15
  11  -7 -18    1.89    0.28
   4   7 -18    1.83    0.15
 -11   4 -18    2.01    0.19
  -4  11 -18    1.96    0.17
  -7  11  21    3.02    0.20
  11  -4  21    2.84    0.19
   4 -11  21    2.96    0.17
 -11   7  21    3.22    0.19
 -11   7  21    3.22    0.19
  -7  11  21    3.17    0.19
 -11   4 -21    3.38    0.24
  -4  11 -21    3.07    0.21
   4   7 -21    3.00    0.18
  11  -7 -21    3.49    0.19
  -4  11 -21    2.63    0.18
  -4  11 -24    0.50    0.11
  -7  11  24    0.33    0.12
 -11   7  24    0.32    0.12
  11  -4  24    0.57    0.12
   7   4  24    0.29    0.12
  -7  11  24    0.47    0.12
  11  -7 -24    0.49    0.12
 -11   4 -24    0.42    0.16
   4   7 -24    0.51    0.11
  -4  11 -24    0.66    0.13
  -7  -4 -24    0.72    0.14
  11  -4  24    0.41    0.11
 -11   7  27    0.18    0.11
  11  -7 -27    0.12    0.10
   7   4  27    0.20    0.12
   7 -11 -27    0.38    0.12
  11  -4  27    0.22    0.11
  -4  11 -27    0.23    0.08
   7   4  27    0.19    0.09
  11  -4  27    0.28    0.09
 -11   4 -27    0.17    0.13
  -4  11 -27    0.13    0.11
   7 -11 -30    0.20    0.07
  11  -7 -30   -0.05    0.07
  11  -4  30    0.22    0.07
   7   4  30   -0.03    0.07
   7   4  30    0.16    0.08
   7 -11 -30    0.09    0.08
 -11   4 -30    0.16    0.08
   3   8  31    0.02    0.06
  11  -3 -31   -0.02    0.05
  -8  11 -31    0.04    0.05
 -11   8 -31    0.01    0.06
   3 -11 -28    1.20    0.12
 -11   8 -28    1.07    0.14
  11  -3 -28    1.03    0.11
  -8  11 -28    1.12    0.13
   3   8  28    1.16    0.12
  11  -8  28    0.95    0.09
  11  -3 -28    1.06    0.13
  -3  11  28    1.28    0.12
   3   8  28    1.01    0.13
 -11   3  28    0.99    0.11
   3   8  25    0.72    0.15
   3   8  25    0.80    0.13
  11  -8  25    0.73    0.10
  -3  11  25    0.96    0.14
  -8  11 -25    0.56    0.09
 -11   3  25    0.66    0.12
   3 -11 -25    0.68    0.13
 -11   8 -25    0.97    0.17
  -8  11 -25    1.09    0.16
   8   3 -25    0.83    0.11
  11  -3 -25    0.55    0.13
   8   3 -25    0.72    0.15
  11  -3 -22    0.07    0.12
  -8  11 -22    0.00    0.09
   3   8  22    0.10    0.11
   8   3 -22    0.07    0.10
 -11   3  22    0.05    0.11
  -3  11  22    0.02    0.12
   8 -11  22   -0.04    0.10
 -11   8 -22   -0.01    0.15
  -8  11 -22   -0.01    0.15
   3   8  19    0.55    0.12
  -3  11  19    0.50    0.21
  -3  11  19    0.89    0.14
 -11   3  19    0.94    0.12
 -11   3  19    0.95    0.12
  11  -3 -19    0.91    0.13
   8   3 -19    0.58    0.14
 -11   8 -19    0.70    0.17
  -8  11 -19    0.89    0.16
   3   8  19    1.05    0.13
   3   8  19    0.81    0.13
  -8  11 -19    0.83    0.10
   8 -11  19    0.81    0.14
 -11   8 -19    0.62    0.21
   3   8  19    0.52    0.27
   8   3 -19    0.65    0.25
  11  -3 -19    1.06    0.27
  -8  11 -16    0.04    0.17
  -3  11  16    0.17    0.18
   3   8  16    0.50    0.22
 -11   8 -16    0.02    0.16
 -11   3  16    0.23    0.08
 -11   3  16    0.00    0.09
  -3  11  16    0.30    0.10
  -3  11  16    0.08    0.09
   3   8  16    0.06    0.09
   3   8  16    0.05    0.09
  -3  11  16    0.11    0.11
  -8  11 -16    0.10    0.09
   8 -11  16   -0.06    0.10
   3   8  16    0.16    0.10
   8   3 -16    0.02    0.21
   8   3 -16    0.04    0.10
 -11   8 -16    0.13    0.13
  -8  11 -16    0.12    0.13
  -3  11  16    0.06    0.19
   8 -11  13   17.09    0.51
   3   8  13   17.39    0.76
  -3  11  13   18.16    0.74
   8   3 -13   18.92    0.75
  -3  11  13   17.94    0.55
  -8  11 -13   17.10    0.51
   3   8  13   17.77    0.52
   3   8  13   17.77    0.74
  -3  11  13   17.29    0.75
  -8  11 -13   16.21    0.69
 -11   8 -13   17.62    0.68
  -3  11  10  101.09    2.77
   8   3 -10   98.61    2.74
   3   8  10  102.28    2.67
   8   3 -10   92.59    2.66
  11  -3 -10  103.43    2.69
   3   8  10  106.84    2.79
  -3  11  10   86.77    2.75
   8   3  -7  185.98    4.54
  -3  11   7  168.76    4.56
   3   8   7  168.53    4.58
  11  -3  -7  178.55    4.55
   8   3  -7  168.06    4.53
   3   8   7  172.20    4.52
   3   8   7  157.18    4.55
  -3  11   7  180.63    4.61
  -3  11   4   19.01    0.68
   3   8   4   19.26    0.70
   8   3  -4   19.37    0.65
  11  -3  -4   18.58    0.71
   3   8   4   20.63    0.70
   8   3  -4   19.71    0.72
  -8  11  -4   18.74    0.60
  -3  11   4   19.24    0.70
  11  -3  -1  143.70    3.69
   3   8   1  146.97    3.83
   8   3  -1  139.98    3.76
  -3  11   1  150.50    3.83
  -8  11  -1  151.34    3.81
   8   3   2   38.96    1.10
   3   8  -2   36.46    1.16
   8   3   2   34.89    1.18
  11  -3   2   37.54    1.19
  -3  11  -2   37.91    1.06
  -8  11   2   36.09    1.13
  -3  11  -2   36.45    1.08
   8   3   5    0.26    0.17
  11  -3   5    0.58    0.20
   3   8  -5    0.77    0.17
   8   3   5    0.48    0.15
  -8  11   5    0.67    0.18
  11  -3   8    1.78    0.23
   8   3   8    3.10    0.24
   3   8  -8    2.33    0.21
  -8  11   8    2.13    0.25
   8   3   8    2.46    0.24
  -3  11  -8    2.57    0.21
   8   3  11   76.86    2.20
 -11   3 -11   76.05    2.06
  -3  11 -11   78.30    2.12
  -8  11  11   74.28    1.95
  11  -3  11   70.66    2.07
   3   8 -11   70.72    2.05
  -3  11 -11   74.71    1.91
  -3  11 -11   69.42    1.92
   3   8 -14    0.96    0.11
  -8  11  14    0.93    0.14
  -3  11 -14    1.06    0.11
  -3  11 -14    0.75    0.10
  11  -3  14    0.94    0.11
   8   3  14    1.18    0.11
   8 -11 -14    0.58    0.17
 -11   3 -14    1.02    0.17
   8   3  14    1.00    0.24
 -11   8  14    0.66    0.21
  -8  11  14    0.61    0.20
  -8  11  17   10.73    0.33
   3   8 -17    9.00    0.32
   8   3  17    8.87    0.33
  -8  11  17    9.29    0.35
  -3  11 -17    8.67    0.31
   8   3  17    9.45    0.32
  11  -3  17    8.75    0.32
   3 -11  17    9.05    0.31
   8   3  17    8.13    0.33
   3   8 -17    8.99    0.36
 -11   8  17    9.55    0.33
  -8  11  17    8.68    0.33
  11  -8 -17   10.00    0.55
  -8  11  17    7.99    0.52
 -11   8  17    9.02    0.51
 -11   3 -17    9.07    0.36
  -3  11 -17    8.53    0.34
  -8  11  20    4.21    0.38
   8   3  20    4.03    0.42
 -11   8  20    4.30    0.37
  -3  11 -20    5.25    0.23
   3   8 -20    5.15    0.24
  -8  11  20    5.19    0.25
  11  -3  20    5.37    0.24
   3 -11  20    5.08    0.23
  11  -8 -20    5.05    0.41
 -11   8  20    4.53    0.24
  -8  11  20    4.75    0.24
   3   8 -20    4.69    0.28
 -11   3 -20    5.32    0.28
  -3  11 -20    5.25    0.25
   3   8 -20    4.94    0.23
  -8  11  20    4.56    0.24
 -11   8  20    4.87    0.24
  -8  11  23   -0.09    0.13
 -11   8  23    0.03    0.12
  11  -3  23   -0.09    0.11
  11  -8 -23    0.04    0.11
  -3  11 -23    0.02    0.10
  11  -3  23    0.01    0.11
  -8  11  23   -0.05    0.12
   3   8 -23   -0.02    0.11
 -11   3 -23    0.06    0.16
  -3  11 -23    0.04    0.12
  -8  -3 -23    0.05    0.13
  11  -8 -26    0.64    0.12
  -8  11  26    0.64    0.13
 -11   8  26    0.73    0.13
 -11   3 -26    0.50    0.15
  -3  11 -26    0.60    0.12
  -8  -3 -26    0.51    0.13
   3   8 -26    0.51    0.10
   8   3  26    0.49    0.11
  11  -3  26    0.63    0.11
   8   3  26    0.77    0.11
  -3  11 -26    0.70    0.10
  11  -3  26    0.44    0.12
   8   3  26    0.54    0.14
   8   3  29    0.24    0.10
  11  -3  29    0.28    0.09
  11  -8 -29    0.11    0.08
   8 -11 -29    0.29    0.10
 -11   3 -29    0.20    0.10
 -11   8  29    0.24    0.10
   8   3  29    0.22    0.08
  11  -3  29    0.15    0.07
   8 -11 -29    0.26    0.10
  11  -2 -29    0.65    0.09
  -2  11  29    0.90    0.10
   2   9  29    0.80    0.11
   2   9  29    0.60    0.09
  11  -2 -29    0.80    0.09
 -11   9 -29    0.87    0.11
  -9  11 -29    0.83    0.11
 -11   2  26    0.46    0.11
   2 -11 -26    0.29    0.11
 -11   9 -26    0.46    0.15
  -9  11 -26    0.18    0.14
   9   2 -26    0.36    0.10
   2   9  26    0.38    0.10
  11  -9  26    0.38    0.08
  11  -2 -26    0.36    0.13
   9   2 -26    0.25    0.13
  -2  11  26    0.49    0.12
   2   9  26    0.47    0.13
  11  -2 -26    0.38    0.10
   2   9  23    4.55    0.23
  11  -9  23    5.16    0.23
   9 -11  23    4.84    0.23
  11  -2 -23    4.64    0.24
 -11   2  23    4.87    0.23
  -9  -2  23    4.68    0.21
  -9  11 -23    4.54    0.21
  -9  11 -23    4.84    0.28
   9   2 -23    4.78    0.22
   2 -11 -23    5.33    0.24
  -2  11  20   15.71    0.75
  -2  11  20   17.20    0.55
   2   9  20   17.74    0.56
  -2  11  20   17.41    0.56
  11  -9  20   16.92    0.55
   9 -11  20   18.18    0.55
   9   2 -20   16.76    0.83
  11  -2 -20   15.87    0.80
   2   9  20   15.88    0.80
  -9  -2  20   17.05    0.52
 -11   2  20   17.25    0.53
   9   2 -20   17.06    0.55
  11  -2 -20   17.77    0.55
 -11   2  20   16.27    0.52
 -11   9 -20   18.29    0.61
  -9  11 -20   17.54    0.60
 -11   9 -17   28.30    1.04
  -9  11 -17   29.19    1.06
  -2  11  17   30.00    1.10
 -11   2  17   28.38    0.80
  -2  11  17   27.90    0.81
   2   9  17   30.22    0.84
  -2  11  17   29.97    0.85
   2   9  17   29.03    0.82
  -9  11 -17   29.28    0.80
   9 -11  17   28.75    0.82
  11  -9  17   28.58    0.82
 -11   2  17   28.76    0.81
  -2  11  17   27.99    0.82
   9   2 -17   28.09    0.82
   2   9  17   26.82    0.81
 -11   9 -17   29.71    0.87
  -9  11 -17   28.61    0.86
  -2  11  17   29.70    1.09
   2   9  17   26.93    1.11
   9   2 -17   29.28    1.10
  -2  11  14    0.64    0.11
   2   9  14    0.70    0.11
  -9  11 -14    0.50    0.09
  11  -9  14    0.73    0.11
   9 -11  14    0.42    0.10
  -2  11  14    0.31    0.20
   2   9  14    0.98    0.23
 -11   9 -14    0.63    0.12
   2   9  14    0.60    0.23
  -2  11  14    0.43    0.21
 -11   9 -14    0.85    0.20
  -9  11 -14    0.40    0.20
   9   2 -14    0.39    0.20
  11  -2 -14    0.63    0.20
   9 -11  11  160.73    4.14
  11  -9  11  161.10    4.14
   2   9  11  163.47    4.44
   9   2 -11  166.17    4.38
  -2  11  11  167.78    4.43
  11  -2 -11  175.24    4.41
  11  -2 -11  168.80    4.30
   9   2 -11  157.57    4.28
  -2  11  11  163.84    4.16
   2   9  11  164.87    4.15
  -9  11 -11  159.02    4.34
   2   9  11  159.33    4.40
  -2  11  11  164.49    4.43
   2   9   8   25.33    0.93
   9   2  -8   27.98    0.91
  11  -2  -8   28.25    0.91
   2   9   8   26.93    0.88
   9   2  -8   26.70    0.90
  -2  11   8   27.03    0.94
  -2  11   5    1.61    0.21
   9   2  -5    1.55    0.18
   2   9   5    1.64    0.19
  11  -2  -5    1.99    0.23
   9   2  -5    1.67    0.23
   2   9   5    1.54    0.21
  -2  11   5    1.98    0.22
   2   9   5    1.18    0.20
  -9  11  -5    1.70    0.13
   9   2  -2    9.08    0.34
   2   9   2    9.99    0.44
  -2  11   2    8.97    0.31
  -9  11  -2   10.03    0.39
  -2  11   2    9.69    0.43
   9   2   1  252.11    6.57
   9   2   1  240.87    6.68
  11  -2   1  250.77    6.69
   2   9  -1  266.92    6.69
  -9  11   1  254.20    6.62
  -2  11  -1  264.67    6.53
  11  -2   1  254.31    6.53
  -2  11  -1  266.46    6.60
   9   2   4   48.46    1.41
  -9  11   4   49.10    1.47
  -2  11  -4   49.16    1.37
   9   2   4   49.04    1.49
  11  -2   4   48.10    1.49
   2   9  -4   46.54    1.45
   9   2   7  192.40    4.96
  -2  11  -7  187.86    4.90
   2   9  -7  178.64    4.94
   9   2   7  183.47    4.97
  11  -2   7  185.47    4.98
   9   2  10    4.14    0.32
  -2  11 -10    4.71    0.30
  11  -2  10    3.85    0.29
   9   2  10    4.52    0.28
   2   9 -10    3.90    0.27
   2   9 -10    4.16    0.18
  -2  11 -13   43.90    1.26
  -2  11 -13   47.41    1.26
   9   2  13   48.99    1.26
  11  -2  13   47.90    1.26
   9   2  13   47.35    1.56
  -9  11  13   46.43    1.54
  -9  11  13   48.63    1.31
  -9  11  16    0.55    0.11
 -11   9  16    0.39    0.11
 -11   9  16    0.66    0.11
  -9  11  16    0.54    0.11
  -9  11  16    0.40    0.20
   2   9 -16    0.43    0.11
  -2  11 -16    0.43    0.10
  -9  11  16    0.40    0.12
  -2  11 -16    0.33    0.09
  11  -2  16    0.58    0.10
   9   2  16    0.41    0.09
   9   2  16    0.51    0.22
 -11   9  16    0.25    0.19
   2   9 -16    0.43    0.14
   9   2  16    0.47    0.11
 -11   2 -16    0.29    0.12
   9 -11 -16    0.54    0.18
  11  -9 -16    0.50    0.21
 -11   9  19    8.34    0.31
  -9  11  19    7.58    0.32
   9   2  19    8.07    0.31
  11  -2  19    8.22    0.31
   9   2  19    8.66    0.31
  -9  11  19    7.11    0.50
 -11   9  19    7.30    0.48
  -9  11  19    8.29    0.32
 -11   2 -19    8.22    0.35
  -2  11 -19    8.10    0.33
  11  -9 -19    7.37    0.49
  -2  11 -19    8.33    0.31
   2   9 -19    8.44    0.31
  11  -2  22    2.74    0.18
  11  -2  22    2.84    0.17
   2   9 -22    2.51    0.17
  -2  11 -22    2.26    0.17
   9 -11 -22    2.39    0.15
  11  -9 -22    2.48    0.17
 -11   2 -22    2.85    0.23
  -9  -2 -22    2.57    0.20
  -2  11 -22    2.40    0.18
   2   9 -22    2.38    0.17
  -9  11  22    2.37    0.18
 -11   9  22    2.74    0.18
  -9  11  25    0.87    0.14
 -11   2 -25    0.94    0.16
  -9  -2 -25    1.10    0.15
  -2  11 -25    0.84    0.13
   2   9 -25    0.82    0.11
  11  -9 -25    1.08    0.13
  11  -2  25    1.08    0.12
   9   2  25    0.99    0.12
  -2  11 -25    0.85    0.11
   9   2  25    0.79    0.15
  11  -2  25    0.64    0.13
 -11   9  28    0.19    0.11
  11  -9 -28    0.15    0.09
  11  -2  28    0.14    0.10
   9   2  28    0.22    0.11
  11  -9 -28    0.35    0.10
   9 -11 -28    0.23    0.10
   9   2  28    0.36    0.09
  11  -2  28    0.21    0.08
  -9  -2 -28    0.19    0.10
 -11   2 -28    0.26    0.11
   9   2  31    0.10    0.06
  11  -9 -31    0.14    0.06
   9 -11 -31    0.04    0.06
   1  10  30    2.97    0.13
  -1  11  30    2.50    0.12
 -10  11 -30    2.78    0.14
  10   1 -27    1.45    0.15
  11  -1 -27    1.44    0.15
 -10  11 -27    1.40    0.15
  10   1 -27    1.17    0.11
  11  -1 -27    1.38    0.12
   1  10  27    1.50    0.13
 -11   1  27    1.33    0.12
   1  10  27    1.36    0.14
  -1  11  27    1.43    0.14
 -10  -1  24    7.57    0.28
 -11   1  24    7.35    0.28
  11 -10  24    7.65    0.30
  10 -11  24    7.74    0.30
  -1  11  24    7.19    0.30
   1  10  24    7.64    0.31
  11 -10  24    7.31    0.27
 -10  11 -24    7.24    0.26
   1  10  24    7.42    0.33
  10   1 -24    7.59    0.32
  11  -1 -24    8.05    0.32
 -10  11 -24    7.93    0.35
  10   1 -24    7.39    0.28
 -10  11 -21    3.73    0.26
  10 -11  21    3.37    0.20
  11 -10  21    3.45    0.20
 -10  -1  21    3.55    0.19
 -11   1  21    3.40    0.19
   1  10  21    3.54    0.21
  -1  11  21    3.57    0.21
  -1  11  18    4.04    0.36
  10   1 -18    3.98    0.40
  -1  11  18    4.19    0.40
  11  -1 -18    4.18    0.40
   1  10  18    4.33    0.41
 -10  11 -18    4.22    0.26
   1  10  18    4.59    0.23
  -1  11  18    4.62    0.23
 -10  11 -18    4.29    0.19
 -10  -1  18    4.08    0.19
 -11   1  18    4.15    0.20
 -11  10 -18    4.58    0.37
 -10  11 -18    4.11    0.37
  11  -1 -18    4.06    0.21
   1  10  18    3.78    0.20
  10   1 -18    4.04    0.22
  10 -11  18    4.51    0.22
  11 -10  18    4.27    0.21
  -1  11  18    4.37    0.22
  -1  11  15   56.93    1.54
   1  10  15   60.19    1.56
   1  10  15   57.95    1.54
 -10  11 -15   57.49    1.52
  -1  11  15   59.56    1.56
 -11  10 -15   55.75    1.51
  10   1 -15   58.88    1.54
  -1  11  15   57.84    1.84
  10   1 -15   62.97    1.84
  11  -1 -15   62.39    1.84
   1  10  15   57.18    1.86
   1  10  15   55.93    1.81
  -1  11  15   61.10    1.86
 -11  10 -15   59.57    1.78
 -10  11 -15   60.19    1.79
 -10  -1  15   54.85    1.52
 -11   1  15   58.66    1.53
  11 -10  15   57.24    1.54
  10 -11  15   57.64    1.54
 -10  11 -15   57.98    1.58
  -1  11  12   52.84    1.60
  10   1 -12   49.02    1.53
   1  10  12   53.81    1.62
  11  -1 -12   50.56    1.54
   1  10  12   48.06    1.30
  -1  11  12   48.46    1.31
   1  10  12   48.36    1.31
 -11  10 -12   50.84    1.50
 -10  11 -12   48.65    1.50
  10 -11  12   47.89    1.29
  11 -10  12   48.00    1.29
  11  -1 -12   48.66    1.44
   1  10  12   47.01    1.55
  -1  11  12   48.13    1.56
  -1  11   9    4.96    0.35
   1  10   9    4.09    0.33
  10   1  -9    4.44    0.31
  11 -10   9    4.11    0.18
  10   1  -9    4.02    0.30
  11  -1  -9    4.96    0.31
   1  10   9    4.35    0.33
  -1  11   6  314.89    8.24
  10   1  -6  334.92    8.24
  11  -1  -6  329.89    8.23
   1  10   6  331.13    8.21
   1  10   6  301.46    8.24
  -1  11   6  301.36    8.24
   1  10   3  707.11   17.55
   1  10   3  693.23   17.55
  10   1  -3  732.03   17.58
  11  -1  -3  718.97   17.58
 -10  11  -3  668.28   17.45
  -1  11   3  658.21   17.53
   1  10   3  704.44   17.55
  11  -1   0   88.05    2.39
  10   1   0   92.60    2.42
  -1  11   0   92.70    2.55
  11  -1   0   92.96    2.57
  10   1   0   99.47    2.58
   1  10   0   89.95    2.54
 -10  11   0   91.42    2.48
  -1  11   0   90.17    2.36
  -1  11   0   90.40    2.48
 -10  11   3  153.25    4.02
  -1  11  -3  155.63    3.90
  11  -1   3  150.08    3.92
   1  10  -3  148.89    4.03
  11  -1   3  150.00    4.06
  10   1   3  141.63    4.03
  10   1   3  149.64    3.94
  10   1   6   61.81    1.87
  11  -1   6   62.52    1.88
   1  10  -6   62.62    1.85
 -10  11   6   66.72    1.90
  10   1   6   64.18    1.83
  -1  11  -6   63.99    1.78
  11  -1   9   20.45    0.76
  10   1   9   20.04    0.76
  10   1   9   20.73    0.78
 -11  10   9   20.63    0.80
  -1  11  -9   20.02    0.58
   1  10 -12   86.78    2.31
  -1  11 -12   86.66    2.31
  10   1  12   97.99    2.47
   1  10 -12   84.06    2.31
  10   1  12   94.08    2.62
 -11  10  12   98.88    2.62
 -10  11  12   96.29    2.63
  11  -1  12   94.21    2.31
  10 -11 -15   12.37    0.41
  11 -10 -15   13.45    0.42
   1  10 -15   13.61    0.42
  -1  11 -15   13.56    0.42
  -1  11 -15   12.11    0.41
  10 -11 -15   12.73    0.61
  11 -10 -15   13.98    0.65
  10   1  15   11.92    0.66
 -11  10  15   13.59    0.65
 -10  11  15   13.55    0.66
  10   1  15   13.35    0.42
  11  -1  15   13.24    0.42
 -10  11  15   13.27    0.42
 -11  10  15   13.35    0.42
 -11   1 -15   12.67    0.44
 -11  10  15   13.64    0.43
 -11   1 -18   13.68    0.49
  10   1  18   14.04    0.44
  11  -1  18   14.38    0.45
  10 -11 -18   13.57    0.66
  11 -10 -18   13.43    0.66
 -10  11  18   14.16    0.45
 -11  10  18   13.52    0.45
   1  10 -18   13.72    0.45
  -1  11 -18   13.97    0.45
  10   1  18   13.51    0.72
 -10  11  18   13.37    0.68
 -11  10  18   13.37    0.68
 -11  10  18   13.77    0.46
 -10  11  21    0.58    0.13
 -11  10  21    0.35    0.13
 -11  10  21    0.33    0.13
 -10  11  21    0.48    0.14
  -1  11 -21    0.55    0.13
 -11   1 -21    0.30    0.16
 -10  -1 -21    0.34    0.15
  -1  11 -21    0.42    0.12
   1  10 -21    0.48    0.12
  11  -1  21    0.47    0.13
  11 -10 -21    0.46    0.12
  10 -11 -21    0.46    0.11
  11  -1  21    0.32    0.11
  11 -10 -24    0.20    0.11
  10 -11 -24    0.32    0.10
 -11   1 -24    0.30    0.14
 -10  -1 -24    0.20    0.13
  -1  11 -24    0.25    0.11
   1  10 -24    0.24    0.10
  10   1  24    0.28    0.14
  11  -1  24    0.09    0.12
  11  -1  24    0.43    0.12
  10   1  24    0.33    0.11
  -1  11 -24    0.30    0.11
 -10  11  24    0.28    0.13
  11 -10 -27    4.50    0.19
  10   1  27    4.55    0.19
  11  -1  27    4.70    0.20
  10   1  27    4.22    0.20
  11  -1  27    4.26    0.21
  10   1  27    4.40    0.22
 -11   1 -27    4.07    0.22
 -10  -1 -27    4.40    0.22
 -10  11  27    4.63    0.21
  11  -1  30    2.71    0.12
  10   1  30    2.51    0.12
  10 -11 -30    2.54    0.13
  11 -10 -30    2.74    0.13
  11  -1  30    2.49    0.12
  10   1  30    2.51    0.13
  10 -11 -30    2.60    0.13
  11 -10 -30    2.35    0.13
   0  11  28    1.26    0.12
 -11  11 -28    1.13    0.13
   0  11  25    0.01    0.11
  11 -11  25   -0.04    0.10
  11   0 -25    0.07    0.13
 -11  11 -25   -0.10    0.14
  11   0 -25    0.06    0.09
 -11   0  25    0.09    0.09
   0  11  25    0.08    0.12
 -11   0  22   30.98    0.88
 -11  11 -22   31.70    0.96
   0  11  22   31.54    0.92
  11 -11  22   32.20    0.90
  11   0 -19    0.06    0.12
 -11  11 -19    0.36    0.16
  11   0 -19    0.02    0.23
 -11   0  19   -0.06    0.10
 -11  11 -19    0.14    0.18
   0  11  19    0.05    0.19
   0  11  19   -0.08    0.12
   0  11  19   -0.08    0.10
   0  11  19   -0.02    0.18
  11 -11  19   -0.01    0.12
 -11  11 -16   21.96    0.69
   0  11  16   20.38    0.91
  11   0 -16   21.99    0.91
 -11   0  16   21.90    0.63
  11   0 -16   22.73    0.65
 -11  11 -16   21.75    0.87
  11 -11  16   21.70    0.64
   0  11  16   22.39    0.67
 -11  11 -16   20.90    0.62
   0  11  16   20.53    0.89
   0  11  13    0.02    0.18
  11 -11  13    0.18    0.09
   0  11  13   -0.02    0.20
 -11  11 -13   -0.08    0.19
  11   0 -13    0.02    0.18
   0  11  13    0.17    0.10
 -11  11 -13    0.05    0.11
  11 -11  10   49.69    1.34
   0  11  10   51.27    1.62
   0  11  10   52.42    1.62
  11   0 -10   52.74    1.57
  11   0 -10   53.13    1.52
   0  11  10   49.95    1.35
   0  11   7    0.20    0.18
   0  11   7    0.13    0.17
  11   0  -7    0.21    0.17
 -11  11  -4  237.14    6.40
   0  11   4  261.82    6.53
  11   0  -4  258.90    6.54
   0  11   4  256.73    6.52
  11   0  -1    0.09    0.07
   0  11   1   -0.08    0.13
  11   0   2  319.74    8.25
  11   0   2  328.87    8.41
   0  11  -2  329.13    8.40
  11   0   5    0.03    0.17
   0  11  -5    0.35    0.18
 -11  11   5    0.24    0.17
  11   0   5    0.07    0.12
  11   0   8   32.68    1.07
 -11  11   8   34.49    1.13
  11   0  11    0.18    0.17
   0  11 -11    0.06    0.08
   0  11 -11    0.10    0.08
  11   0  11   -0.09    0.15
   0  11 -11    0.11    0.08
  11 -11 -14   96.10    2.48
  11   0  14   98.16    2.82
  11   0  14   97.17    2.48
 -11  11  14   97.97    2.48
   0  11 -14   90.81    2.47
  11 -11 -17   -0.14    0.20
 -11  11  17   -0.01    0.10
  11   0  17   -0.05    0.09
 -11  11  17   -0.15    0.20
   0  11 -17    0.02    0.10
  11   0  17   -0.17    0.23
 -11  11  20   34.59    0.96
  11   0  20   34.31    0.94
 -11   0 -20   34.68    0.99
 -11  11  20   33.70    0.95
   0  11 -20   33.20    0.95
   0  11 -23    0.00    0.11
  11   0  23   -0.01    0.11
  11 -11 -23    0.02    0.10
 -11   0 -23    0.09    0.13
   0  11 -23   -0.03    0.10
 -11  11  23   -0.05    0.12
  11   0  23   -0.04    0.12
  11   0  26    2.86    0.19
 -11   0 -26    2.82    0.19
 -11  11  26    2.78    0.17
  11   0  26    2.94    0.16
  11 -11 -26    2.51    0.15
  11   0  29    0.15    0.08
  11   0  29    0.21    0.07
  11 -11 -29    0.18    0.09
  11 -11 -29    0.15    0.09
   6   6   0   44.54    1.30
   6   6   0   45.39    1.37
  -6  12   0   44.04    1.31
   6   6  -3  113.39    2.79
   6   6   3  104.92    2.85
  -6  12   3  102.56    2.88
  -6  12  -3  101.92    2.78
   6   6   3  111.02    2.91
   6   6  -3   98.11    2.88
   6   6  -6    0.71    0.17
   6   6   6    0.88    0.17
   6   6  -6    0.58    0.14
   6   6   6    0.47    0.16
  -6  12  -6    0.47    0.13
  -6  12   6    0.52    0.17
  -6  12   9  205.19    5.58
  -6  12  -9  209.99    5.49
   6   6  -9  208.19    5.52
  -6  12   9  220.21    5.53
   6   6   9  210.12    5.56
   6   6   9  222.46    5.49
   6   6  -9  202.92    5.47
  12  -6   9  191.21    5.49
  12  -6  -9  221.29    5.51
  -6  12 -12  157.05    3.94
   6   6  12  151.54    3.95
 -12   6 -12  151.96    4.13
  -6  12 -12  154.91    4.17
  -6  12  12  156.30    4.27
  12  -6  12  152.38    3.94
   6 -12  12  152.36    3.94
  12  -6 -12  161.06    4.10
   6   6  12  163.49    4.09
   6   6 -12  158.21    4.24
   6   6  12  154.46    4.25
  -6  12  12  164.83    4.19
 -12   6  15    2.00    0.14
  -6  12  15    1.85    0.13
  -6  12  15    2.03    0.14
 -12   6  15    1.93    0.14
  -6  12  15    1.20    0.26
  -6  12 -15    1.58    0.24
 -12   6 -15    1.65    0.22
   6   6  15    1.98    0.15
   6   6 -15    2.13    0.16
   6   6 -15    2.03    0.14
  -6  12  15    1.91    0.14
   6   6  15    2.07    0.15
  -6  12 -15    2.06    0.14
   6 -12  15    1.95    0.13
  12  -6  15    2.06    0.14
 -12   6 -15    2.08    0.17
  -6  12 -15    1.81    0.16
  12  -6 -15    2.40    0.30
   6   6 -15    1.78    0.30
  -6  12  18    1.83    0.28
 -12   6 -18    1.84    0.20
  -6  12 -18    1.92    0.18
   6   6  18    2.11    0.16
  -6  12  18    1.78    0.17
  -6  12 -18    1.91    0.14
  -6  12 -18    2.05    0.15
  12  -6 -18    1.99    0.31
   6 -12  18    1.95    0.15
  12  -6  18    1.81    0.16
  -6  12  18    1.94    0.15
 -12   6  18    2.11    0.16
   6   6 -18    1.92    0.17
   6   6  18    1.53    0.15
 -12   6  18    2.00    0.15
  -6  12  18    1.74    0.15
   6   6  18    1.25    0.29
 -12   6 -18    1.58    0.25
 -12   6  18    1.73    0.26
  -6  12 -21   17.25    0.54
  -6  12  21   17.17    0.57
   6   6  21   18.11    0.56
  -6  12 -21   17.77    0.53
  12  -6  21   17.45    0.56
   6 -12  21   17.30    0.54
 -12   6  21   17.44    0.54
  -6  12  21   17.31    0.56
 -12   6  21   17.78    0.55
  12  -6 -21   18.01    0.55
   6   6 -21   17.70    0.59
 -12   6 -21   18.94    0.63
  -6  12 -21   17.51    0.59
   6   6  24    0.45    0.15
  -6  12 -24    0.60    0.11
 -12   6  24    0.61    0.13
  -6  12  24    0.50    0.12
   6   6  24    0.61    0.11
  12  -6  24    0.53    0.11
  -6  12  24    0.44    0.12
  12  -6 -24    0.54    0.13
 -12   6 -24    0.67    0.16
  -6  12 -24    0.65    0.14
   6   6 -24    0.43    0.10
  12  -6  24    0.56    0.12
   6   6  27    1.19    0.15
  -6  12  27    0.84    0.11
 -12   6  27    0.90    0.12
  12  -6 -27    0.83    0.12
 -12   6 -27    1.04    0.14
   6 -12 -27    1.02    0.12
  -6  12 -27    0.87    0.13
  12  -6  27    1.10    0.10
   6   6  27    0.92    0.11
  -6  12 -27    0.99    0.09
  12  -6 -30    0.02    0.07
   6   6  30    0.10    0.08
   6   6  30   -0.17    0.07
   6 -12 -30   -0.04    0.06
  -6  12 -30    0.04    0.06
 -12   6 -30    0.11    0.08
  12  -6 -30    0.00    0.07
 -12   7 -31    0.06    0.06
  12  -5 -28    0.32    0.10
  12  -5 -28    0.22    0.11
  -5  12  28    0.25    0.09
  12  -5 -28    0.23    0.09
   5 -12 -28    0.32    0.09
 -12   7 -28    0.48    0.12
  -7  12 -28    0.18    0.10
  12  -7  28    0.22    0.07
   5   7  28    0.07    0.08
 -12   5  28    0.17    0.09
 -12   5  25    0.47    0.11
  12  -7  25    0.34    0.10
  -7  12 -25    0.47    0.09
  12  -5 -25    0.43    0.12
   5   7  25    0.45    0.11
  12  -7  25    0.51    0.10
 -12   7 -25    0.23    0.15
  -7  12 -25    0.61    0.14
   7   5 -25    0.38    0.09
   5 -12 -25    0.54    0.12
   7   5 -22    0.04    0.15
  12  -5 -22    0.16    0.12
  -7  12 -22   -0.08    0.11
   5   7  22    0.14    0.10
   5   7  22    0.01    0.11
  -5  12  22    0.10    0.11
  -7  12 -22    0.12    0.09
 -12   5  22    0.10    0.11
  -5  12  22   -0.01    0.12
 -12   7 -22    0.17    0.16
  -7  12 -22    0.13    0.13
   7   5 -22    0.16    0.10
  12  -7  22    0.19    0.12
   7 -12  22    0.20    0.11
   5   7  19   13.56    0.45
   7   5 -19   14.43    0.48
  -5  12  19   13.20    0.68
 -12   5  19   14.68    0.46
  -5  12  19   13.77    0.46
 -12   5  19   11.37    0.60
 -12   7 -19   12.61    0.63
  12  -5 -19   14.35    0.46
 -12   7 -19   14.97    0.52
  -7  12 -19   13.45    0.49
   5   7  19   13.80    0.46
  -7  12 -19   14.13    0.44
   5   7  19   12.02    0.70
   7   5 -19   13.40    0.74
  12  -5 -19   13.38    0.70
  12  -7  19   13.83    0.46
   7 -12  19   14.27    0.46
 -12   5  19   14.63    0.45
 -12   5  16    2.75    0.16
  -5  12  16    2.65    0.16
  -5  12  16    3.04    0.17
 -12   5  16    2.78    0.17
   5   7  16    2.66    0.17
   7   5 -16    2.41    0.18
   5   7  16    2.62    0.32
 -12   7 -16    2.55    0.27
  -7  12 -16    3.15    0.16
   7 -12  16    3.00    0.17
  12  -7  16    3.15    0.17
  -5  12  16    2.99    0.17
   5   7  16    2.87    0.17
  -5  12  16    2.41    0.32
   7   5 -16    3.03    0.35
  12  -5 -16    2.81    0.32
  -5  12  16    2.64    0.28
  -7  12 -16    3.03    0.20
 -12   7 -16    2.74    0.20
  -5  12  13   84.77    2.42
 -12   7 -13   80.17    2.29
  -7  12 -13   85.96    2.34
  -7  12 -13   79.14    2.09
  -5  12  13   81.41    2.13
   5   7  13   81.72    2.10
  -5  12  13   84.91    2.35
   7   5 -13   83.71    2.39
   7 -12  13   80.51    2.09
  12  -7  13   78.06    2.10
  12  -7  10   28.80    0.83
  -5  12  10   30.74    0.86
  -7  12 -10   32.26    1.01
   5   7  10   32.68    0.98
   7   5 -10   29.35    0.98
  12  -5 -10   32.43    1.00
   7   5 -10   30.92    1.03
  -5  12  10   30.77    1.04
   5   7  10   29.11    1.06
  -5  12   7   25.17    0.92
   7   5  -7   24.03    0.86
  12  -5  -7   26.30    0.88
   5   7   7   27.27    0.87
   5   7   7   24.42    0.89
   7   5  -7   25.15    0.85
  -5  12   7   26.09    0.88
  -7  12  -4    8.30    0.32
  -5  12   4    9.01    0.43
   5   7   4    8.57    0.42
   7   5  -4    7.07    0.39
   5   7   4    7.95    0.40
   7   5  -4    7.58    0.34
  -7  12  -1   68.77    1.90
  -5  12   1   67.30    1.92
   7   5  -1   73.39    1.82
   7   5  -1   66.10    1.88
   5   7   1   66.14    1.91
   7   5  -1   65.40    1.96
  -7  12   2   56.69    1.63
   7   5   2   59.20    1.60
  -5  12  -2   55.54    1.56
   5   7  -5   11.68    0.52
   7   5   5   13.01    0.52
  -5  12  -5   11.52    0.45
  -7  12   5   11.54    0.53
   7   5   5   11.25    0.49
   5   7  -5   12.48    0.48
  -5  12  -5   10.82    0.40
   5   7  -8   41.89    1.33
   7   5   8   42.81    1.36
   7   5   8   45.97    1.33
  12  -5   8   41.09    1.34
   5   7  -8   43.35    1.31
  -7  12   8   44.61    1.39
  -5  12  -8   42.77    1.29
   5   7 -11   15.19    0.47
   5   7 -11   17.09    0.70
  -7  12  11   16.93    0.64
  12  -5  11   15.62    0.47
  12  -7 -11   17.00    0.62
   5   7 -11   15.45    0.59
   7   5  11   15.69    0.59
  12  -5  11   13.95    0.60
  -5  12 -11   17.11    0.65
   7   5  11   16.19    0.70
  -5  12 -11   15.62    0.46
  -7  12  14    0.49    0.22
 -12   5 -14    0.11    0.13
   7   5  14    0.29    0.19
  -5  12 -14    0.34    0.18
  -7  12  14    0.25    0.11
   7   5  14    0.30    0.10
   5   7 -14    0.32    0.10
  -5  12 -14    0.12    0.09
   5   7 -14   -0.02    0.20
 -12   7  14    0.26    0.09
  12  -7 -14    0.25    0.09
 -12   7  14    0.23    0.09
  12  -5  14    0.17    0.09
   5 -12  14    0.07    0.08
   5   7 -17   11.83    0.42
   7   5  17   10.66    0.40
 -12   7  17   12.16    0.39
  -7  12  17   11.11    0.39
  -7  12  17   11.10    0.62
 -12   7  17   11.05    0.57
 -12   5 -17   10.98    0.54
   5   7 -17   12.36    0.40
  -7  12  17   11.31    0.42
   7   5  17   11.80    0.40
  -5  12 -17   12.24    0.39
  -5  12 -17   11.81    0.38
  12  -7 -17   11.94    0.62
  -7  12  17   10.89    0.39
 -12   7  17   12.10    0.40
   5 -12  17   11.79    0.38
  12  -5  17   11.30    0.39
 -12   5 -17   11.59    0.44
  -5  12 -17   11.41    0.42
   5   7 -20   24.16    0.77
  -7  12  20   22.56    0.97
 -12   7  20   22.81    0.94
  -5  12 -20   25.45    0.73
  -7  12  20   24.46    0.75
   7   5  20   25.73    0.75
  -5  12 -20   24.97    0.71
  12  -5  20   25.61    0.74
   5 -12  20   25.24    0.73
   7   5  20   20.50    1.01
  12  -7 -20   24.95    1.01
  -5  12 -20   24.95    0.77
 -12   5 -20   25.83    0.80
 -12   7  20   24.97    0.73
  -7  12  20   25.95    0.74
 -12   7  20   25.55    0.74
  12  -7 -23    0.09    0.11
   7   5  23    0.07    0.13
   7   5  23    0.30    0.11
  12  -5  23    0.18    0.11
  -7  12  23    0.16    0.11
  -5  12 -23    0.13    0.10
 -12   5 -23    0.16    0.15
  -5  12 -23    0.22    0.13
   5   7 -23    0.00    0.09
  -7  12  23    0.23    0.12
 -12   7  23    0.20    0.12
  12  -5  23    0.19    0.11
 -12   7  26    0.49    0.12
  12  -7 -26    0.52    0.12
 -12   5 -26    0.54    0.15
  -5  12 -26    0.33    0.12
  12  -5  26    0.48    0.10
  -5  12 -26    0.56    0.09
   7   5  26    0.64    0.10
  12  -5  26    0.40    0.11
   7 -12 -26    0.70    0.12
   7   5  26    0.63    0.14
 -12   7  29    0.77    0.10
   7   5  29    0.87    0.11
   7 -12 -29    0.81    0.10
  12  -7 -29    0.86    0.11
  12  -7 -29    0.92    0.10
   7   5  29    0.71    0.09
  12  -5  29    0.83    0.08
  12  -7 -29    0.87    0.10
   7 -12 -29    0.90    0.10
 -12   5 -29    0.79    0.11
  -5  12 -29    0.97    0.09
  12  -4 -29    0.19    0.08
   4   8  29    0.07    0.07
  12  -4 -29    0.34    0.08
 -12   8 -29    0.32    0.10
  -8  12 -29    0.35    0.09
  12  -4 -29    0.05    0.09
 -12   4  26    0.15    0.10
  -4  12  26    0.20    0.10
  12  -4 -26    0.00    0.11
  -8  12 -26    0.10    0.07
 -12   8 -26    0.16    0.13
  -8  12 -26    0.10    0.12
   4 -12 -26    0.14    0.10
   8   4 -26    0.14    0.08
  12  -8  26    0.15    0.08
   4   8  26    0.15    0.10
   8 -12  23    0.19    0.10
  12  -4 -23    0.15    0.12
 -12   4  23    0.14    0.11
   4   8  23    0.02    0.10
   8   4 -23    0.15    0.09
 -12   8 -23    0.03    0.16
  -8  12 -23   -0.02    0.14
  -8  12 -23    0.08    0.09
   4   8  20    1.32    0.14
   4   8  20    1.76    0.16
 -12   4  20    1.66    0.14
   8 -12  20    1.46    0.14
  12  -4 -20    1.70    0.16
   4   8  20    1.24    0.13
   8   4 -20    1.67    0.17
 -12   4  20    1.86    0.15
  -4  12  20    1.26    0.15
  -4  12  20    1.27    0.26
   8   4 -20    1.45    0.13
 -12   8 -20    1.22    0.20
  -8  12 -20    1.64    0.19
 -12   8 -17    4.09    0.34
  -8  12 -17    4.19    0.36
 -12   4  17    3.58    0.18
  -4  12  17    3.40    0.19
 -12   4  17    3.92    0.20
  -4  12  17    3.45    0.19
   4   8  17    4.00    0.20
  -4  12  17    3.57    0.21
   4   8  17    3.78    0.20
  -8  12 -17    3.81    0.18
   8 -12  17    3.39    0.19
   4   8  17    3.83    0.20
   8   4 -17    3.53    0.20
 -12   8 -17    3.94    0.25
  -8  12 -17    3.83    0.23
  -4  12  17    3.98    0.37
   8   4 -17    3.95    0.39
   4   8  17    3.34    0.38
  12  -4 -17    4.20    0.38
  -4  12  17    3.72    0.33
   8   4 -14    0.57    0.11
 -12   8 -14    0.53    0.13
   4   8  14    0.66    0.11
  -4  12  14    0.87    0.12
  -8  12 -14    0.53    0.09
   8 -12  14    0.60    0.10
 -12   4  14    0.63    0.10
   4   8  14    0.71    0.12
   8   4 -14    0.48    0.20
   4   8  14    0.63    0.23
 -12   8 -14    0.62    0.18
  -4  12  14    0.65    0.20
  -4  12  14    0.48    0.20
  12  -8  11   39.36    1.12
   8 -12  11   42.05    1.12
  -4  12  11   43.94    1.38
   8   4 -11   46.41    1.37
  -8  12 -11   40.76    1.31
  -4  12  11   44.07    1.41
  12  -4 -11   44.23    1.29
   4   8  11   45.05    1.28
   8   4 -11   41.52    1.27
   4   8  11   43.00    1.13
  -4  12  11   41.34    1.15
   8   4  -8   61.11    1.75
  -4  12   8   60.07    1.78
   4   8   8   57.37    1.80
  -4  12   8   61.00    1.82
   8   4  -8   57.30    1.73
   4   8   8   57.42    1.72
   4   8   5   22.31    0.82
   8   4  -5   24.01    0.77
  -4  12   5   24.41    0.85
   8   4  -5   22.03    0.81
  12  -4  -5   25.13    0.85
   4   8   5   24.15    0.82
   8   4  -2   55.18    1.51
   4   8   2   54.41    1.59
  -8  12  -2   53.92    1.54
  -4  12   2   55.56    1.59
   8   4   1   16.30    0.58
   8   4   1   17.51    0.49
   4   8  -1   15.99    0.65
   8   4   1   15.23    0.66
  12  -4   1   16.49    0.68
  12  -4   1   16.16    0.52
  -8  12   1   18.10    0.63
  -4  12  -1   16.24    0.58
  12  -4   4    0.72    0.22
   8   4   4    0.45    0.17
   8   4   4    0.22    0.17
   4   8  -4    0.23    0.15
  -4  12  -4    0.32    0.10
   8   4   4    0.28    0.14
  -8  12   4    0.85    0.17
  -4  12  -4    0.27    0.10
   8   4   7    3.53    0.28
  -4  12  -7    3.61    0.25
  -8  12   7    4.03    0.31
   4   8  -7    3.40    0.27
  12  -4   7    3.37    0.30
   8   4   7    3.42    0.27
  12  -4  10   23.97    0.85
   4   8 -10   24.14    0.83
  -4  12 -10   25.35    0.86
   8   4  10   26.53    0.94
   4   8 -10   23.23    0.68
  -4  12 -10   23.75    0.69
  -4  12 -13    1.41    0.12
  -4  12 -13    1.68    0.13
  12  -4  13    1.84    0.12
  -4  12 -13    1.69    0.23
   8   4  13    1.43    0.26
 -12   4 -13    1.49    0.19
  -8  12  13    1.73    0.26
  -8  12  13    1.64    0.15
 -12   8  16    8.55    0.32
  -8  12  16    8.11    0.31
 -12   8  16    8.38    0.31
  -8  12  16    9.19    0.32
   4   8 -16    9.54    0.36
   8   4  16    8.29    0.33
 -12   8  16    7.91    0.48
  -8  12  16    8.42    0.53
   8   4  16    8.90    0.56
   4   8 -16    8.50    0.32
   8   4  16    9.27    0.32
  -8  12  16    8.96    0.35
  -4  12 -16    8.86    0.31
  -4  12 -16    8.94    0.31
   4 -12  16    8.25    0.30
  12  -4  16    8.91    0.32
  12  -8 -16    8.85    0.51
 -12   4 -16    8.71    0.35
  -4  12 -16    7.90    0.32
 -12   8  19    0.26    0.12
  -8  12  19    0.55    0.12
  -8  12  19    0.44    0.12
 -12   8  19    0.62    0.12
   8   4  19    0.40    0.12
  -8  12  19    0.33    0.21
   4   8 -19    0.25    0.16
  -4  12 -19    0.47    0.12
   8   4  19    0.40    0.12
   4   8 -19    0.20    0.12
  -4  12 -19    0.46    0.10
  12  -4  19    0.42    0.12
   4 -12  19    0.44    0.11
  12  -8 -19    0.22    0.20
 -12   4 -19    0.28    0.14
  -4  12 -19    0.47    0.14
 -12   8  19    0.29    0.19
 -12   4 -22    1.64    0.20
  -4  12 -22    1.10    0.16
  12  -4  22    1.48    0.15
   8   4  22    1.29    0.18
  12  -8 -22    1.50    0.15
  -4  12 -22    1.24    0.14
 -12   8  22    1.56    0.15
  -8  12  22    1.10    0.15
 -12   8  22    1.44    0.16
   8   4  25    1.18    0.16
  12  -4  25    1.12    0.14
  -8  12  25    1.08    0.14
 -12   8  25    1.07    0.14
   8   4  25    1.29    0.12
  12  -4  25    1.20    0.12
  12  -8 -25    0.99    0.13
  -4  12 -25    1.28    0.14
 -12   4 -25    1.19    0.17
  -4  12 -25    1.07    0.12
 -12   8  28    1.00    0.11
   8 -12 -28    1.08    0.13
   8 -12 -28    1.04    0.11
  -4  12 -28    0.84    0.10
 -12   4 -28    0.99    0.13
  12  -4  28    1.13    0.10
   8   4  28    1.15    0.10
  12  -8 -28    0.96    0.11
   8   4  28    1.26    0.13
  12  -4  28    0.88    0.10
   8   4  31    0.04    0.05
   3   9  30    0.65    0.08
  -9  12 -30    0.46    0.08
 -12   9 -30    0.63    0.09
  12  -3 -30    0.49    0.07
  12  -3 -27    0.02    0.11
 -12   3  27    0.11    0.09
  -9  12 -27    0.08    0.11
 -12   9 -27    0.12    0.13
  12  -9  27    0.10    0.07
   3   9  27    0.07    0.09
   3   9  27   -0.02    0.11
  12  -3 -27    0.20    0.09
  -3  12  27    0.13    0.10
  12  -9  24    1.16    0.12
   3   9  24    1.15    0.14
 -12   3  24    1.34    0.14
   9 -12  24    1.23    0.13
  12  -3 -24    1.19    0.15
 -12   9 -24    1.21    0.19
  -9  12 -24    1.12    0.16
   3 -12 -24    1.13    0.14
   9   3 -24    1.14    0.12
  -9  12 -24    1.13    0.11
   3   9  24    1.07    0.15
   3   9  21    3.69    0.21
   9   3 -21    3.86    0.23
  12  -3 -21    3.97    0.21
 -12   3  21    3.87    0.20
   9 -12  21    3.73    0.20
  -3  12  21    3.65    0.21
 -12   9 -21    3.46    0.26
  -9  12 -21    4.10    0.26
   9   3 -21    3.49    0.19
 -12   3  18    2.84    0.16
  -3  12  18    2.93    0.34
 -12   3  18    3.00    0.17
  -3  12  18    2.70    0.18
 -12   3  18    3.22    0.30
   3   9  18    1.96    0.32
  -3  12  18    2.55    0.30
 -12   9 -18    3.39    0.32
  -9  12 -18    2.94    0.33
   9   3 -18    2.96    0.19
   3   9  18    2.83    0.18
  -3  12  18    2.82    0.17
   3   9  18    3.23    0.19
  -3  12  18    3.18    0.20
   3   9  18    3.05    0.19
   9   3 -18    3.08    0.36
 -12   9 -18    3.34    0.24
  -9  12 -18    2.69    0.21
   9 -12  18    3.07    0.18
   9   3 -15   43.70    1.22
  -3  12  15   41.67    1.49
 -12   9 -15   43.41    1.43
  -9  12 -15   47.57    1.47
   3   9  15   45.99    1.23
  -3  12  15   45.26    1.24
   3   9  15   47.49    1.23
  -9  12 -15   45.92    1.20
   9 -12  15   43.20    1.21
   3   9  15   44.90    1.54
   9   3 -15   43.95    1.49
  -3  12  15   46.72    1.50
 -12   3  15   44.98    1.21
 -12   9 -15   43.83    1.26
  -9  12 -15   44.92    1.25
  -3  12  15   43.57    1.22
 -12   3  15   45.10    1.20
   9 -12  12   34.65    0.97
 -12   9 -12   34.77    1.16
  -3  12  12   37.81    1.27
   3   9  12   35.30    0.98
  -3  12  12   35.76    1.00
   3   9  12   35.27    0.98
  -3  12  12   36.18    1.23
   3   9  12   35.90    1.27
  12  -3 -12   39.89    1.25
   9   3 -12   38.36    1.22
  12  -3 -12   38.37    1.13
   9   3  -9   75.86    2.17
  -3  12   9   78.91    2.23
   9   3  -9   72.21    2.14
  12  -3  -9   80.76    2.16
   3   9   9   78.24    2.15
   3   9   9   72.42    2.21
  -3  12   6   14.01    0.60
   3   9   6   12.48    0.57
  -3  12   6   12.97    0.57
   9   3  -6   13.78    0.53
   3   9   6   12.50    0.54
  12  -3  -6   14.22    0.58
   9   3  -6   13.79    0.58
   3   9   3    1.12    0.18
   9   3  -3    0.66    0.13
   3   9   3    0.46    0.17
   9   3  -3    0.30    0.20
  12  -3  -3    0.76    0.21
  -9  12  -3    0.49    0.12
  -3  12   3    0.86    0.17
  -3  12   0   64.34    1.76
  -9  12   0   67.54    1.87
   9   3   0   64.17    1.81
   3   9   0   67.03    1.93
   9   3   0   68.52    1.96
  12  -3   0   70.44    1.96
  -3  12   0   65.89    1.86
  -3  12  -3    9.19    0.37
  -9  12   3   11.07    0.48
   9   3   3    9.80    0.42
   3   9  -3    8.21    0.44
  12  -3   3   10.21    0.51
   9   3   3    8.49    0.47
  -3  12  -3   10.03    0.39
  -3  12  -6   12.75    0.49
  -9  12   6   13.54    0.59
   9   3   6   12.10    0.53
  12  -3   6   12.84    0.58
   9   3   6   13.11    0.57
   3   9  -6   11.65    0.53
  -3  12  -9   45.82    1.21
  12  -3   9   43.56    1.40
   3   9  -9   43.01    1.38
  -9  12   9   49.13    1.50
  -3  12  -9   46.96    1.38
   9   3   9   46.11    1.45
   3   9  -9   44.70    1.21
  -3  12  -9   44.83    1.22
   3   9 -12    0.59    0.10
   9   3  12    0.46    0.15
  12  -3  12    0.72    0.09
   9   3  12    0.63    0.20
 -12   3 -12    1.01    0.17
  -3  12 -12    0.55    0.09
  -3  12 -12    0.60    0.09
   9 -12 -15    6.45    0.25
  12  -9 -15    6.91    0.26
  -9  12  15    6.84    0.26
 -12   9  15    6.98    0.27
  -9  12  15    6.94    0.27
  -9  12  15    7.35    0.49
 -12   9  15    6.86    0.44
   9   3  15    6.73    0.48
   9   3  15    6.11    0.28
   3   9 -15    6.27    0.29
   3   9 -15    6.61    0.26
  -9  12  15    6.60    0.29
  -3  12 -15    6.54    0.26
  -3  12 -15    7.42    0.26
  12  -3  15    7.02    0.26
   9 -12 -15    7.12    0.43
  12  -9 -15    6.98    0.47
 -12   3 -15    6.54    0.29
  -9  12  18    1.56    0.14
  -9  12  18    1.72    0.15
 -12   9  18    1.89    0.16
   9   3  18    1.33    0.30
 -12   9  18    1.90    0.28
   3   9 -18    1.55    0.15
  -3  12 -18    2.04    0.15
  -9  12  18    1.71    0.16
   9   3  18    2.05    0.15
  -3  12 -18    1.59    0.12
  12  -3  18    1.58    0.14
   3 -12  18    1.48    0.13
  12  -9 -18    1.85    0.29
 -12   3 -18    1.64    0.18
  -3  12 -18    1.71    0.16
  -9  12  18    1.43    0.28
   9   3  21   -0.03    0.12
   3   9 -21   -0.03    0.12
  12  -3  21    0.18    0.11
  -3  12 -21    0.12    0.11
 -12   9  21    0.03    0.11
  12  -9 -21    0.02    0.11
  -9  12  21    0.08    0.12
 -12   3 -21   -0.01    0.15
  -3  12 -21   -0.03    0.12
  12  -9 -24    1.30    0.14
 -12   9  24    1.33    0.15
  -9  12  24    1.28    0.15
  12  -3  24    1.20    0.15
   9   3  24    1.36    0.17
  -3  12 -24    1.31    0.13
  12  -3  24    1.40    0.14
 -12   3 -24    1.34    0.18
  -3  12 -24    1.23    0.14
  12  -9 -27    0.11    0.10
 -12   9  27    0.19    0.11
  -9  12  27    0.01    0.10
 -12   3 -27    0.09    0.12
   9 -12 -27    0.25    0.11
  12  -3  27    0.13    0.10
   9   3  27    0.08    0.11
   9   3  27    0.18    0.09
  12  -3  27    0.08    0.09
   9 -12 -30    0.32    0.08
  12  -9 -30    0.28    0.08
 -12   3 -30    0.29    0.07
   9   3  30    0.28    0.08
  12  -2 -28    0.69    0.09
  -2  12  28    0.63    0.10
   2  10  28    0.85    0.11
 -12  10 -28    0.81    0.12
 -10  12 -28    0.89    0.12
  12  -2 -28    0.79    0.09
   2  10  28    0.77    0.10
  12  -2 -28    0.69    0.12
 -12   2  28    0.65    0.09
 -10  12 -25    2.29    0.13
  12 -10  25    2.25    0.13
   2  10  25    2.38    0.16
  -2  12  25    2.05    0.16
  12  -2 -25    2.47    0.18
  -2  12  25    2.42    0.17
   2  10  25    2.13    0.17
  12 -10  25    2.34    0.15
  10 -12  25    2.54    0.15
 -10  12 -25    2.45    0.19
 -12  10 -25    2.45    0.20
  10   2 -25    2.04    0.13
 -12   2  25    2.36    0.15
   2  10  22    9.96    0.36
  -2  12  22    8.91    0.36
  12  -2 -22    9.70    0.36
  10   2 -22    9.11    0.36
  10 -12  22    9.16    0.34
  12 -10  22   10.00    0.35
   2  10  22   10.26    0.39
 -12  10 -22    9.61    0.41
  10   2 -22    9.05    0.32
 -10  12 -22    8.45    0.39
 -12   2  22    9.28    0.33
  -2  12  19   11.87    0.65
 -12   2  19   13.30    0.43
 -12  10 -19   13.41    0.66
 -10  12 -19   14.14    0.68
 -10  12 -19   12.75    0.49
 -12  10 -19   14.05    0.51
  -2  12  19   13.57    0.47
   2  10  19   14.13    0.47
 -10  12 -19   13.27    0.42
  10 -12  19   14.57    0.45
  12 -10  19   13.74    0.45
  -2  12  19   12.00    0.65
  10   2 -19   12.27    0.70
   2  10  19   12.18    0.69
  10   2 -19   13.73    0.46
   2  10  19   12.36    0.44
  10   2 -16    0.12    0.11
  -2  12  16    0.32    0.20
 -10  12 -16    0.25    0.19
   2  10  16   -0.12    0.21
 -12  10 -16    0.11    0.19
   2  10  16   -0.01    0.11
   2  10  16    0.20    0.10
  -2  12  16    0.04    0.11
 -10  12 -16    0.05    0.09
  10 -12  16    0.20    0.11
  12 -10  16    0.00    0.10
  -2  12  16    0.11    0.10
 -12   2  16    0.13    0.10
  -2  12  16    0.24    0.22
  10   2 -16    0.15    0.20
  12  -2 -16    0.30    0.21
 -12  10 -16    0.07    0.13
 -10  12 -16    0.07    0.12
  -2  12  16    0.12    0.11
   2  10  13    0.39    0.10
   2  10  13    0.40    0.10
  -2  12  13    0.34    0.11
  10 -12  13    0.38    0.09
  12 -10  13    0.48    0.10
  10   2 -13    0.72    0.21
  12  -2 -13    0.46    0.21
  -2  12  13    0.51    0.21
   2  10  13    0.67    0.21
   2  10  13    0.50    0.23
 -10  12 -13    0.51    0.19
 -12  10 -13    0.40    0.20
  -2  12  13    0.46    0.20
 -12  10 -13    0.40    0.12
   2  10  10    0.09    0.18
  -2  12  10   -0.14    0.22
   2  10  10    0.09    0.18
  10   2 -10   -0.01    0.16
  12 -10  10    0.12    0.08
  10 -12  10    0.03    0.07
   2  10  10    0.05    0.08
  -2  12  10    0.30    0.09
  12  -2 -10   -0.04    0.17
  10   2 -10    0.09    0.13
   2  10   7  102.38    2.81
  10   2  -7  105.78    2.85
  12  -2  -7  104.51    2.84
  -2  12   7  102.72    2.88
  -2  12   7  100.51    2.87
  10   2  -7  100.60    2.80
   2  10   4  148.88    3.86
  -2  12   4  139.94    3.85
   2  10   4  140.97    3.84
  10   2  -4  156.63    3.89
  12  -2  -4  150.92    3.87
 -10  12  -4  136.08    3.72
  -2  12   4  145.51    3.84
   2  10   4  137.96    3.84
  -2  12   1   65.95    1.87
 -10  12  -1   62.17    1.83
  -2  12   1   68.44    1.73
   2  10   1   65.11    1.87
  10   2  -1   63.66    1.77
  -2  12  -2   63.96    1.83
   2  10  -2   68.20    1.94
  10   2   2   66.03    1.95
  12  -2   2   66.24    1.96
  10   2   2   66.73    1.83
 -10  12   2   64.04    1.89
  12  -2   2   65.94    1.80
  -2  12  -2   67.04    1.79
   2  10  -5   17.02    0.68
  12  -2   5   16.23    0.71
  10   2   5   17.74    0.71
  12  -2   5   16.81    0.62
  -2  12  -5   18.20    0.61
  10   2   5   16.44    0.64
  12 -10  -8    0.76    0.11
  -2  12  -8    0.80    0.10
  -2  12  -8    1.23    0.10
  -2  12  -8    1.18    0.18
  10   2   8    0.90    0.19
 -10  12   8    0.86    0.21
   2  10  -8    0.84    0.19
  10   2   8    0.62    0.20
  12  -2   8    1.05    0.22
  12  -2  11    0.42    0.09
  -2  12 -11    0.73    0.10
   2  10 -11    0.83    0.09
  12  -2  11    0.79    0.19
  10   2  11    0.68    0.16
  10   2  11    1.06    0.22
   2  10 -11    0.60    0.10
  10   2  14    0.74    0.13
  12  -2  14    0.54    0.10
  -2  12 -14    0.78    0.10
  -2  12 -14    0.94    0.11
  10   2  14    0.42    0.12
  10   2  14    0.42    0.22
 -12  10  14    0.49    0.20
 -12  10  14    0.67    0.11
 -10  12  14    0.62    0.10
  10 -12 -14    0.65    0.10
  12 -10 -14    0.68    0.11
 -10  12  14    1.04    0.25
 -10  12  14    0.63    0.11
 -12  10  14    0.94    0.11
  -2  12 -17    0.08    0.11
   2  10 -17    0.16    0.11
 -12   2 -17    0.39    0.14
  -2  12 -17    0.19    0.08
  10 -12 -17    0.04    0.18
  12 -10 -17   -0.06    0.22
  10   2  17    0.48    0.23
 -12  10  17    0.21    0.20
 -12  10  17    0.16    0.11
 -10  12  17    0.10    0.10
 -10  12  17    0.16    0.10
 -12  10  17    0.20    0.11
 -10  12  17    0.18    0.19
  12  -2  17    0.09    0.10
  10   2  17    0.14    0.09
  -2  12 -20    2.25    0.17
   2  10 -20    2.34    0.17
  10   2  20    2.43    0.17
  10   2  20    2.57    0.21
 -10  12  20    2.68    0.18
  12  -2  20    2.44    0.17
 -12   2 -20    2.52    0.21
  -2  12 -20    2.61    0.18
 -12  10  20    2.76    0.18
 -10  12  23    0.75    0.13
  10   2  23    0.83    0.15
  12  -2  23    0.73    0.14
  12 -10 -23    1.06    0.13
  -2  12 -23    0.86    0.12
  12  -2  23    0.99    0.13
 -12   2 -23    0.85    0.17
  -2  12 -23    0.63    0.12
  12 -10 -26    1.80    0.13
  10   2  26    2.05    0.13
  12  -2  26    1.93    0.14
  10   2  26    1.91    0.14
  12  -2  26    1.47    0.15
  10   2  26    1.70    0.16
 -12   2 -26    1.77    0.17
 -10  12  26    1.71    0.15
  12  -2  29    0.51    0.08
  10   2  29    0.44    0.10
  10 -12 -29    0.53    0.10
  12 -10 -29    0.43    0.10
  12  -2  29    0.51    0.08
  10   2  29    0.42    0.08
  12 -10 -29    0.60    0.09
 -12   2 -29    0.45    0.09
  10 -12 -29    0.73    0.09
  -1  12  29    0.08    0.06
  -1  12  29    0.09    0.07
   1  11  29    0.12    0.07
 -11  12 -29    0.13    0.08
  12  -1 -26    0.24    0.12
  -1  12  26    0.42    0.11
   1  11  26    0.26    0.11
   1  11  26    0.27    0.10
  -1  12  26    0.38    0.10
  12  -1 -26    0.33    0.09
  11   1 -26    0.34    0.08
 -11  12 -26    0.34    0.12
 -12   1  26    0.31    0.09
  12 -11  23    2.07    0.16
  11 -12  23    2.03    0.15
 -11  12 -23    1.93    0.13
   1  11  23    2.05    0.16
  -1  12  23    2.19    0.17
 -11  12 -23    2.47    0.21
  11   1 -23    2.08    0.14
 -11  -1  23    2.03    0.14
 -12   1  23    2.07    0.15
  -1  12  23    2.18    0.18
   1  11  23    1.94    0.18
   1  11  20    8.77    0.36
  -1  12  20    8.42    0.35
 -11  12 -20    9.48    0.39
   1  11  20    9.16    0.35
  -1  12  20    8.55    0.34
 -11  12 -20    8.75    0.29
  11   1 -20    8.43    0.33
  12  -1 -20    8.02    0.33
  -1  12  20    8.47    0.31
   1  11  20    8.29    0.32
  12 -11  20    9.29    0.33
  11 -12  20    8.61    0.33
 -11  -1  20    8.15    0.30
 -12   1  20    8.30    0.31
  -1  12  17   -0.18    0.20
  -1  12  17    0.07    0.21
 -12  11 -17    0.23    0.19
 -11  12 -17    0.30    0.20
   1  11  17    0.05    0.21
  11   1 -17    0.05    0.20
  12  -1 -17    0.43    0.22
  11   1 -17    0.30    0.11
  12  -1 -17    0.27    0.11
   1  11  17    0.38    0.12
  -1  12  17    0.26    0.12
 -12  11 -17    0.28    0.09
 -11  12 -17    0.24    0.09
  12 -11  17    0.45    0.12
  11 -12  17    0.32    0.11
   1  11  17    0.37    0.14
 -12   1  17    0.30    0.10
 -11  -1  17    0.22    0.09
 -11  12 -17    0.30    0.14
 -12   1  14   92.00    2.30
  11   1 -14   85.22    2.31
  -1  12  14   82.88    2.61
   1  11  14   90.39    2.63
   1  11  14   92.43    2.33
  -1  12  14   91.27    2.34
  11 -12  14   87.90    2.31
  12 -11  14   88.30    2.31
   1  11  14   92.91    2.35
  -1  12  14   89.68    2.34
 -12  11 -14   89.30    2.56
 -11  12 -14   91.02    2.57
 -11  12 -14   86.54    2.35
  -1  12  14   84.67    2.32
   1  11  14   87.79    2.32
  -1  12  14   84.55    2.63
   1  11  14   92.00    2.68
  11   1 -14   94.45    2.61
  12  -1 -14   93.98    2.62
 -11  12 -11   18.45    0.73
  -1  12  11   18.66    0.79
   1  11  11   19.26    0.81
  11   1 -11   18.59    0.74
  12  -1 -11   20.06    0.76
   1  11  11   17.73    0.78
  -1  12  11   18.91    0.80
  11 -12  11   17.80    0.54
  12 -11  11   18.32    0.54
  12  -1 -11   19.22    0.71
  11   1 -11   17.79    0.68
   1  11  11   18.62    0.55
  -1  12  11   18.45    0.56
  -1  12   8    1.54    0.23
   1  11   8    1.01    0.22
  11   1  -8    1.10    0.20
  12  -1  -8    1.26    0.22
  11   1  -8    1.05    0.20
  12 -11   8    0.72    0.10
  11 -12   8    0.91    0.10
  -1  12   8    1.72    0.25
  -1  12   5    2.86    0.28
  -1  12   5    2.61    0.27
  11   1  -5    3.39    0.30
   1  11   5    2.85    0.26
  12  -1  -5    2.71    0.29
   1  11   2   22.16    0.84
 -11  12  -2   24.50    0.80
  12  -1   1   16.77    0.56
  11   1   1   16.42    0.58
 -11  12   1   17.74    0.66
   1  11  -1   17.10    0.70
  11   1   1   18.36    0.72
  12  -1   1   19.39    0.74
  11   1   4  275.70    7.04
  -1  12  -4  278.09    6.99
  12  -1   4  279.09    7.03
 -11  12   4  279.15    7.13
   1  11  -4  257.80    7.12
  11   1   4  265.12    7.15
  12  -1   4  270.74    7.15
  -1  12  -7    0.43    0.09
  12 -11  -7    0.45    0.10
  11   1   7    0.48    0.17
  12  -1   7    0.36    0.15
 -11  12   7    0.50    0.21
   1  11  -7    0.61    0.19
  11   1   7    0.36    0.18
  12  -1   7    0.64    0.21
   1  11 -10   15.29    0.46
  -1  12 -10   16.40    0.46
  -1  12 -10   14.59    0.46
   1  11 -10   15.03    0.46
  12  -1  10   14.55    0.63
  11   1  10   13.51    0.61
  11   1  10   15.85    0.68
 -11  12  10   14.24    0.69
   1  11 -10   15.11    0.46
  -1  12 -13    0.19    0.09
   1  11 -13    0.62    0.10
  12  -1  13    0.29    0.09
   1  11 -13    0.23    0.09
  -1  12 -13    0.22    0.09
  11   1  13    0.29    0.11
 -12  11  13   -0.04    0.21
  11   1  13   -0.02    0.19
 -11  12  13    0.27    0.21
 -12  11  13    0.14    0.09
 -11  12  13    0.30    0.10
  12 -11 -13    0.23    0.09
  11 -12 -13    0.27    0.09
 -11  12  13    0.34    0.11
 -12  11  16    4.34    0.21
 -11  12  16    3.75    0.21
  11 -12 -16    4.43    0.19
  12 -11 -16    4.10    0.20
  -1  12 -16    4.06    0.20
   1  11 -16    4.32    0.20
 -12   1 -16    3.84    0.22
  -1  12 -16    3.90    0.18
  11   1  16    4.24    0.19
  12  -1  16    3.92    0.20
  11   1  16    4.36    0.41
  12  -1  16    4.54    0.41
 -12  11  16    4.20    0.38
 -11  12  16    4.73    0.40
 -11  12  16    4.09    0.20
 -12  11  16    4.08    0.20
  12 -11 -16    4.19    0.37
  11 -12 -16    4.21    0.36
  12  -1  16    3.94    0.22
  11   1  16    4.18    0.24
 -12  11  19   -0.11    0.13
 -11  12  19    0.11    0.12
 -12  11  19    0.01    0.12
  12  -1  19    0.18    0.22
  11   1  19   -0.05    0.24
 -11  12  19   -0.02    0.20
 -12  11  19    0.15    0.20
  -1  12 -19    0.09    0.11
  11   1  19    0.08    0.12
   1  11 -19    0.14    0.11
  12  -1  19    0.03    0.13
  11   1  19   -0.03    0.14
  12  -1  19    0.07    0.10
  11   1  19    0.08    0.09
  12 -11 -19   -0.06    0.21
 -12   1 -19   -0.01    0.14
  -1  12 -22    2.47    0.17
   1  11 -22    2.14    0.17
 -12  11  22    2.28    0.17
 -11  12  22    2.37    0.17
 -12  11  22    2.38    0.17
 -12   1 -22    2.42    0.20
  11   1  22    2.45    0.20
  12  -1  22    2.38    0.19
  11 -12 -22    2.22    0.15
  12  -1  22    2.13    0.17
  12 -11 -22    2.47    0.15
  11   1  25    4.25    0.23
  12  -1  25    3.85    0.21
 -12  11  25    4.25    0.21
 -11  12  25    3.86    0.21
  -1  12 -25    4.41    0.20
  12  -1  25    4.18    0.20
  11   1  25    3.89    0.20
 -12   1 -25    4.21    0.23
  11 -12 -25    3.98    0.18
  12 -11 -25    4.01    0.19
  12  -1  28    1.78    0.11
  11   1  28    1.31    0.10
  12  -1  28    1.48    0.11
  11   1  28    1.19    0.12
  12  -1  28    1.28    0.11
  11 -12 -28    1.64    0.12
  12 -11 -28    1.41    0.12
 -12   1 -28    1.34    0.11
  11 -12 -28    1.41    0.13
  12 -11 -28    1.48    0.13
 -11  12  28    1.49    0.12
 -12  12 -30    1.03    0.08
 -12  12 -27   -0.03    0.11
  12   0 -27   -0.07    0.11
   0  12  27    0.14    0.09
 -12   0  24    0.17    0.09
  12 -12  24   -0.01    0.09
 -12  12 -24    0.04    0.07
 -12  12 -24   -0.07    0.15
   0  12  24    0.14    0.10
  12   0 -24    0.03    0.09
   0  12  24    0.06    0.11
 -12  12 -21   -0.26    0.17
   0  12  21    0.08    0.12
   0  12  21    0.23    0.11
   0  12  21    0.04    0.14
  12 -12  21   -0.09    0.12
  12   0 -21   -0.03    0.12
 -12   0  21    0.05    0.10
  12   0 -18    6.77    0.28
 -12  12 -18    6.86    0.46
   0  12  18    5.83    0.45
 -12  12 -18    6.96    0.33
   0  12  18    6.79    0.30
 -12  12 -18    6.66    0.25
   0  12  18    7.39    0.32
 -12   0  18    6.48    0.26
  12 -12  18    6.79    0.28
   0  12  18    6.46    0.49
  12   0 -18    6.10    0.49
  12   0 -15    0.04    0.19
  12   0 -15    0.15    0.11
   0  12  15    0.06    0.11
   0  12  15    0.01    0.11
 -12  12 -15    0.09    0.08
  12 -12  15    0.04    0.10
   0  12  15   -0.02    0.21
 -12  12 -15    0.04    0.19
   0  12  15    0.09    0.12
 -12  12 -15    0.01    0.12
 -12   0  15    0.11    0.09
   0  12  15    0.13    0.21
   0  12  12   41.72    1.12
   0  12  12   40.48    1.11
  12 -12  12   39.92    1.10
 -12  12 -12   42.64    1.34
   0  12  12   41.35    1.41
  12   0 -12   43.50    1.36
   0  12  12   39.31    1.39
 -12  12 -12   38.86    1.13
   0  12   9    0.15    0.18
  12   0  -9    0.11    0.16
  12 -12   9    0.03    0.08
   0  12   9    0.05    0.07
  12   0  -9    0.16    0.18
  12 -12   6   98.09    2.55
   0  12   6   92.40    2.78
   0  12   6  101.48    2.81
   0  12   3    0.03    0.15
 -12  12  -3   -0.05    0.11
   0  12   3    0.06    0.16
  12   0  -3    0.05    0.18
  12   0   0  130.84    3.46
 -12  12   0  126.56    3.56
  12   0   0  140.81    3.67
   0  12   0  142.00    3.67
  12   0   3    0.21    0.12
 -12  12   3    0.07    0.16
  12   0   3   -0.02    0.19
   0  12  -3    0.17    0.20
   0  12  -6  342.66    8.82
  12   0   6  354.28    9.10
  12   0   6  366.41    9.02
  12 -12  -6  344.25    8.83
  12   0   9    0.02    0.16
 -12  12   9    0.19    0.18
  12 -12  -9    0.17    0.10
   0  12  -9    0.08    0.08
  12   0   9    0.03    0.18
   0  12  -9    0.01    0.08
   0  12  -9    0.24    0.08
   0  12 -12   42.36    1.20
   0  12 -12   45.88    1.20
 -12  12  12   44.54    1.21
   0  12 -12   44.58    1.20
  12   0  12   46.34    1.50
  12 -12 -12   43.79    1.20
  12   0  15   -0.03    0.08
  12   0  15   -0.02    0.19
 -12  12  15   -0.11    0.20
  12   0  15   -0.11    0.12
 -12  12  15   -0.01    0.10
  12 -12 -15    0.08    0.09
   0  12 -15    0.04    0.08
  12   0  18    5.19    0.23
  12 -12 -18    4.80    0.39
  12   0  18    5.43    0.27
   0  12 -18    5.61    0.25
 -12  12  18    5.11    0.24
  12   0  18    4.41    0.43
 -12  12  18    4.75    0.41
   0  12 -21   -0.07    0.12
 -12  12  21   -0.11    0.12
 -12  12  21    0.01    0.11
 -12   0 -21   -0.08    0.12
  12   0  21   -0.11    0.13
  12   0  24    0.07    0.12
   0  12 -24    0.05    0.11
  12 -12 -24    0.28    0.10
 -12   0 -24    0.08    0.12
 -12  12  24    0.14    0.12
  12   0  27    0.06    0.09
  12   0  27    0.22    0.08
 -12  12  27    0.15    0.10
  12 -12 -27    0.28    0.11
  12   0  27    0.05    0.10
  12 -12 -30    0.46    0.07
  -7  13 -29    0.39    0.07
 -13   7 -29    0.48    0.09
  13  -6 -29    0.56    0.08
   6 -13 -29    0.34    0.07
   6   7  29    0.43    0.09
   6   7  29    0.27    0.07
  13  -6 -29    0.40    0.08
 -13   6  29    0.37    0.08
  13  -6 -29    0.44    0.08
  13  -7  26    0.46    0.10
   6   7  26    0.61    0.10
  -7  13 -26    0.44    0.09
  -6  13  26    0.65    0.10
   6   7  26    0.36    0.13
 -13   6  26    0.41    0.11
  13  -6 -26    0.40    0.12
   6 -13 -26    0.68    0.11
 -13   7 -26    0.55    0.14
  -7  13 -26    0.52    0.12
   7 -13  23    3.53    0.18
  -7  13 -23    3.46    0.18
   6   7  23    3.79    0.20
  13  -6 -23    3.93    0.21
   7   6 -23    3.45    0.22
  13  -7  23    3.58    0.19
  -6  13  23    3.30    0.20
  -7  13 -23    3.22    0.22
 -13   7 -23    3.92    0.26
 -13   6  23    3.43    0.20
   6   7  23    3.48    0.23
  13  -6 -20   11.03    0.37
  -7  13 -20   10.02    0.40
 -13   7 -20   10.56    0.43
   6   7  20    9.74    0.37
  -6  13  20   10.48    0.39
   6   7  20   10.34    0.37
  -7  13 -20   10.55    0.36
   6   7  20    9.37    0.41
   6   7  20    9.28    0.36
   7   6 -20   10.40    0.40
 -13   6  20   10.31    0.37
  -6  13  20   10.54    0.37
  13  -7  20    9.98    0.37
   7 -13  20   10.25    0.36
 -13   6  20    9.81    0.36
   7 -13  17    6.51    0.26
  13  -7  17    5.94    0.26
  -6  13  17    6.53    0.26
 -13   6  17    6.38    0.26
   7   6 -17    5.89    0.28
   6   7  17    5.94    0.27
 -13   6  17    6.99    0.45
  -6  13  17    6.31    0.46
 -13   7 -17    5.60    0.39
  -6  13  17    6.34    0.26
 -13   6  17    6.18    0.26
  -6  13  17    6.33    0.26
   6   7  17    6.58    0.27
  -7  13 -17    7.27    0.26
   6   7  17    5.85    0.30
   7   6 -17    5.43    0.47
  13  -6 -17    5.47    0.44
   6   7  17    5.54    0.47
  -7  13 -17    6.78    0.30
 -13   7 -17    6.68    0.31
  13  -7  14    0.23    0.10
   7 -13  14    0.27    0.09
  -7  13 -14    0.51    0.19
 -13   7 -14    0.51    0.18
 -13   6  14    0.41    0.10
  -6  13  14    0.38    0.10
 -13   6  14    0.40    0.11
   6   7  14    0.40    0.12
   7   6 -14    0.29    0.10
  -6  13  14    0.35    0.10
   6   7  14    0.54    0.11
  -7  13 -14    0.33    0.09
  -6  13  14    0.48    0.18
   7   6 -14    1.08    0.25
  13  -6 -14    0.30    0.19
  -6  13  14    0.29    0.20
 -13   7 -14    0.42    0.12
  -7  13 -14    0.65    0.12
   6   7  14    0.24    0.12
   7 -13  11  106.64    2.80
  13  -7  11  110.70    2.82
   6   7  11  114.65    2.82
  -6  13  11  109.84    2.85
   7   6 -11  105.15    2.82
   7   6 -11  117.03    3.09
  -6  13  11  113.70    3.06
   6   7  11  108.35    3.11
   6   7  11  117.44    2.99
   7   6 -11  103.68    2.97
  13  -6 -11  117.02    3.01
  13  -7  11   98.48    2.99
  -7  13 -11  114.22    3.04
   6   7   8    0.24    0.18
  -7  13  -8    0.57    0.16
  -6  13   8    0.25    0.21
  13  -6  -8    0.24    0.18
   6   7   8    0.37    0.15
   7   6  -8    0.29    0.15
  13  -7   8    0.48    0.09
   7   6  -8    0.37    0.17
   7   6  -5   35.28    1.19
   6   7   5   39.65    1.21
   7   6  -5   35.72    1.11
   6   7   5   37.66    1.19
  -6  13   5   38.70    1.23
   7   6  -2    9.72    0.49
   6   7   2   10.02    0.46
   7   6  -2   11.27    0.39
  -6  13   2   10.51    0.47
  -7  13  -2   10.46    0.42
   6   7  -1  197.05    5.33
  -6  13  -1  203.51    5.24
  -7  13   1  205.14    5.28
   7   6   1  201.03    5.25
  -6  13  -4    2.24    0.17
   7   6   4    2.35    0.25
   6   7  -4    1.63    0.23
   6   7  -4    2.11    0.18
   7   6   4    2.02    0.21
  -7  13   4    2.10    0.24
  13  -6   7   12.55    0.59
   7   6   7   14.72    0.59
   6   7  -7   11.78    0.55
   6   7  -7   13.18    0.55
   7   6   7   13.18    0.58
  -7  13   7   13.55    0.61
  -6  13  -7   13.38    0.53
   6   7 -10    0.10    0.17
   6   7 -10    0.06    0.08
   7   6  10    0.02    0.08
  13  -7 -10   -0.04    0.17
  13  -6  10   -0.10    0.18
   6   7 -10    0.16    0.14
   7   6  10    0.10    0.14
   7   6  10   -0.05    0.17
  -6  13 -10    0.17    0.15
  13  -6  10    0.55    0.09
  -7  13  10   -0.12    0.21
   7   6  13   17.17    0.57
 -13   7  13   18.19    0.55
  -7  13  13   18.02    0.55
 -13   6 -13   18.78    0.58
  -6  13 -13   18.75    0.54
   7   6  13   18.62    0.55
  13  -6  13   18.03    0.54
   6 -13  13   17.78    0.53
   7   6  13   18.29    0.58
 -13   6 -13   17.83    0.70
  -6  13 -13   17.99    0.74
  -7  13  13   18.42    0.81
 -13   7  13   18.69    0.55
  13  -7 -13   17.71    0.54
   6   7 -13   18.91    0.81
  -7  13  13   20.35    0.74
   7   6  13   19.15    0.82
   6 -13  16    3.64    0.18
  13  -6  16    3.69    0.19
  -7  13  16    3.82    0.19
 -13   7  16    3.99    0.20
  -7  13  16    4.07    0.19
 -13   7  16    3.80    0.19
   7   6  16    3.33    0.20
   6   7 -16    3.84    0.22
 -13   7  16    3.56    0.34
  -7  13  16    4.09    0.38
 -13   6 -16    3.17    0.30
  -7  13  16    3.46    0.19
   6   7 -16    3.78    0.20
   7   6  16    3.70    0.20
  -7  13  16    4.06    0.22
  -6  13 -16    3.85    0.19
  -6  13 -16    3.84    0.19
   7   6  16    3.45    0.23
  13  -7 -16    4.07    0.37
 -13   6 -16    3.17    0.22
  -6  13 -16    3.72    0.22
   7   6  19    0.91    0.28
 -13   7  19    0.46    0.18
 -13   7  19    0.97    0.13
  -7  13  19    0.70    0.13
 -13   7  19    0.98    0.13
   7   6  19    0.99    0.14
   6   7 -19    1.20    0.17
  13  -7 -19    1.01    0.26
 -13   6 -19    1.03    0.18
  -6  13 -19    0.71    0.15
   7   6  19    1.03    0.14
  -7  13  19    0.85    0.15
  -6  13 -19    0.85    0.12
  -7  13  19    0.63    0.21
   7   6  19    0.87    0.17
  13  -6  19    0.68    0.13
   6 -13  22    0.58    0.11
  -7  13  22    0.60    0.13
 -13   7  22    0.59    0.13
   7   6  22    0.86    0.13
   7   6  22    0.56    0.12
  13  -6  22    0.62    0.12
   7   6  22    0.61    0.16
  -6  13 -22    0.68    0.12
 -13   6 -22    0.54    0.17
  -6  13 -22    0.39    0.14
  13  -7 -22    0.73    0.14
 -13   7  22    0.48    0.12
  -6  13 -25    0.05    0.08
   7   6  25    0.11    0.10
  13  -6  25    0.02    0.10
  -7  13  25    0.01    0.09
   7   6  25   -0.08    0.13
  13  -6  25   -0.03    0.09
 -13   7  25    0.02    0.10
  -7  13  25   -0.11    0.11
  13  -7 -25   -0.05    0.11
  -6  13 -25   -0.03    0.12
 -13   6 -25   -0.06    0.14
   7   6  28    0.86    0.12
  13  -7 -28    0.99    0.11
 -13   7  28    0.91    0.11
   7 -13 -28    1.02    0.11
  13  -7 -28    0.67    0.10
   7   6  28    0.79    0.09
  13  -6  28    0.86    0.09
  -6  13 -28    1.00    0.10
  13  -7 -28    1.00    0.10
 -13   6 -28    1.16    0.13
   7 -13 -28    1.03    0.11
  13  -5 -30    0.02    0.05
  -8  13 -30    0.01    0.05
 -13   8 -30    0.07    0.07
   5   8  27    2.14    0.14
  13  -8  27    2.07    0.12
   5 -13 -27    2.01    0.14
  13  -5 -27    2.08    0.14
  -8  13 -27    2.01    0.11
  13  -5 -27    2.25    0.15
  -5  13  27    2.33    0.13
  -8  13 -27    2.27    0.15
  13  -5 -27    2.33    0.14
   5 -13 -27    2.20    0.14
 -13   8 -27    2.37    0.17
 -13   5  27    2.16    0.14
   5   8  24    0.71    0.12
  13  -8  24    0.65    0.11
 -13   5  24    0.57    0.12
  13  -8  24    0.72    0.12
   8   5 -24    0.55    0.15
  -5  13  24    0.75    0.13
   5 -13 -24    0.80    0.13
  -8  13 -24    0.64    0.10
 -13   8 -24    0.73    0.17
  -8  13 -24    0.69    0.14
  13  -5 -24    0.60    0.13
   8   5 -21    0.43    0.14
  13  -5 -21    0.28    0.12
 -13   8 -21    0.37    0.17
  -8  13 -21    0.33    0.15
   5   8  21    0.26    0.11
   5   8  21    0.47    0.12
  -8  13 -21    0.43    0.10
   8 -13  21    0.30    0.11
  13  -8  21    0.30    0.11
 -13   5  21    0.34    0.11
  -5  13  21    0.29    0.12
 -13   5  21    0.21    0.10
   5   8  21    0.27    0.11
 -13   5  18    5.06    0.21
  -5  13  18    4.38    0.40
  -5  13  18    4.51    0.21
   5   8  18    4.48    0.22
   5   8  18    4.53    0.22
  -8  13 -18    4.69    0.20
  13  -8  18    4.34    0.22
   8 -13  18    4.58    0.22
   8   5 -18    4.11    0.24
   5   8  18    3.82    0.22
 -13   5  18    4.51    0.21
  -5  13  18    4.47    0.22
   5   8  18    3.19    0.39
 -13   5  18    3.44    0.32
 -13   8 -18    4.17    0.35
   8   5 -18    3.68    0.40
  13  -5 -18    4.60    0.41
  -8  13 -18    4.70    0.26
 -13   8 -18    4.36    0.27
  -5  13  15   26.22    0.76
 -13   5  15   28.09    0.76
  -5  13  15   25.65    1.04
 -13   8 -15   26.39    0.96
  -5  13  15   25.92    0.76
 -13   5  15   27.35    0.76
  -5  13  15   26.73    0.77
   5   8  15   27.50    0.77
  -5  13  15   27.87    0.80
   5   8  15   27.75    0.77
  -8  13 -15   26.60    0.76
   8 -13  15   26.66    0.76
  13  -8  15   26.53    0.77
   5   8  15   24.85    0.78
   8   5 -15   26.87    0.78
   8   5 -15   27.87    1.06
   5   8  15   25.68    1.06
  -5  13  15   26.65    0.98
 -13   8 -15   26.84    0.81
  -8  13 -15   27.09    0.80
   8   5 -12    0.73    0.20
  -5  13  12    1.00    0.21
  -5  13  12    0.78    0.22
   5   8  12    0.97    0.10
   5   8  12    0.86    0.11
  -5  13  12    1.06    0.13
 -13   8 -12    0.68    0.19
  -8  13 -12    0.89    0.20
  13  -8  12    0.89    0.11
   8 -13  12    1.04    0.10
   5   8  12    0.93    0.17
  13  -5 -12    1.53    0.20
  13  -8   9    0.24    0.09
  -5  13   9    0.29    0.19
   8   5  -9    0.13    0.16
  -5  13   9    0.25    0.17
   8   5  -9    0.46    0.17
  13  -5  -9    0.15    0.18
   5   8   9    0.34    0.15
   5   8   9    0.34    0.20
  -8  13  -9    0.43    0.16
   8   5  -6    3.79    0.26
   5   8   6    3.52    0.29
  13  -5  -6    4.32    0.33
   5   8   6    4.22    0.30
  -5  13   6    3.18    0.30
   8   5  -3  186.26    4.79
   5   8   3  186.60    4.88
   5   8   3  191.81    4.93
   8   5  -3  176.37    4.91
  13  -5  -3  193.23    4.95
  -8  13  -3  180.89    4.79
  -5  13   3  187.14    4.90
   5   8   0   11.46    0.48
   8   5   0   11.33    0.45
  13  -5   0   11.11    0.55
   5   8   0   11.85    0.54
   8   5   0   11.53    0.53
  -8  13   0   10.16    0.46
  -5  13   0   11.28    0.47
  -5  13  -3   19.65    0.66
  -8  13   3   19.26    0.74
   8   5   3   20.88    0.72
   5   8  -3   18.90    0.75
   8   5   3   21.03    0.77
  13  -5   3   20.40    0.80
  -5  13  -6   11.35    0.48
  -8  13   6   12.54    0.57
   8   5   6   13.09    0.55
  13  -5   6   12.00    0.57
   5   8  -6   11.96    0.54
   8   5   6   11.48    0.53
   5   8  -9    0.10    0.08
  -5  13  -9    0.05    0.08
   5   8  -9    0.14    0.17
  13  -5   9    0.05    0.07
  -8  13   9    0.30    0.20
   5   8  -9    0.12    0.13
  13  -5   9   -0.01    0.17
   8   5   9    0.17    0.16
   8   5   9    0.13    0.16
  -5  13  -9    0.12    0.13
  13  -8  -9    0.03    0.10
  13  -8 -12    7.47    0.39
   8   5  12    6.69    0.36
   5   8 -12    7.07    0.26
  -5  13 -12    7.32    0.26
  -5  13 -12    6.64    0.26
  13  -5  12    6.91    0.26
 -13   5 -12    7.16    0.38
  -5  13 -12    7.68    0.43
   8   5  12    6.41    0.45
   5 -13  15    5.08    0.22
  13  -5  15    4.96    0.22
  13  -8 -15    5.38    0.23
  -8  13  15    5.01    0.22
 -13   8  15    5.30    0.23
 -13   8  15    4.97    0.22
  -8  13  15    5.09    0.23
   5   8 -15    5.47    0.25
   8   5  15    4.87    0.24
 -13   8  15    5.67    0.40
 -13   5 -15    4.66    0.32
  -8  13  15    5.18    0.43
   5   8 -15    5.27    0.23
  -8  13  15    5.26    0.23
   8   5  15    5.15    0.23
  -8  13  15    5.48    0.26
  -5  13 -15    5.63    0.22
  -5  13 -15    5.29    0.23
   8   5  15    4.75    0.26
   8   5  15    5.23    0.44
  13  -8 -15    4.33    0.38
 -13   5 -15    5.33    0.26
  -5  13 -15    5.03    0.24
  -8  13  18    0.53    0.11
 -13   8  18    0.30    0.12
 -13   8  18    0.25    0.11
  -8  13  18    0.23    0.11
   8   5  18    0.26    0.12
   5   8 -18    0.29    0.15
 -13   8  18    0.36    0.19
 -13   5 -18    0.28    0.15
  -5  13 -18    0.26    0.13
   8   5  18    0.57    0.12
  -8  13  18    0.21    0.12
   5   8 -18    0.30    0.12
  -5  13 -18    0.45    0.10
  13  -5  18    0.33    0.11
   5 -13  18    0.49    0.11
  -8  13  18    0.35    0.24
  13  -8 -18    0.33    0.23
   8   5  18    0.19    0.14
  13  -8 -21    3.41    0.20
   8   5  21    3.34    0.19
   5 -13  21    3.44    0.18
  13  -5  21    3.17    0.19
   8   5  21    3.08    0.23
  -8  13  21    2.87    0.19
 -13   8  21    2.99    0.20
 -13   5 -21    2.92    0.24
  -5  13 -21    3.26    0.21
  -5  13 -21    3.05    0.18
 -13   8  21    2.94    0.19
  -5  13 -24    0.00    0.10
  13  -5  24   -0.08    0.11
   8   5  24    0.10    0.14
  13  -5  24    0.10    0.11
  13  -8 -24    0.04    0.11
  -5  13 -24    0.20    0.12
 -13   5 -24    0.15    0.14
  -8  13  24    0.03    0.11
 -13   8  24   -0.02    0.11
   8   5  24    0.11    0.10
  13  -5  24   -0.01    0.10
   8   5  24   -0.03    0.11
   8 -13 -27    0.41    0.11
  13  -8 -27    0.30    0.11
  13  -8 -27    0.43    0.10
   8   5  27    0.54    0.12
   8 -13 -27    0.50    0.10
 -13   8  27    0.53    0.11
  13  -5  27    0.41    0.09
   8   5  27    0.43    0.09
  -5  13 -27    0.46    0.08
 -13   5 -27    0.39    0.12
  -5  13 -27    0.32    0.09
 -13   5 -30    0.03    0.06
  13  -8 -30    0.03    0.06
   8   5  30    0.05    0.07
  13  -4 -28    0.16    0.08
 -13   9 -28    0.36    0.11
  -9  13 -28    0.21    0.09
  13  -4 -28    0.13    0.08
  13  -9  28    0.17    0.06
   4   9  28    0.13    0.07
  13  -4 -28    0.21    0.10
 -13   4  28    0.04    0.08
   4   9  28    0.13    0.10
 -13   4  25    0.70    0.12
  -9  13 -25    0.67    0.10
  13  -4 -25    0.67    0.13
   4   9  25    0.67    0.12
  13  -9  25    0.75    0.10
 -13   9 -25    0.93    0.16
  -9  13 -25    0.49    0.14
  -4  13  25    0.61    0.12
   4   9  25    0.37    0.13
   4   9  22    0.04    0.14
   9   4 -22    0.08    0.13
  13  -4 -22    0.22    0.12
  -9  13 -22    0.15    0.10
   4   9  22    0.20    0.11
  -9  13 -22    0.27    0.10
 -13   4  22    0.28    0.11
 -13   9 -22    0.34    0.16
  -9  13 -22    0.21    0.14
   9 -13  22    0.18    0.11
  -4  13  19    0.16    0.11
 -13   4  19    0.31    0.11
 -13   4  19    0.35    0.11
   4   9  19    0.21    0.11
  -4  13  19    0.37    0.20
 -13   9 -19    0.32    0.18
   4   9  19    0.40    0.24
   9   4 -19    0.26    0.13
 -13   9 -19    0.20    0.16
  -9  13 -19    0.22    0.14
   4   9  19    0.25    0.11
   4   9  19    0.39    0.11
  -4  13  19    0.37    0.13
  -9  13 -19    0.35    0.10
   4   9  19    0.38    0.14
   9 -13  19    0.15    0.11
   9   4 -19    0.36    0.25
  13  -4 -19    0.21    0.21
   9 -13  16    6.77    0.27
   4   9  16    6.12    0.28
   9   4 -16    7.49    0.29
  -4  13  16    6.46    0.47
  -4  13  16    6.86    0.28
   4   9  16    7.44    0.29
  -4  13  16    7.30    0.30
   4   9  16    7.18    0.29
  -9  13 -16    6.86    0.26
   4   9  16    6.52    0.31
   4   9  16    7.53    0.53
   9   4 -16    7.88    0.51
  -4  13  16    6.18    0.43
 -13   9 -16    6.69    0.43
 -13   4  16    7.50    0.27
 -13   9 -16    7.09    0.32
  -9  13 -16    7.20    0.31
 -13   4  16    7.67    0.28
  -4  13  16    6.63    0.27
 -13   9 -13    6.54    0.40
  -4  13  13    6.46    0.45
  -4  13  13    7.42    0.29
  -9  13 -13    6.75    0.25
   4   9  13    7.07    0.27
   4   9  13    6.60    0.26
   9 -13  13    6.52    0.25
   4   9  13    6.66    0.29
 -13   9 -13    6.85    0.29
  -9  13 -13    6.37    0.28
  -4  13  13    6.34    0.27
 -13   4  13    6.61    0.26
   4   9  13    5.70    0.45
   9   4 -13    7.81    0.46
  -4  13  13    6.32    0.43
  13  -4 -13    7.24    0.45
   9 -13  10    0.81    0.10
  -9  13 -10    0.83    0.19
   9   4 -10    1.34    0.22
  -4  13  10    1.44    0.23
  13  -4 -10    1.35    0.22
   4   9  10    1.11    0.18
   9   4 -10    0.93    0.18
   4   9  10    1.04    0.11
  -4  13  10    0.99    0.11
  -4  13   7    9.85    0.51
  13  -4  -7    9.88    0.49
   9   4  -7    9.78    0.47
   4   9   7    9.18    0.46
   4   9   7   10.05    0.50
  -4  13   7    9.57    0.48
   9   4  -7    9.23    0.44
  -9  13  -4    9.66    0.38
  -4  13   4   10.68    0.49
   4   9   4    9.42    0.46
   9   4  -4    9.63    0.40
  13  -4  -4    9.12    0.49
   4   9   4    9.81    0.48
   9   4  -4    9.56    0.47
   4   9   1   34.22    1.07
   9   4  -1   32.66    0.99
   9   4  -1   34.53    0.96
  -9  13  -1   31.62    1.02
  -4  13   1   31.51    1.04
  13  -4   2   12.76    0.45
  -4  13  -2   13.36    0.47
  -9  13   2   12.53    0.55
   9   4   2   13.62    0.52
   4   9  -2   12.27    0.57
   9   4   2   12.56    0.60
  13  -4   2   12.95    0.61
  -4  13  -2   13.50    0.50
   4   9  -5    9.10    0.49
   9   4   5   12.30    0.53
  13  -4   5    9.33    0.51
  -4  13  -5   10.52    0.43
  -9  13   5    9.78    0.50
   9   4   5   11.33    0.49
   9   4   8   18.27    0.74
  -4  13  -8   18.44    0.55
  -4  13  -8   19.27    0.54
  13  -4   8   18.13    0.74
   4   9  -8   17.95    0.71
   9   4   8   19.48    0.73
   4   9  -8   17.93    0.54
  -4  13  -8   19.98    0.70
  -9  13   8   19.66    0.79
  13  -4  11    1.44    0.11
   4   9 -11    1.22    0.10
  -4  13 -11    1.53    0.12
  -4  13 -11    1.82    0.22
  13  -4  11    1.64    0.23
   4   9 -11    1.17    0.19
   9   4  11    1.75    0.21
   4   9 -11    1.31    0.12
  13  -9 -14    0.44    0.10
  -9  13  14    0.35    0.10
 -13   9  14    0.49    0.10
  -9  13  14    0.39    0.10
   9   4  14    0.40    0.13
  -9  13  14    0.52    0.23
   4   9 -14    0.33    0.12
  -9  13  14    0.32    0.11
 -13   4 -14    0.47    0.12
  -4  13 -14    0.43    0.10
  -4  13 -14    0.44    0.10
   9   4  14    0.43    0.13
   9   4  14    0.32    0.22
 -13   9  14    0.42    0.19
  13  -4  14    0.34    0.10
   9 -13 -14    0.31    0.17
  13  -4  17    4.12    0.20
 -13   9  17    4.29    0.21
  -9  13  17    3.90    0.21
   4   9 -17    4.26    0.21
   9   4  17    4.46    0.21
  -4  13 -17    4.36    0.20
  -4  13 -17    4.09    0.20
   9   4  17    4.28    0.25
  -9  13  17    3.88    0.20
   9   4  17    3.78    0.22
   4   9 -17    4.15    0.25
 -13   9  17    4.29    0.37
  -9  13  17    3.79    0.38
   9   4  17    4.23    0.43
  13  -9 -17    3.89    0.38
 -13   4 -17    3.94    0.24
  -4  13 -17    3.79    0.22
 -13   9  20   11.97    0.41
  -9  13  20   11.93    0.41
  -4  13 -20   11.68    0.38
  13  -4  20   10.89    0.40
   9   4  20   11.50    0.41
  -4  13 -20   12.66    0.41
   4   9 -20   11.48    0.41
   9   4  20   10.97    0.45
 -13   4 -20   11.71    0.45
  -4  13 -20   11.76    0.42
  -9  13  20   12.30    0.41
 -13   9  20   12.34    0.41
  -9  13  23    4.94    0.23
 -13   9  23    4.82    0.23
   9   4  23    4.44    0.22
  13  -4  23    4.56    0.22
  13  -4  23    4.04    0.23
   9   4  23    4.66    0.26
  13  -9 -23    4.92    0.22
  -4  13 -23    4.87    0.22
 -13   4 -23    4.58    0.27
  -4  13 -23    4.73    0.23
  13  -4  23    4.63    0.22
  -9  13  26    0.03    0.10
 -13   9  26    0.07    0.11
   9 -13 -26    0.16    0.12
  13  -4  26    0.05    0.09
   9   4  26    0.06    0.12
  13  -4  26    0.03    0.09
   9   4  26    0.23    0.09
  -4  13 -26    0.16    0.09
 -13   4 -26    0.01    0.12
  -4  13 -26    0.13    0.09
  13  -9 -26    0.09    0.10
 -13   9  29    0.57    0.09
   9 -13 -29    0.62    0.09
   9   4  29    0.72    0.10
  13  -9 -29    0.55    0.08
   9   4  29    0.59    0.08
  13  -4  29    0.61    0.08
 -13   4 -29    0.82    0.09
   9 -13 -29    0.70    0.08
 -10  13 -29    0.25    0.08
 -13  10 -29    0.27    0.09
  -3  13  29    0.36    0.07
   3  10  29    0.29    0.08
 -10  13 -26    0.21    0.07
  13 -10  26    0.27    0.08
   3  10  26    0.11    0.09
  13 -10  26    0.15    0.10
  13  -3 -26    0.17    0.09
  13  -3 -26    0.35    0.09
  -3  13  26    0.27    0.10
   3  10  26    0.28    0.11
  13  -3 -26    0.10    0.11
 -13  10 -26    0.18    0.13
 -10  13 -26    0.17    0.12
 -13   3  26    0.17    0.09
 -10  13 -23    4.38    0.19
   3  10  23    4.55    0.22
  -3  13  23    4.28    0.22
 -10  13 -23    4.12    0.19
  10 -13  23    4.02    0.20
  13 -10  23    4.35    0.22
  -3  13  23    3.86    0.22
   3  10  23    4.01    0.24
 -13  10 -23    4.74    0.27
 -10  13 -23    4.19    0.25
  10   3 -23    3.96    0.19
  13  -3 -23    4.32    0.22
  10   3 -23    4.31    0.23
 -13   3  23    3.96    0.20
   3  10  20    0.43    0.12
 -13   3  20    0.28    0.09
  10   3 -20    0.33    0.14
 -13  10 -20    0.21    0.17
 -10  13 -20    0.31    0.16
   3  10  20    0.30    0.12
  -3  13  20    0.46    0.14
 -10  13 -20    0.39    0.10
  10 -13  20    0.35    0.11
  13 -10  20    0.58    0.13
 -13   3  20    0.49    0.12
  -3  13  20    0.43    0.13
   3  10  20    0.24    0.15
  13 -10  17    0.80    0.13
  10 -13  17    0.84    0.13
  -3  13  17    1.01    0.12
 -13   3  17    0.81    0.12
 -13   3  17    0.78    0.10
   3  10  17    0.74    0.13
  -3  13  17    0.91    0.24
 -13  10 -17    0.75    0.21
 -10  13 -17    1.16    0.25
  -3  13  17    1.20    0.24
   3  10  17    0.91    0.25
  10   3 -17    0.78    0.13
  -3  13  17    0.99    0.13
   3  10  17    1.17    0.13
  -3  13  17    0.72    0.14
 -10  13 -17    0.83    0.11
   3  10  17    1.06    0.16
  10   3 -17    0.65    0.24
  13  -3 -17    0.83    0.26
 -13  10 -17    0.81    0.17
 -10  13 -17    0.92    0.15
  -3  13  14    8.81    0.55
  -3  13  14    8.56    0.33
   3  10  14    9.15    0.33
  -3  13  14    9.31    0.35
 -10  13 -14    9.02    0.31
   3  10  14    9.60    0.33
  13 -10  14    8.29    0.32
  10 -13  14    9.06    0.31
  -3  13  14    8.75    0.34
   3  10  14    8.90    0.35
  10   3 -14    9.75    0.53
   3  10  14    8.22    0.55
  13  -3 -14    9.22    0.53
  -3  13  14    9.31    0.53
 -13   3  14    8.80    0.31
  10   3 -14    9.56    0.33
 -13  10 -14    9.12    0.36
 -10  13 -14    8.79    0.34
 -13  10 -14    8.59    0.48
  10   3 -11    5.26    0.36
  -3  13  11    5.03    0.38
   3  10  11    4.19    0.19
  -3  13  11    4.72    0.22
   3  10  11    4.83    0.20
  10 -13  11    4.62    0.20
  13  -3 -11    4.69    0.32
  10   3 -11    5.41    0.33
  10 -13   8   49.82    1.34
   3  10   8   55.13    1.55
  10   3  -8   49.72    1.54
  13  -3  -8   54.24    1.57
  -3  13   8   52.95    1.63
  10   3  -8   53.92    1.55
  -3  13   8   52.95    1.60
   3  10   5   30.83    1.05
  13  -3  -5   32.74    1.09
  10   3  -5   31.11    1.07
  -3  13   5   31.99    1.08
   3  10   5   31.63    1.07
  10   3  -5   32.05    1.00
  -3  13   2   14.68    0.58
   3  10   2   14.65    0.59
  10   3  -2   15.38    0.52
  13  -3  -2   12.65    0.61
 -10  13  -2   13.18    0.52
  -3  13  -1    7.72    0.37
  -3  13  -1    7.84    0.32
 -10  13   1    7.53    0.39
  10   3   1    7.56    0.35
   3  10  -1    7.75    0.43
  13  -3   1    7.97    0.46
  10   3   1    7.38    0.44
  10   3   4    0.48    0.21
   3  10  -4    0.54    0.19
  13  -3   4    0.51    0.22
  10   3   4    0.46    0.15
  13  -3   4    0.31    0.12
 -10  13   4    0.41    0.18
  -3  13  -4    0.51    0.13
  13  -3   7    0.13    0.19
   3  10  -7    0.18    0.16
  10   3   7    0.07    0.16
  -3  13  -7    0.18    0.14
  10   3   7    0.13    0.15
 -10  13   7    0.16    0.18
  -3  13  -7    0.20    0.07
  -3  13  -7    0.02    0.09
   3  10 -10   47.76    1.28
  10 -13 -10   49.06    1.32
   3  10 -10   46.57    1.28
  -3  13 -10   48.72    1.28
  -3  13 -10   45.61    1.29
 -10  13  10   48.31    1.58
  -3  13 -10   52.05    1.49
  10   3  10   48.88    1.55
   3  10 -10   47.92    1.47
  10   3  10   53.89    1.49
  13  -3  10   45.27    1.48
  13  -3  10   49.81    1.27
  10   3  13   24.08    0.74
 -10  13  13   25.43    0.71
 -13  10  13   25.45    0.71
 -10  13  13   24.12    0.70
   3  10 -13   23.33    0.70
  13 -10 -13   24.88    0.71
 -13  10  13   24.61    0.95
  10   3  13   24.18    0.99
 -10  13  13   25.46    1.00
  -3  13 -13   23.45    0.70
  -3  13 -13   24.76    0.70
  13  -3  13   24.97    0.70
 -13  10  13   24.59    0.70
 -10  13  13   24.38    0.70
  10   3  13   24.99    0.74
  13  -3  16    0.24    0.10
 -13  10  16    0.16    0.11
 -10  13  16    0.23    0.11
  10   3  16    0.03    0.22
 -13  10  16    0.21    0.20
  10   3  16    0.11    0.12
 -13  10  16    0.14    0.11
 -10  13  16    0.18    0.11
  -3  13 -16    0.23    0.11
   3  10 -16    0.11    0.10
  -3  13 -16    0.21    0.10
  -3  13 -16    0.08    0.10
  10   3  16    0.13    0.14
  13  -3  16    0.15    0.12
 -10  13  16    0.26    0.21
  10 -13 -16    0.29    0.10
  13 -10 -16    0.24    0.11
  13 -10 -16    0.15    0.22
 -13   3 -16    0.11    0.11
 -13  10  19    1.31    0.15
 -10  13  19    1.51    0.15
  -3  13 -19    1.58    0.15
   3  10 -19    1.32    0.14
  10   3  19    1.56    0.15
  -3  13 -19    1.64    0.12
  13  -3  19    1.10    0.13
  13  -3  19    1.23    0.16
  10   3  19    1.20    0.18
 -10  13  19    1.74    0.15
 -10  13  19    0.84    0.25
 -13  10  19    1.64    0.27
 -13   3 -19    1.39    0.18
  10   3  22   -0.03    0.11
  13  -3  22    0.20    0.12
  13  -3  22    0.02    0.10
  10   3  22   -0.10    0.14
  13  -3  22    0.04    0.12
 -10  13  22    0.19    0.11
 -13   3 -22   -0.11    0.15
  -3  13 -22    0.04    0.11
 -13  10  22    0.02    0.11
  13 -10 -22    0.22    0.11
  -3  13 -22    0.18    0.11
 -10  13  25    0.10    0.11
  10 -13 -25    0.17    0.13
  10   3  25   -0.16    0.13
  13  -3  25   -0.05    0.11
  13 -10 -25    0.03    0.10
  13  -3  25   -0.05    0.10
  -3  13 -25    0.05    0.09
  10   3  25    0.16    0.09
 -13   3 -25   -0.16    0.13
 -13  10  28    4.73    0.19
  10 -13 -28    4.51    0.20
  13 -10 -28    4.19    0.17
  10 -13 -28    4.73    0.19
 -13   3 -28    4.34    0.19
  13 -10 -28    4.89    0.19
  10   3  28    4.18    0.17
  13  -3  28    4.56    0.18
  10   3  28    4.42    0.20
   2  11  30    0.14    0.05
 -11  13 -30    0.12    0.05
  13  -2 -27    0.06    0.08
  13  -2 -27   -0.02    0.10
  13  -2 -27    0.07    0.07
 -13  11 -27    0.23    0.11
 -11  13 -27    0.05    0.10
 -13   2  27    0.04    0.08
   2  11  27    0.13    0.10
  -2  13  27   -0.01    0.09
   2  11  24    0.13    0.12
  -2  13  24    0.16    0.11
   2  11  24    0.05    0.10
  13 -11  24    0.06    0.08
  -2  13  24    0.06    0.11
 -11  13 -24    0.10    0.08
  13 -11  24    0.15    0.11
  11 -13  24   -0.07    0.10
 -11  13 -24    0.07    0.08
  11   2 -24    0.10    0.08
 -13  11 -24    0.03    0.15
 -11  13 -24   -0.08    0.14
 -13   2  24    0.04    0.09
  11   2 -24   -0.06    0.12
  13  -2 -24   -0.05    0.12
 -13  11 -21   -0.05    0.16
 -11  13 -21   -0.05    0.15
   2  11  21    0.16    0.11
  -2  13  21   -0.10    0.12
   2  11  21    0.12    0.10
   2  11  21    0.17    0.14
  -2  13  21    0.12    0.13
  11 -13  21    0.02    0.11
  13 -11  21    0.02    0.11
  11   2 -21    0.03    0.13
 -13   2  21    0.11    0.10
   2  11  18    0.18    0.12
  13  -2 -18    0.13    0.12
  11   2 -18    0.23    0.12
 -13  11 -18   -0.08    0.19
 -11  13 -18   -0.02    0.18
   2  11  18   -0.05    0.23
  -2  13  18    0.11    0.20
  13  -2 -18    0.26    0.21
  11   2 -18   -0.02    0.21
 -11  13 -18    0.07    0.15
   2  11  18    0.20    0.11
  -2  13  18    0.13    0.12
 -11  13 -18    0.12    0.09
  13 -11  18    0.04    0.11
  11 -13  18    0.06    0.10
 -13   2  18    0.03    0.10
  -2  13  18   -0.05    0.19
  -2  13  18    0.14    0.12
   2  11  18    0.15    0.13
  -2  13  15    0.09    0.20
 -11  13 -15   -0.04    0.19
   2  11  15    0.10    0.21
 -13  11 -15    0.02    0.18
  -2  13  15    0.09    0.20
  11   2 -15    0.12    0.20
  13  -2 -15    0.06    0.20
  11   2 -15    0.07    0.10
  -2  13  15   -0.05    0.11
   2  11  15    0.03    0.12
  -2  13  15    0.10    0.11
   2  11  15   -0.02    0.10
  -2  13  15    0.17    0.11
 -13  11 -15    0.14    0.08
 -11  13 -15    0.04    0.09
 -13   2  15    0.13    0.10
 -11  13 -15    0.35    0.13
  11 -13  15    0.03    0.10
  13 -11  15    0.33    0.11
  -2  13  12    0.88    0.24
   2  11  12    0.64    0.21
   2  11  12    0.94    0.24
  -2  13  12    0.77    0.22
 -13  11 -12    0.89    0.21
  -2  13  12    0.60    0.12
   2  11  12    0.76    0.13
   2  11  12    0.89    0.11
  -2  13  12    0.69    0.12
  11 -13  12    0.76    0.10
  13 -11  12    0.74    0.11
   2  11  12    0.79    0.13
  11   2 -12    0.52    0.11
  13  -2 -12    0.68    0.18
 -11  13 -12    0.84    0.13
  11   2 -12    0.77    0.20
  13  -2 -12    0.41    0.20
  11   2  -9    7.95    0.42
  -2  13   9    7.91    0.47
   2  11   9    8.14    0.48
  11   2  -9    6.78    0.39
  13  -2  -9    9.17    0.45
  11 -13   9    7.37    0.27
  -2  13   9    6.94    0.27
  13 -11   9    8.02    0.28
   2  11   6   69.79    1.99
  11   2  -6   72.67    2.03
  13  -2  -6   71.59    2.02
  13 -11   6   67.49    1.78
  11 -13   6   67.35    1.78
   2  11   6   69.77    2.03
  -2  13   6   67.04    2.03
  -2  13   6   68.48    2.02
  11   2  -6   72.05    1.96
   2  11   6   64.28    2.02
   2  11   3  195.44    5.10
  -2  13   3  187.23    5.08
 -11  13  -3  185.52    4.98
   2  11   3  195.85    5.11
  11   2  -3  197.74    5.13
  13  -2  -3  199.01    5.13
  11   2   0   11.61    0.44
  -2  13   0   12.16    0.50
 -11  13   0   10.48    0.48
   2  11   0   12.41    0.57
  11   2   0   11.86    0.57
  13  -2   0   12.25    0.59
   2  11  -3  174.69    4.74
  11   2   3  170.55    4.75
  13  -2   3  180.65    4.77
  11   2   3  180.12    4.63
 -11  13   3  176.14    4.71
  -2  13  -3  177.69    4.57
  13  -2   3  175.70    4.59
  -2  13  -6  123.68    3.20
   2  11  -6  126.11    3.19
  13  -2   6  128.40    3.38
 -11  13   6  131.76    3.48
  -2  13  -6  126.21    3.33
   2  11  -6  116.67    3.42
  11   2   6  121.18    3.46
  13  -2   6  124.09    3.47
  13 -11  -6  126.31    3.21
  11 -13  -6  123.81    3.21
  11   2   6  125.67    3.40
   2  11  -9    3.41    0.17
  -2  13  -9    3.45    0.16
  -2  13  -9    3.46    0.17
  11   2   9    2.84    0.29
 -13  11   9    3.34    0.33
 -11  13   9    3.13    0.33
  11   2   9    3.60    0.29
  13  -2   9    3.13    0.30
   2  11  -9    3.86    0.30
  11 -13  -9    3.17    0.19
  13 -11  -9    3.67    0.20
   2  11  -9    3.80    0.17
  11   2  12    7.84    0.33
  11   2  12    7.90    0.41
   2  11 -12    7.21    0.28
  13 -11 -12    7.30    0.28
 -13  11  12    6.66    0.47
  11   2  12    7.39    0.49
 -13  11  12    7.34    0.28
  -2  13 -12    7.16    0.28
  11   2  12    7.63    0.30
 -11  13  12    7.40    0.28
 -13  11  12    7.31    0.28
  13  -2  12    7.79    0.27
 -13  11  15    2.97    0.18
 -11  13  15    3.50    0.19
 -11  13  15    3.06    0.35
 -13   2 -15    2.90    0.19
  -2  13 -15    3.20    0.17
  13  -2  15    3.42    0.20
  11   2  15    3.21    0.21
  11   2  15    3.12    0.37
 -13  11  15    2.90    0.32
  11 -13 -15    3.36    0.32
 -11  13  15    3.32    0.18
 -13  11  15    3.11    0.18
  13  -2  15    3.03    0.17
  13 -11 -15    2.90    0.18
  11 -13 -15    3.33    0.17
  13  -2  18    5.00    0.22
 -13  11  18    4.90    0.23
 -11  13  18    4.41    0.22
  13  -2  18    4.54    0.43
 -11  13  18    4.14    0.41
 -13  11  18    4.62    0.39
  11   2  18    4.05    0.42
   2  11 -18    4.62    0.23
  -2  13 -18    4.54    0.22
  11   2  18    5.37    0.24
  -2  13 -18    4.68    0.21
  11   2  18    4.69    0.27
  13  -2  18    4.61    0.25
  13 -11 -18    5.07    0.40
 -11  13  18    4.58    0.23
 -13  11  18    5.15    0.23
 -13   2 -18    4.56    0.25
  11   2  21    0.37    0.12
   2  11 -21    0.31    0.12
  13  -2  21    0.40    0.10
  11   2  21    0.47    0.15
  13  -2  21    0.25    0.13
  -2  13 -21    0.36    0.12
 -13   2 -21    0.21    0.14
  11 -13 -21    0.26    0.10
 -13  11  21    0.36    0.12
 -13  11  21    0.31    0.12
 -11  13  21    0.70    0.12
 -13   2 -24    0.93    0.15
 -11  13  24    1.13    0.14
  13 -11 -24    1.05    0.16
  11 -13 -24    1.21    0.17
  13  -2  24    1.08    0.13
  -2  13 -24    1.01    0.12
  13 -11 -24    0.89    0.12
  13  -2  24    1.15    0.14
  11   2  24    1.13    0.16
  11   2  27    1.30    0.11
  13  -2  27    1.43    0.12
  13 -11 -27    1.26    0.11
  13  -2  27    1.26    0.12
  11   2  27    1.13    0.13
  11 -13 -27    1.43    0.14
  13 -11 -27    1.28    0.14
 -11  13  27    1.64    0.13
 -13   2 -27    1.39    0.13
  13 -11 -30    1.84    0.10
 -12  13 -28    1.30    0.12
  -1  13  28    1.16    0.10
  -1  13  28    1.23    0.10
   1  12  28    1.29    0.10
  13  -1 -25    0.18    0.09
 -13   1  25    0.09    0.08
   1  12  25   -0.06    0.10
 -13  12 -25    0.15    0.08
 -12  13 -25    0.11    0.07
  13 -12  25    0.13    0.09
  -1  13  25    0.01    0.10
   1  12  25    0.05    0.11
  13  -1 -25    0.11    0.08
 -12  13 -25    0.16    0.13
 -12  13 -25    0.16    0.07
  12 -13  25   -0.01    0.09
 -13   1  22    0.00    0.09
  12 -13  22    0.08    0.11
  13 -12  22    0.09    0.11
 -12  13 -22    0.01    0.15
   1  12  22    0.10    0.11
  -1  13  22    0.03    0.10
   1  12  22   -0.12    0.14
  -1  13  22   -0.04    0.12
  12   1 -22    0.04    0.08
  12   1 -22   -0.09    0.13
  13  -1 -22    0.08    0.12
  12   1 -19    0.83    0.14
  13  -1 -19    0.55    0.13
  -1  13  19    0.86    0.15
   1  12  19    0.69    0.15
 -12  13 -19    0.90    0.18
   1  12  19    0.79    0.14
  -1  13  19    0.65    0.14
 -12  13 -19    0.63    0.10
   1  12  19    0.64    0.13
  -1  13  19    0.70    0.13
 -12  -1  19    0.68    0.11
 -13   1  19    0.73    0.11
  12 -13  19    0.65    0.12
  13 -12  19    0.75    0.13
  12   1 -16    1.66    0.15
  -1  13  16    1.67    0.28
 -13   1  16    1.79    0.13
 -12  13 -16    1.16    0.24
   1  12  16    1.29    0.29
  -1  13  16    1.70    0.28
 -13  12 -16    1.59    0.26
  -1  13  16    1.73    0.16
   1  12  16    1.54    0.15
  -1  13  16    1.66    0.16
 -12  13 -16    1.47    0.12
 -13  12 -16    1.38    0.12
  12 -13  16    1.46    0.14
  13 -12  16    1.62    0.14
  -1  13  16    1.42    0.16
   1  12  16    1.57    0.17
  13  -1 -16    1.84    0.15
  13  -1 -16    1.39    0.27
 -12  13 -16    1.60    0.18
   1  12  13    0.33    0.22
 -13  12 -13    1.01    0.21
 -12  13 -13    0.59    0.19
  -1  13  13    0.86    0.24
  13  -1 -13    0.68    0.11
  12   1 -13    0.79    0.11
  -1  13  13    0.46    0.12
   1  12  13    0.66    0.13
   1  12  13    0.63    0.12
  -1  13  13    0.47    0.12
  13 -12  13    0.50    0.11
  12 -13  13    0.36    0.10
  -1  13  13    0.57    0.13
   1  12  13    0.84    0.13
 -13   1  13    0.63    0.11
 -12  13 -13    0.36    0.12
   1  12  13    0.48    0.24
  -1  13  13    0.63    0.23
  12   1 -13    0.82    0.22
  13  -1 -13    0.56    0.21
  12   1 -10    0.27    0.17
  13  -1 -10    0.14    0.16
  13 -12  10    0.29    0.09
  12 -13  10    0.35    0.09
  -1  13  10    0.20    0.19
   1  12  10    0.19    0.19
   1  12  10    0.09    0.08
  -1  13  10    0.20    0.09
   1  12  10    0.10    0.17
  13  -1 -10    0.07    0.17
  12 -13   7    1.16    0.11
  13 -12   7    1.21    0.11
  13  -1  -7    1.08    0.24
  12   1  -7    1.13    0.23
  -1  13   7    1.13    0.22
  12   1  -7    1.14    0.19
  -1  13   7    0.86    0.21
   1  12   7    1.31    0.23
  -1  13   7    1.07    0.11
  -1  13   4   49.59    1.45
   1  12   4   46.06    1.44
   1  12   4   47.57    1.44
  12   1  -4   51.15    1.48
  13  -1  -4   48.21    1.46
   1  12   4   44.75    1.44
 -13  12  -4   42.50    1.31
  13 -12   4   44.96    1.21
  12 -13   4   44.11    1.21
  -1  13   1  109.41    2.99
 -12  13  -1  108.86    2.96
  12   1   2    4.23    0.37
  13  -1   2    3.23    0.34
   1  12  -2    3.36    0.32
  13  -1   2    3.83    0.23
  12   1   2    3.57    0.24
 -12  13   2    2.91    0.28
 -12  13   5   43.20    1.39
  13  -1   5   41.45    1.29
  12   1   5   40.20    1.39
  13  -1   5   40.92    1.39
   1  12  -5   41.09    1.38
  12   1   5   42.24    1.30
   1  12  -5   42.51    1.14
  -1  13  -5   43.36    1.14
  12 -13  -5   42.55    1.16
  13 -12  -5   43.28    1.16
  12   1   8    1.57    0.23
 -12  13   8    1.31    0.25
  13  -1   8    1.57    0.23
 -13  12   8    1.60    0.26
  12 -13  -8    1.66    0.14
  13 -12  -8    1.62    0.14
   1  12  -8    1.68    0.12
  12   1   8    1.46    0.24
  -1  13  -8    1.56    0.12
   1  12  -8    1.77    0.12
  -1  13  -8    1.67    0.12
   1  12  -8    1.52    0.11
  12   1  11    9.22    0.46
  13  -1  11    9.29    0.48
  -1  13 -11    8.53    0.31
   1  12 -11    9.27    0.31
  13  -1  11    9.20    0.30
   1  12 -11    8.52    0.31
  -1  13 -11    8.31    0.31
  -1  13 -11    9.20    0.31
  12 -13 -11    8.65    0.35
  13 -12 -11    8.89    0.35
  13  -1  11    9.16    0.52
 -12  13  11    8.78    0.54
  12   1  11    9.03    0.52
  13 -12 -11    8.99    0.31
 -12  13  11    9.37    0.32
  -1  13 -14    1.35    0.13
   1  12 -14    1.21    0.13
  13  -1  14    1.23    0.11
  -1  13 -14    1.18    0.12
   1  12 -14    1.23    0.11
  12   1  14    1.12    0.15
  13  -1  14    0.90    0.13
  12   1  14    1.15    0.25
  13  -1  14    0.73    0.25
 -13  12  14    0.75    0.24
 -13  12  14    1.30    0.13
 -12  13  14    1.21    0.13
  12 -13 -14    1.06    0.12
  13 -12 -14    1.22    0.12
 -12  13  14    1.42    0.13
 -12  13  14    0.96    0.25
  12   1  17   27.02    0.76
  13  -1  17   27.79    0.77
  -1  13 -17   26.01    0.76
  12 -13 -17   26.24    1.02
  13 -12 -17   25.55    1.02
  12   1  17   26.82    0.82
  13  -1  17   26.57    0.81
  -1  13 -17   26.27    0.78
   1  12 -17   26.47    0.78
 -12  13  17   25.86    0.78
 -13  12  17   29.56    0.79
 -12  13  17   26.81    0.78
 -13  12  17   27.93    0.78
  13  -1  17   25.12    1.07
 -12  13  17   26.42    1.07
 -13  12  17   27.72    1.07
  12   1  17   25.17    1.10
  12   1  20    0.91    0.13
   1  12 -20    0.64    0.12
  13  -1  20    0.55    0.11
  12   1  20    0.85    0.15
  13  -1  20    0.97    0.15
 -12  13  20    0.68    0.13
 -13  12  20    0.58    0.13
 -13  12  20    0.63    0.13
 -13   1 -20    0.70    0.14
  -1  13 -20    0.78    0.13
  12 -13 -23    2.00    0.19
  13 -12 -23    1.70    0.19
  12 -13 -23    1.71    0.13
  13 -12 -23    1.58    0.13
   1  12 -23    1.42    0.14
  -1  13 -23    1.47    0.13
 -12  13  23    1.91    0.16
 -13  12  23    1.73    0.16
  12   1  23    1.34    0.16
  13  -1  23    1.11    0.15
 -13   1 -23    1.43    0.16
  13  -1  26    0.19    0.10
  12   1  26    0.12    0.11
 -12  13  26    0.22    0.11
 -13  12  26    0.35    0.11
  12   1  26    0.44    0.09
  13  -1  26    0.31    0.10
  12 -13 -26    0.42    0.13
  13 -12 -26    0.53    0.13
  13 -12 -26    0.23    0.09
  12   1  29    0.86    0.08
  13 -12 -29    0.78    0.08
  12 -13 -29    0.83    0.08
 -13  13 -29    0.07    0.07
   0  13  26    3.48    0.18
 -13  13 -26    3.71    0.20
 -13  13 -23   -0.01    0.14
 -13   0  23    0.02    0.08
  13 -13  23    0.03    0.10
   0  13  23   -0.04    0.11
  13   0 -23    0.14    0.08
   0  13  23   -0.08    0.11
  13   0 -23   -0.03    0.08
  13   0 -23   -0.03    0.11
   0  13  20    0.38    0.12
   0  13  20    0.36    0.11
  13 -13  20    0.27    0.12
 -13   0  20    0.46    0.10
 -13  13 -20    0.16    0.16
  13   0 -20    0.40    0.12
   0  13  20    0.19    0.12
  13   0 -17    0.08    0.11
 -13  13 -17   -0.12    0.18
   0  13  17   -0.02    0.21
 -13  13 -17   -0.06    0.15
   0  13  17   -0.03    0.12
 -13  13 -17   -0.01    0.09
  13 -13  17    0.03    0.11
   0  13  17   -0.01    0.12
  13   0 -17    0.05    0.20
 -13   0  17    0.00    0.10
 -13   0  14    9.23    0.31
   0  13  14    8.19    0.54
 -13  13 -14    8.08    0.49
   0  13  14    8.87    0.34
  13 -13  14    8.50    0.32
   0  13  14    8.87    0.35
  13   0 -14    9.22    0.32
   0  13  14    8.94    0.34
  13   0 -14    9.33    0.53
   0  13  14    8.74    0.56
 -13  13 -14    8.22    0.35
   0  13  11    0.09    0.20
   0  13  11   -0.02    0.22
 -13  13 -11    0.07    0.17
   0  13  11    0.01    0.09
 -13  13 -11    0.07    0.10
   0  13  11   -0.04    0.11
  13   0 -11    0.04    0.09
  13   0 -11    0.04    0.17
  13 -13  11    0.08    0.09
   0  13  11    0.01    0.11
   0  13   8   14.05    0.68
  13   0  -8   15.72    0.65
   0  13   8   15.14    0.70
  13   0  -8   16.37    0.68
  13 -13   8   15.29    0.47
   0  13   8   15.42    0.48
   0  13   5    0.10    0.07
   0  13   5    0.08    0.17
  13 -13   5    0.10    0.09
  13   0  -5   -0.05    0.19
  13   0  -2   37.87    1.23
   0  13   2   35.61    0.96
  13 -13   2   36.19    0.98
  13 -13  -1    0.05    0.09
  13   0   1   -0.06    0.20
   0  13  -1    0.09    0.18
 -13  13   1    0.01    0.16
  13   0   4   40.27    1.20
 -13  13   4   41.18    1.32
  13   0   4   38.47    1.33
  13 -13  -4   38.94    1.07
   0  13  -4   38.67    1.06
  13 -13  -7    0.06    0.09
  13   0   7    0.09    0.14
 -13  13   7    0.24    0.21
   0  13  -7   -0.05    0.08
  13   0   7    0.02    0.23
 -13  13   7   -0.05    0.09
   0  13  -7    0.06    0.08
   0  13  -7    0.12    0.08
  13   0  10    7.04    0.45
   0  13 -10    7.50    0.27
   0  13 -10    7.73    0.28
 -13  13  10    8.13    0.51
  13   0  10    7.54    0.46
  13 -13 -10    7.03    0.27
 -13  13  10    7.98    0.28
  13 -13 -10    7.35    0.32
   0  13 -10    7.60    0.28
 -13  13  13    0.03    0.09
   0  13 -13    0.02    0.10
 -13  13  13    0.01    0.09
  13   0  13   -0.02    0.18
   0  13 -13    0.10    0.08
  13   0  13   -0.10    0.11
 -13  13  13    0.02    0.10
  13 -13 -13   -0.02    0.14
  13 -13 -13   -0.02    0.09
  13   0  16    0.33    0.10
   0  13 -16    0.40    0.10
 -13  13  16    0.50    0.11
  13   0  16    0.20    0.23
  13   0  16    0.46    0.14
  13 -13 -16    0.12    0.19
  13 -13 -16    0.44    0.11
 -13  13  16    0.40    0.24
   0  13 -19   -0.03    0.11
  13   0  19    0.08    0.09
  13   0  19   -0.08    0.13
 -13  13  19   -0.09    0.11
   0  13 -22   18.52    0.57
  13   0  22   19.06    0.58
  13   0  22   17.38    0.60
 -13  13  22   19.07    0.58
 -13  13  22   18.79    0.57
  13 -13 -22   18.66    0.56
  13 -13 -25    0.05    0.13
  13 -13 -25    0.12    0.08
  13   0  25    0.05    0.11
 -13  13  25    0.08    0.10
  13   0  28   -0.09    0.07
  13 -13 -28    0.06    0.08
 -13  13  28    0.16    0.08
  13   0  28    0.05    0.06
  13 -13 -28    0.11    0.09
   7   7   0   19.73    0.77
  -7  14   0   19.43    0.70
   7   7   0   19.37    0.70
   7   7   3   48.33    1.44
   7   7  -3   44.21    1.41
  -7  14  -3   42.99    1.28
   7   7   3   43.21    1.35
  -7  14   3   44.66    1.39
   7   7  -6   63.48    1.92
   7   7   6   71.24    1.95
  -7  14   6   64.54    1.72
   7   7  -6   63.53    1.85
   7   7   6   64.28    1.92
  -7  14  -6   63.52    1.85
  -7  14   6   66.55    1.96
  14  -7  -9    0.29    0.19
  14  -7   9    0.02    0.19
   7   7   9    0.16    0.15
   7   7  -9   -0.03    0.16
   7   7  -9    0.11    0.17
  14  -7  -9    0.16    0.10
  14  -7   9    0.13    0.08
  -7  14   9    0.06    0.18
   7   7   9    0.11    0.18
  -7  14  -9    0.04    0.14
   7   7  12    1.69    0.16
 -14   7  12    1.97    0.14
  -7  14  12    1.64    0.14
 -14   7 -12    1.98    0.16
   7   7  12    1.93    0.14
  -7  14 -12    1.95    0.13
  14  -7  12    1.82    0.13
   7 -14  12    1.97    0.13
   7   7  12    1.96    0.17
   7   7  12    1.92    0.22
  14  -7 -12    2.16    0.24
 -14   7  12    2.18    0.14
   7   7 -12    1.96    0.28
  -7  14 -12    2.17    0.25
   7   7  12    1.69    0.27
 -14   7 -12    1.52    0.21
   7 -14  15   40.79    1.12
  14  -7  15   40.66    1.12
 -14   7 -15   39.48    1.32
  -7  14  15   40.75    1.45
  -7  14 -15   42.18    1.39
  -7  14  15   39.92    1.12
 -14   7  15   42.03    1.12
  -7  14  15   40.06    1.13
   7   7  15   43.64    1.13
  -7  14 -15   42.50    1.13
  -7  14 -15   40.63    1.11
   7   7  15   43.87    1.18
  14  -7 -15   44.82    1.45
   7   7 -15   41.62    1.46
   7   7  15   39.82    1.46
 -14   7  15   41.95    1.12
  -7  14  15   38.21    1.11
   7   7 -15   39.77    1.14
   7   7  15   40.59    1.15
 -14   7 -15   42.69    1.17
  -7  14 -15   39.81    1.15
   7   7  18   18.28    0.59
   7   7 -18   18.75    0.61
  -7  14  18   18.42    0.58
 -14   7  18   19.51    0.59
 -14   7  18   19.09    0.58
  -7  14  18   16.38    0.82
 -14   7  18   16.81    0.78
 -14   7 -18   19.74    0.64
  -7  14 -18   18.39    0.61
   7   7  18   19.61    0.59
   7   7  18   19.50    0.59
  -7  14 -18   19.23    0.58
  -7  14 -18   19.77    0.57
   7   7  18   18.52    0.63
  14  -7  18   18.90    0.59
   7 -14  18   19.28    0.58
   7   7  18   16.69    0.88
  14  -7 -18   18.81    0.85
   7   7  21    0.43    0.12
   7   7 -21    0.70    0.15
 -14   7  21    0.70    0.12
  -7  14  21    0.55    0.12
 -14   7  21    0.46    0.11
  14  -7 -21    0.65    0.13
   7   7  21    0.62    0.11
   7   7  21    0.55    0.12
  -7  14 -21    0.64    0.11
  14  -7  21    0.78    0.13
   7 -14  21    0.66    0.11
 -14   7 -21    0.60    0.17
  -7  14 -21    0.50    0.14
  -7  14 -21    0.59    0.12
   7   7  21    0.39    0.15
  -7  14 -24    0.00    0.09
   7   7  24    0.10    0.09
  14  -7  24    0.09    0.10
   7   7  24   -0.10    0.13
  -7  14  24    0.05    0.09
  14  -7 -24    0.22    0.12
  -7  14  24    0.09    0.11
 -14   7  24   -0.04    0.11
  14  -7 -24    0.04    0.11
  -7  14 -24    0.10    0.12
 -14   7 -24   -0.01    0.14
  14  -7  24    0.06    0.10
   7   7  27    1.24    0.11
  14  -7  27    1.19    0.10
   7   7  27    1.14    0.13
 -14   7  27    1.12    0.11
  -7  14 -27    1.15    0.09
  14  -7 -27    1.02    0.12
   7 -14 -27    0.95    0.11
 -14   7 -27    1.28    0.14
   7 -14 -27    1.27    0.11
  -7  14 -27    1.15    0.11
  14  -7 -27    1.20    0.12
   7   7  30    0.07    0.06
 -14   7 -30    0.10    0.05
  14  -7 -30    0.14    0.05
  14  -6 -28    0.26    0.08
  -8  14 -28    0.17    0.08
 -14   8 -28    0.20    0.10
  14  -8  28    0.09    0.06
   6   8  28    0.04    0.07
 -14   6  28    0.03    0.08
  14  -6 -28    0.13    0.08
  14  -6 -28    0.09    0.09
  14  -6 -25    0.45    0.12
  14  -6 -25    0.48    0.12
   6 -14 -25    0.52    0.12
  -8  14 -25    0.49    0.09
   6   8  25    0.52    0.10
  14  -8  25    0.51    0.10
 -14   6  25    0.56    0.11
  -6  14  25    0.71    0.10
  14  -8  25    0.52    0.11
   6 -14 -25    0.78    0.11
 -14   8 -25    0.47    0.15
  -8  14 -25    0.81    0.13
  14  -6 -22    1.65    0.15
  -6  14  22    1.66    0.15
   8   6 -22    1.42    0.17
  -8  14 -22    1.72    0.13
   6   8  22    1.72    0.15
  -8  14 -22    1.61    0.13
  14  -8  22    1.34    0.14
   8 -14  22    1.46    0.13
  -8  14 -22    1.72    0.17
 -14   8 -22    1.14    0.18
  -6  14  22    1.63    0.15
 -14   6  22    1.43    0.14
 -14   8 -19   29.08    0.85
  -8  14 -19   25.46    0.81
   6   8  19   27.57    0.78
   6   8  19   28.34    0.78
  -8  14 -19   26.61    0.77
  -8  14 -19   26.39    0.76
   8 -14  19   27.28    0.77
  14  -8  19   25.05    0.77
 -14   6  19   26.43    0.77
  -6  14  19   25.63    0.77
   8   6 -19   27.20    0.80
   6   8  19   25.97    0.78
 -14   6  19   26.20    0.76
 -14   6  19   22.71    0.96
 -14   6  16    1.43    0.14
  -6  14  16    1.14    0.13
 -14   6  16    1.34    0.13
  -6  14  16    1.26    0.13
  -8  14 -16    1.41    0.26
 -14   8 -16    1.21    0.22
   6   8  16    1.45    0.16
   8   6 -16    1.38    0.15
  -6  14  16    1.43    0.28
  -6  14  16    1.33    0.14
   6   8  16    1.60    0.14
   6   8  16    1.69    0.14
  -6  14  16    1.07    0.15
  -8  14 -16    1.41    0.13
   8   6 -16    1.47    0.28
  14  -6 -16    0.97    0.26
 -14   8 -16    1.60    0.17
  -8  14 -16    1.42    0.16
   8 -14  16    1.38    0.13
  14  -8  16    1.44    0.14
 -14   6  13   42.24    1.14
  14  -6 -13   40.42    1.13
  -6  14  13   41.27    1.14
   8   6 -13   42.04    1.15
   6   8  13   38.92    1.15
   6   8  13   42.96    1.13
   6   8  13   43.94    1.14
  -8  14 -13   42.91    1.13
  14  -8  13   40.79    1.13
   8 -14  13   42.69    1.13
   6   8  13   42.60    1.46
   8   6 -13   42.31    1.42
  -6  14  13   43.60    1.38
  -6  14  13   41.41    1.13
 -14   6  13   41.74    1.13
 -14   8 -13   40.90    1.17
  -8  14 -13   42.16    1.16
  -6  14  13   41.43    1.15
  -6  14  13   39.80    1.43
 -14   8 -13   40.90    1.33
  -8  14 -13   42.06    1.37
  14  -8  10   38.62    1.05
   8 -14  10   38.27    1.04
   8   6 -10   41.22    1.29
   6   8  10   38.73    1.33
  14  -8  10   34.53    1.25
   6   8  10   41.76    1.25
   8   6 -10   37.43    1.23
  14  -6 -10   40.89    1.26
  14  -6 -10   39.90    1.09
   6   8  10   38.72    1.05
  -6  14  10   38.85    1.34
  -8  14 -10   39.78    1.26
  14  -6  -7  107.76    2.87
  14  -8   7  110.27    2.85
  14  -6  -7  122.39    3.12
   6   8   7  116.47    3.08
   8   6  -7  107.61    3.07
   8   6  -7  113.67    3.03
   6   8   7  113.33    3.12
  -6  14   7  111.32    3.14
  -8  14  -7  112.06    3.04
   6   8   4   13.16    0.57
   8   6  -4   10.87    0.54
  14  -6  -4   12.89    0.60
   6   8   4   12.56    0.55
   8   6  -4   12.17    0.47
  -6  14   4   11.54    0.55
   8   6  -1   35.43    1.19
  -8  14  -1   34.78    1.10
  -6  14   1   37.09    1.15
   6   8   1   36.51    1.14
   8   6   2    1.29    0.18
  -8  14   2    1.32    0.21
  -6  14  -2    1.54    0.17
   6   8  -2    1.19    0.22
  -8  14   5   81.50    2.12
   6   8  -5   75.19    2.32
  14  -6   5   79.35    2.37
   8   6   5   80.10    2.31
  -8  14   5   79.79    2.35
  -6  14  -5   82.99    2.25
  -8  14   8   11.45    0.57
  -6  14  -8    9.50    0.46
   6   8  -8   10.63    0.33
  14  -6   8    9.92    0.53
   6   8  -8   10.12    0.49
   8   6   8   10.97    0.51
   6   8  -8   10.36    0.50
   8   6   8   10.06    0.52
  -6  14  -8    9.32    0.34
  14  -6   8   10.09    0.33
  14  -8  -8    9.87    0.36
   6   8 -11    1.37    0.12
  14  -6  11    1.27    0.11
  -6  14 -11    1.19    0.11
   8   6  11    1.27    0.12
  -6  14 -11    1.17    0.12
  -6  14 -11    1.13    0.20
   8   6  11    1.45    0.26
  14  -8 -11    1.73    0.24
  14  -6  11    1.24    0.23
   6   8 -11    1.40    0.20
   8   6  11    1.28    0.20
  14  -8 -11    1.63    0.16
   6   8 -14    4.78    0.23
   8   6  14    4.55    0.24
  14  -8 -14    4.97    0.22
  -8  14  14    4.48    0.21
 -14   8  14    4.87    0.22
 -14   6 -14    5.07    0.25
  -6  14 -14    4.51    0.22
   8   6  14    5.39    0.22
  -6  14 -14    4.55    0.21
  -6  14 -14    4.80    0.22
   8   6  14    4.65    0.25
 -14   8  14    4.82    0.21
  -8  14  14    4.19    0.20
 -14   6 -14    4.08    0.32
  -6  14 -14    4.51    0.36
  -8  14  14    4.18    0.41
  14  -6  14    4.89    0.21
   6 -14  14    4.69    0.20
   8   6  14    5.28    0.42
   6 -14  17    4.36    0.20
  14  -6  17    3.93    0.21
  -8  14  17    4.48    0.22
 -14   8  17    4.30    0.22
  -8  14  17    4.75    0.21
   8   6  17    4.42    0.22
  -6  14 -17    4.58    0.22
  -6  14 -17    4.57    0.21
   8   6  17    4.09    0.26
  -8  14  17    4.28    0.21
 -14   8  17    4.92    0.22
   8   6  17    3.95    0.23
   6   8 -17    4.17    0.24
   8   6  17    3.29    0.40
 -14   8  17    4.54    0.38
  -8  14  17    4.55    0.43
  14  -8 -17    4.54    0.41
 -14   6 -17    4.76    0.26
  -6  14 -17    4.28    0.23
 -14   8  20    1.00    0.12
  -6  14 -20    0.93    0.13
  -6  14 -20    0.74    0.11
   6 -14  20    0.88    0.12
  14  -6  20    0.97    0.14
 -14   8  20    0.94    0.14
  -8  14  20    1.06    0.13
   8   6  20    1.00    0.17
   8   6  20    1.06    0.14
   6   8 -20    1.00    0.16
   8   6  20    1.08    0.13
   8   6  20    1.09    0.13
 -14   6 -20    0.86    0.18
  -6  14 -20    0.87    0.15
   8   6  23    1.59    0.13
   8   6  23    1.67    0.15
  14  -6  23    1.76    0.14
   8   6  23    1.61    0.18
  14  -6  23    1.57    0.14
  -6  14 -23    1.71    0.14
 -14   8  23    1.68    0.15
  -8  14  23    1.48    0.15
  -6  14 -23    1.34    0.15
 -14   6 -23    1.60    0.19
  14  -8 -23    1.46    0.15
   8   6  26    1.16    0.11
  14  -6  26    1.16    0.11
  14  -8 -26    1.06    0.12
   8   6  26    1.10    0.14
 -14   8  26    1.01    0.12
   8 -14 -26    1.34    0.14
  14  -8 -26    1.33    0.14
   8 -14 -26    1.28    0.12
 -14   6 -26    1.06    0.15
  -6  14 -26    1.16    0.12
  -6  14 -26    1.18    0.11
  14  -8 -29    0.14    0.07
 -14   8  29   -0.03    0.07
   8   6  29   -0.06    0.08
  -8  14  29    0.06    0.06
  14  -8 -29    0.01    0.06
 -14   6 -29    0.10    0.08
   8 -14 -29   -0.04    0.06
  14  -8 -29    0.00    0.06
  14  -5 -29    0.00    0.08
  -5  14  29    0.09    0.06
  -9  14 -29    0.05    0.06
 -14   9 -29    0.09    0.08
  14  -5 -29    0.07    0.06
  14  -9  26    0.36    0.08
   5   9  26    0.38    0.10
  14  -5 -26    0.20    0.11
 -14   5  26    0.35    0.10
  -9  14 -26    0.35    0.08
  14  -5 -26    0.30    0.10
 -14   9 -26    0.29    0.13
  -9  14 -26    0.35    0.11
  -9  14 -23    2.44    0.15
   5   9  23    2.57    0.17
  -9  14 -23    2.27    0.14
  14  -9  23    2.52    0.17
   9 -14  23    2.35    0.15
  -5  14  23    2.53    0.17
 -14   9 -23    2.32    0.21
  -9  14 -23    2.08    0.18
   9   5 -23    2.52    0.19
  14  -5 -23    2.35    0.17
 -14   5  23    2.25    0.16
   5   9  20    0.72    0.12
 -14   5  20    0.73    0.11
   9   5 -20    0.84    0.15
  14  -5 -20    1.08    0.14
  -9  14 -20    0.98    0.16
 -14   9 -20    0.61    0.17
   5   9  20    0.86    0.12
  -9  14 -20    0.90    0.13
  14  -9  20    0.84    0.13
   9 -14  20    0.98    0.13
  -5  14  20    0.71    0.13
 -14   5  20    0.99    0.13
  -5  14  20    0.89    0.14
   9 -14  17    0.77    0.12
  14  -9  17    0.83    0.13
  -5  14  17    0.72    0.12
 -14   5  17    0.99    0.13
   5   9  17    0.90    0.14
  -5  14  17    0.64    0.24
 -14   9 -17    0.62    0.19
   5   9  17    1.02    0.28
 -14   5  17    1.07    0.12
   9   5 -17    0.94    0.14
  -5  14  17    0.85    0.13
   5   9  17    0.88    0.12
  -5  14  17    0.75    0.14
   5   9  17    0.78    0.13
  -9  14 -17    0.85    0.12
   5   9  17    0.72    0.16
  -5  14  17    0.99    0.14
   9   5 -17    0.78    0.25
 -14   9 -17    0.96    0.17
  -9  14 -17    0.94    0.15
   9 -14  14    0.09    0.09
  14  -9  14    0.16    0.10
  -5  14  14    0.06    0.08
 -14   5  14    0.22    0.09
   5   9  14    0.15    0.11
 -14   5  14    0.08    0.09
   9   5 -14    0.14    0.10
  -5  14  14    0.20    0.11
   5   9  14    0.04    0.08
   5   9  14    0.04    0.10
  -5  14  14    0.06    0.11
  -9  14 -14    0.10    0.09
   5   9  14    0.27    0.12
  -9  14 -14    0.11    0.17
 -14   9 -14    0.02    0.17
   9   5 -14    0.25    0.20
  -5  14  14    0.06    0.18
  -9  14 -14    0.20    0.12
 -14   9 -14    0.01    0.12
  -5  14  14    0.09    0.20
   9   5 -11   27.64    0.97
  -5  14  11   25.45    0.97
   5   9  11   26.76    1.02
  14  -5 -11   27.58    0.77
  14  -9  11   25.15    0.74
   9 -14  11   26.15    0.73
  -9  14 -11   25.52    0.94
  14  -9  11   23.51    0.91
   5   9  11   27.70    0.91
   9   5 -11   25.36    0.90
  14  -5 -11   26.34    0.91
   5   9  11   25.53    0.73
   5   9  11   26.31    0.74
  14  -9   8    8.97    0.30
  14  -5  -8    8.50    0.32
  -5  14   8    9.93    0.53
  -9  14  -8    9.52    0.46
   9   5  -8    8.53    0.44
   5   9   8    9.88    0.51
   9   5  -8    9.43    0.47
   5   9   8   10.02    0.47
  14  -5  -8    9.85    0.48
   9 -14   8    8.50    0.29
  -5  14   5  193.84    5.02
  14  -9   5  191.02    5.00
  -5  14   5  200.92    5.26
   5   9   5  203.94    5.24
   9   5  -5  196.74    5.24
   5   9   5  200.64    5.25
   9   5  -5  203.57    5.14
  -5  14   2  130.41    3.47
  -9  14  -2  128.65    3.40
  14  -5  -2  120.29    3.51
   9   5  -2  130.58    3.51
   5   9   2  127.10    3.45
  -5  14  -1    7.33    0.36
  -9  14   1    7.38    0.39
  14  -5   1    7.86    0.48
   5   9  -1    6.42    0.41
   9   5   1    6.88    0.35
  -5  14  -4   16.22    0.56
  14  -5   4   15.29    0.70
   5   9  -4   14.60    0.65
   9   5   4   15.45    0.63
  -9  14   4   16.11    0.67
  -5  14  -4   15.88    0.58
  -5  14  -7   43.70    1.22
   5   9  -7   44.57    1.21
  -9  14   7   47.40    1.24
   9   5   7   46.76    1.45
  14  -5   7   43.89    1.46
   5   9  -7   44.82    1.43
   9   5   7   50.15    1.46
   5   9  -7   46.38    1.21
  -9  14   7   46.24    1.49
  -5  14  -7   47.04    1.38
  14  -9  -7   44.15    1.24
  14  -9 -10   95.09    2.45
   9 -14 -10   94.92    2.44
   5   9 -10   92.58    2.41
  -9  14  10  100.80    2.76
  -5  14 -10  100.14    2.63
  -5  14 -10   90.99    2.41
   5   9 -10   86.67    2.39
  14  -5  10   95.69    2.40
   9   5  10   93.40    2.70
   5   9 -10   91.57    2.60
   9   5  10  108.00    2.66
  14  -5  10   86.83    2.62
  14  -9 -13    0.12    0.09
  -9  14  13    0.08    0.08
  -9  14  13    0.11    0.09
 -14   9  13    0.28    0.10
   9   5  13    0.10    0.13
  -9  14  13    0.09    0.20
   5   9 -13   -0.08    0.11
  -9  14  13    0.10    0.10
   9   5  13    0.10    0.09
   5   9 -13    0.09    0.10
  -5  14 -13    0.09    0.09
  -5  14 -13    0.16    0.10
  14  -5  13    0.17    0.09
  -5  14 -13    0.09    0.17
   9   5  13   -0.09    0.22
 -14   5 -13    0.06    0.15
   9   5  13    0.17    0.12
 -14   5 -13    0.28    0.11
  14  -5  16   14.97    0.49
  -9  14  16   16.32    0.50
 -14   9  16   16.15    0.50
   5   9 -16   15.34    0.49
  -9  14  16   15.54    0.49
   9   5  16   15.60    0.50
  -5  14 -16   15.88    0.49
  -5  14 -16   15.46    0.49
   9   5  16   14.42    0.53
 -14   9  16   15.33    0.49
  -9  14  16   15.96    0.49
   9   5  16   14.25    0.51
   5   9 -16   15.36    0.53
 -14   9  16   14.74    0.71
  -9  14  16   15.83    0.79
  14  -9 -16   16.71    0.76
   9   5  16   13.44    0.76
 -14   5 -16   15.44    0.53
 -14   9  19    0.33    0.12
  -9  14  19    0.45    0.12
   9   5  19    0.58    0.13
  -5  14 -19    0.41    0.11
  -5  14 -19    0.57    0.12
 -14   5 -19    0.38    0.16
  -5  14 -19    0.48    0.13
 -14   9  19    0.55    0.13
  -9  14  19    0.33    0.12
   9   5  19    0.48    0.15
  14  -5  19    0.39    0.12
  14  -9 -22    6.32    0.26
  -5  14 -22    6.37    0.26
   9   5  22    6.79    0.26
   9   5  22    6.27    0.26
  14  -5  22    6.20    0.26
 -14   9  22    6.08    0.27
  -9  14  22    6.04    0.26
   9   5  22    5.89    0.30
 -14   5 -22    6.71    0.32
  -5  14 -22    5.98    0.27
 -14   9  22    6.18    0.26
  -5  14 -25    1.74    0.13
   9   5  25    1.82    0.13
  14  -5  25    2.00    0.14
  14  -9 -25    2.07    0.14
   9   5  25    1.72    0.17
  -9  14  25    1.91    0.14
 -14   5 -25    1.90    0.17
  -5  14 -25    1.92    0.14
  14  -9 -25    2.15    0.17
   9 -14 -25    2.08    0.17
 -14   9  25    1.69    0.15
  14  -9 -28    0.25    0.08
  -9  14  28    0.06    0.08
   9   5  28    0.12    0.09
 -14   9  28    0.04    0.08
   9 -14 -28    0.13    0.08
 -14   5 -28    0.06    0.09
  14  -9 -28   -0.01    0.08
   9   5  28   -0.03    0.07
  14  -5  28    0.06    0.07
  14  -9 -28   -0.01    0.09
   9 -14 -28    0.08    0.08
 -14  10 -30   -0.01    0.05
   4  10  27    0.13    0.09
 -14   4  27    0.06    0.08
  14  -4 -27    0.14    0.07
 -10  14 -27    0.15    0.09
 -14  10 -27    0.15    0.11
  14  -4 -27    0.14    0.08
  14  -4 -27    0.06    0.09
  14 -10  27    0.02    0.06
   4  10  27   -0.07    0.08
 -10  14 -27    0.09    0.06
  14  -4 -24    0.28    0.12
  10   4 -24    0.14    0.13
  14  -4 -24    0.20    0.11
 -10  14 -24    0.22    0.09
 -10  14 -24    0.37    0.08
  -4  14  24    0.22    0.11
   4  10  24    0.26    0.13
  10 -14  24    0.27    0.09
   4  10  24    0.21    0.10
  14 -10  24    0.20    0.09
 -14  10 -24    0.14    0.14
 -10  14 -24    0.32    0.13
 -14   4  24    0.24    0.11
  10   4 -21    0.65    0.14
   4  10  21    0.56    0.15
  -4  14  21    0.70    0.14
 -14  10 -21    0.28    0.15
 -10  14 -21    0.53    0.15
   4  10  21    0.60    0.12
  -4  14  21    0.48    0.13
 -10  14 -21    0.63    0.11
 -14   4  21    0.55    0.12
   4  10  21    0.52    0.11
  10 -14  21    0.68    0.12
  10 -14  18   11.99    0.40
  -4  14  18   11.53    0.39
 -14   4  18   12.11    0.40
 -14   4  18   11.14    0.38
  10   4 -18   11.47    0.41
   4  10  18   11.81    0.41
 -14  10 -18   11.18    0.59
 -10  14 -18   11.41    0.62
  -4  14  18   11.13    0.64
  -4  14  18   11.66    0.40
   4  10  18   12.60    0.42
  -4  14  18   11.84    0.43
 -10  14 -18   11.95    0.38
   4  10  18   11.71    0.44
  -4  14  18   11.69    0.42
  10   4 -18   10.80    0.65
   4  10  18   10.43    0.65
 -14  10 -18   12.26    0.47
 -10  14 -18   11.85    0.44
  10 -14  15    1.20    0.12
   4  10  15    0.90    0.26
 -14  10 -15    0.91    0.22
 -14   4  15    1.30    0.12
   4  10  15    0.90    0.14
  10   4 -15    1.06    0.13
  -4  14  15    1.13    0.13
   4  10  15    0.90    0.13
   4  10  15    1.43    0.13
  -4  14  15    1.10    0.14
 -10  14 -15    1.07    0.12
   4  10  15    1.25    0.16
  -4  14  15    1.06    0.14
  -4  14  15    1.75    0.28
 -14   4  15    1.22    0.12
  10   4 -15    1.23    0.26
  14  -4 -15    1.15    0.26
  -4  14  15    0.90    0.23
 -10  14 -15    1.21    0.15
 -14  10 -15    1.04    0.16
  10   4 -12    0.95    0.21
  14  -4 -12    1.66    0.26
  -4  14  12    0.89    0.22
  -4  14  12    0.85    0.23
   4  10  12    1.27    0.14
  -4  14  12    1.03    0.13
   4  10  12    1.20    0.11
   4  10  12    1.37    0.12
  -4  14  12    0.84    0.13
  10 -14  12    1.40    0.12
 -14   4  12    1.23    0.12
 -14  10 -12    1.02    0.21
 -10  14 -12    1.02    0.22
 -14  10 -12    1.04    0.14
 -10  14 -12    1.03    0.13
  14  -4 -12    1.20    0.21
   4  10   9   78.35    2.11
  10   4  -9   67.85    2.07
  14  -4  -9   76.39    2.12
  10 -14   9   71.44    1.88
  14  -4  -9   71.40    1.90
 -10  14  -9   71.29    2.09
  -4  14   9   73.84    2.19
   4  10   9   73.01    2.19
  10   4  -9   70.83    2.09
  -4  14   9   72.54    2.16
   4  10   9   72.72    1.88
  -4  14   6   55.39    1.47
  -4  14   6   55.42    1.70
   4  10   6   54.90    1.69
  10   4  -6   54.20    1.60
   4  10   6   56.70    1.67
  14  -4  -6   55.37    1.69
  10   4  -6   51.90    1.65
  -4  14   3   20.40    0.79
  14  -4  -3   23.85    0.87
  10   4  -3   21.83    0.82
   4  10   3   21.54    0.82
  10   4  -3   21.41    0.70
   4  10   3   21.92    0.80
 -10  14  -3   20.82    0.71
  -4  14   0    7.93    0.40
   4  10   0    8.53    0.46
  14  -4   0    8.49    0.49
  10   4   0    8.29    0.46
  10   4   0    7.89    0.47
  10   4   0    7.38    0.36
  -4  14   0    7.41    0.32
 -10  14   0    7.63    0.40
  -4  14  -3   24.69    0.84
  -4  14  -3   27.65    0.84
 -10  14   3   26.44    0.94
   4  10  -3   26.10    0.97
  14  -4   3   27.17    1.00
  10   4   3   29.01    0.99
  10   4   3   26.39    0.89
  -4  14  -6   16.19    0.48
   4  10  -6   14.97    0.47
 -10  14   6   16.05    0.49
   4  10  -6   15.01    0.66
  14  -4   6   15.52    0.70
  -4  14  -6   15.94    0.60
 -10  14   6   16.56    0.70
  10   4   6   16.59    0.67
  10   4   9   11.07    0.56
  10 -14  -9   10.77    0.37
   4  10  -9   10.50    0.35
  -4  14  -9   10.82    0.34
  -4  14  -9   10.76    0.36
   4  10  -9    9.94    0.34
  -4  14  -9   11.03    0.50
 -10  14   9   12.02    0.60
   4  10  -9   10.62    0.52
  10   4   9   12.14    0.54
  14  -4   9   11.83    0.55
  14  -4   9   11.04    0.34
 -10  14  12   24.85    0.70
 -14  10  12   26.15    0.70
  14 -10 -12   24.03    0.70
 -14  10  12   24.47    0.70
  10   4  12   23.21    0.73
  10 -14 -12   24.30    0.74
 -10  14  12   24.74    0.70
   4  10 -12   24.00    0.70
  14  -4  12   23.70    0.69
   4  10 -12   22.66    0.68
  -4  14 -12   23.39    0.70
  10   4  12   24.52    0.73
  10   4  12   22.08    0.96
  10   4  12   26.13    0.87
  14 -10 -12   26.63    0.89
  10   4  15   -0.05    0.13
 -10  14  15    0.01    0.10
 -14  10  15    0.11    0.10
 -14   4 -15    0.13    0.11
  10   4  15    0.04    0.10
  -4  14 -15    0.12    0.10
  -4  14 -15    0.10    0.10
  14  -4  15    0.14    0.10
  10   4  15    0.08    0.22
 -14  10  15   -0.04    0.18
 -10  14  15    0.00    0.10
  10 -14 -15    0.10    0.08
  14 -10 -15    0.10    0.10
 -10  14  15   -0.10    0.23
  10   4  15    0.07    0.12
  14  -4  18   34.81    0.96
 -10  14  18   32.03    1.25
 -14  10  18   31.92    1.21
  -4  14 -18   34.02    0.95
   4  10 -18   34.48    0.96
  10   4  18   33.82    0.96
  -4  14 -18   33.62    0.94
  10   4  18   33.13    1.00
  10   4  18   30.98    1.29
  14 -10 -18   36.61    1.26
 -14   4 -18   34.77    1.00
 -10  14  18   32.92    0.95
 -14  10  18   34.43    0.96
 -10  14  18   34.14    0.96
  -4  14 -21    7.24    0.28
  10   4  21    7.48    0.29
  14  -4  21    7.11    0.28
  14  -4  21    6.53    0.29
  10   4  21    7.01    0.33
 -10  14  21    7.39    0.29
 -14  10  21    7.03    0.28
  14 -10 -21    7.03    0.28
 -14   4 -21    7.00    0.33
  -4  14 -21    6.60    0.29
  10   4  24    0.96    0.11
  10   4  24    0.73    0.12
  14  -4  24    0.86    0.12
 -10  14  24    1.03    0.13
 -14  10  24    0.80    0.13
  14 -10 -24    1.07    0.13
  10 -14 -24    1.12    0.16
  10   4  24    0.82    0.15
 -14   4 -24    1.02    0.16
  -4  14 -24    0.82    0.11
  -4  14 -24    1.01    0.12
  10 -14 -27    2.29    0.15
 -14  10  27    2.29    0.14
  14 -10 -27    2.10    0.13
  10   4  27    2.08    0.12
  14  -4  27    2.27    0.13
  10 -14 -27    2.24    0.13
 -14   4 -27    2.12    0.15
  10   4  27    2.02    0.15
  14  -3 -28    0.05    0.09
 -11  14 -28    0.22    0.08
 -14  11 -28    0.07    0.09
   3  11  28    0.27    0.08
  -3  14  28    0.12    0.07
 -11  14 -25    0.06    0.07
  14 -11  25    0.11    0.07
   3  11  25   -0.05    0.09
  14  -3 -25    0.02    0.09
  14 -11  25   -0.04    0.09
 -14  11 -25   -0.05    0.13
 -11  14 -25    0.09    0.12
 -14   3  25   -0.11    0.09
  -3  14  25    0.04    0.10
   3  11  25   -0.03    0.11
  14  -3 -25   -0.05    0.12
  11   3 -25   -0.06    0.11
  11   3 -22    0.64    0.13
 -14  11 -22    0.57    0.18
 -11  14 -22    0.39    0.15
  14 -11  22    0.55    0.12
  11 -14  22    0.63    0.12
   3  11  22    0.55    0.12
   3  11  22    0.47    0.11
 -11  14 -22    0.57    0.11
 -14   3  22    0.44    0.11
   3  11  22    0.34    0.13
  -3  14  22    0.46    0.12
 -14  11 -19    2.83    0.23
 -11  14 -19    2.91    0.22
   3  11  19    3.27    0.19
  -3  14  19    2.57    0.20
 -11  14 -19    3.17    0.16
  -3  14  19    3.04    0.20
   3  11  19    2.92    0.22
   3  11  19    2.83    0.19
  14  -3 -19    2.97    0.19
  11   3 -19    3.41    0.20
 -14   3  19    3.36    0.18
  14 -11  19    2.99    0.19
  11 -14  19    3.06    0.19
 -14   3  16    6.85    0.26
  11   3 -16    5.84    0.45
   3  11  16    5.99    0.49
  14  -3 -16    6.40    0.47
  -3  14  16    5.94    0.45
  -3  14  16    5.20    0.45
   3  11  16    6.32    0.28
  11   3 -16    6.50    0.27
  -3  14  16    6.33    0.28
   3  11  16    6.66    0.27
  -3  14  16    6.18    0.29
 -11  14 -16    6.36    0.25
  14 -11  16    6.34    0.26
  11 -14  16    6.38    0.26
 -14  11 -16    6.65    0.44
 -11  14 -16    6.36    0.45
  -3  14  16    6.54    0.29
   3  11  16    6.09    0.30
 -14  11 -16    6.24    0.31
 -11  14 -16    6.88    0.30
 -14   3  13    1.57    0.13
  11   3 -13    1.23    0.13
  14  -3 -13    1.46    0.12
  -3  14  13    1.84    0.15
   3  11  13    1.74    0.13
  -3  14  13    1.49    0.14
  11 -14  13    1.74    0.13
  14 -11  13    1.25    0.13
   3  11  13    1.48    0.16
  -3  14  13    1.57    0.14
   3  11  13    1.86    0.30
 -14  11 -13    1.74    0.24
  14  -3 -13    1.42    0.26
  -3  14  13    1.54    0.26
  -3  14  13    1.34    0.27
 -11  14 -13    1.42    0.15
 -14  11 -13    1.39    0.15
  11   3 -10    7.08    0.41
  14  -3 -10    7.71    0.43
  14 -11  10    7.95    0.29
  11 -14  10    7.92    0.28
  14  -3 -10    7.96    0.30
 -11  14 -10    7.27    0.43
  11   3 -10    7.54    0.43
  -3  14  10    7.28    0.47
   3  11  10    7.64    0.27
  -3  14   7   53.01    1.41
  -3  14   7   54.84    1.67
  14 -11   7   51.88    1.39
  11 -14   7   51.85    1.39
   3  11   7   49.73    1.65
  11   3  -7   53.24    1.57
  11   3  -7   50.69    1.61
  14  -3  -7   57.93    1.65
   3  11   7   53.98    1.61
  -3  14   4    1.71    0.12
  14 -11   4    1.38    0.12
  -3  14   4    1.32    0.22
   3  11   4    0.90    0.21
  11   3  -4    1.27    0.17
  14  -3  -4    1.90    0.27
   3  11   4    1.39    0.23
 -11  14  -1    8.16    0.41
  -3  14   1    8.82    0.44
  14 -11   1    9.37    0.31
  11   3  -1    8.55    0.37
  11   3  -1    9.70    0.37
   3  11  -2   82.34    2.38
  14  -3   2   83.20    2.40
  11   3   2   77.14    2.38
  14 -11  -2   80.98    2.12
  -3  14  -2   84.20    2.20
 -11  14   2   78.51    2.32
  -3  14  -2   82.36    2.26
  11   3   2   81.22    2.25
  -3  14  -2   81.25    2.11
   3  11  -2   81.74    2.11
   3  11  -5   50.48    1.30
  -3  14  -5   49.02    1.30
   3  11  -5   47.09    1.53
  14  -3   5   45.47    1.56
  11   3   5   44.52    1.55
 -11  14   5   51.07    1.31
  -3  14  -5   47.59    1.28
  14  -3   5   47.17    1.43
 -11  14   5   49.56    1.55
  -3  14  -5   49.19    1.42
  14 -11  -5   48.03    1.31
  11 -14  -5   48.14    1.31
  11   3   5   49.48    1.49
  11 -14  -8    0.15    0.10
  14 -11  -8    0.20    0.11
   3  11  -8    0.29    0.08
  14  -3   8    0.21    0.07
  -3  14  -8    0.26    0.08
  -3  14  -8    0.11    0.09
   3  11  -8    0.13    0.08
  -3  14  -8    0.28    0.15
  11   3   8    0.46    0.18
 -11  14   8    0.32    0.20
   3  11  -8    0.13    0.18
  14  -3   8    0.32    0.20
  11   3   8    0.29    0.18
  14 -11 -11    5.90    0.23
 -11  14  11    6.00    0.45
  11   3  11    5.72    0.44
 -14  11  11    5.69    0.24
  11   3  11    6.21    0.28
  14 -11 -11    6.05    0.28
  11 -14 -11    5.58    0.27
 -11  14  11    5.55    0.23
   3  11 -11    6.18    0.24
  11   3  11    6.83    0.38
  14  -3  11    5.07    0.36
  -3  14 -11    6.14    0.23
   3  11 -11    5.66    0.23
  -3  14 -11    5.03    0.23
  11   3  11    5.51    0.25
  14  -3  11    5.99    0.22
 -14  11  11    5.93    0.24
 -11  14  11    5.31    0.23
  11 -14 -14    2.77    0.16
  14 -11 -14    2.73    0.17
 -14  11  14    2.60    0.17
 -11  14  14    2.82    0.16
  14 -11 -14    2.96    0.22
  11   3  14    2.78    0.20
 -11  14  14    2.50    0.16
   3  11 -14    2.33    0.17
 -14   3 -14    2.93    0.19
  -3  14 -14    2.56    0.16
  -3  14 -14    2.84    0.16
  11   3  14    2.64    0.20
 -11  14  14    2.51    0.34
 -14  11  14    2.82    0.17
 -11  14  14    2.83    0.17
  14  -3  14    2.94    0.16
 -14  11  14    2.59    0.31
  11   3  14    3.08    0.36
  14  -3  17    2.91    0.17
  11   3  17    2.50    0.35
  14  -3  17    2.20    0.32
 -14  11  17    2.26    0.32
  -3  14 -17    3.00    0.18
  11   3  17    2.76    0.18
  -3  14 -17    2.79    0.16
  14  -3  17    2.48    0.19
  11   3  17    2.49    0.21
  14 -11 -17    2.72    0.34
 -11  14  17    3.04    0.19
 -14  11  17    3.01    0.19
 -14   3 -17    2.77    0.20
 -11  14  17    2.25    0.34
 -11  14  17    2.94    0.17
 -14  11  17    2.59    0.18
  11   3  20    3.84    0.21
  14  -3  20    3.81    0.20
  11   3  20    3.82    0.24
  14  -3  20    3.25    0.21
  -3  14 -20    4.30    0.21
   3  11 -20    4.18    0.21
 -11  14  20    3.75    0.20
 -14  11  20    3.96    0.21
 -11  14  20    4.10    0.21
 -14   3 -20    3.67    0.24
  14  -3  23    1.14    0.13
  -3  14 -23    0.93    0.12
  11   3  23    0.95    0.13
  11   3  23    0.90    0.16
  14  -3  23    0.81    0.13
  11 -14 -23    1.01    0.16
  14 -11 -23    1.04    0.17
 -11  14  23    0.99    0.13
 -14   3 -23    1.10    0.16
  14 -11 -23    1.00    0.13
  14  -3  26    6.45    0.25
  11   3  26    7.25    0.28
 -14   3 -26    6.78    0.28
  14 -11 -26    7.34    0.25
 -11  14  26    7.42    0.27
  11 -14 -26    7.49    0.29
  14 -11 -26    7.56    0.29
  11   3  26    7.40    0.25
  14  -3  26    7.16    0.26
  11   3  26    7.11    0.26
  14 -11 -29    0.41    0.07
  11 -14 -29    0.52    0.07
  11   3  29    0.39    0.07
 -12  14 -29    0.07    0.06
   2  12  29    0.07    0.05
   2  12  26    0.60    0.11
  -2  14  26    0.74    0.10
   2  12  26    0.54    0.09
  14 -12  26    0.62    0.10
 -14   2  26    0.49    0.08
  12   2 -26    0.61    0.12
 -12  14 -26    0.65    0.07
 -12  14 -26    0.69    0.12
 -14   2  23    0.17    0.10
 -12  14 -23    0.06    0.08
   2  12  23    0.02    0.10
 -12  14 -23    0.04    0.09
  12 -14  23   -0.04    0.10
  14 -12  23    0.08    0.10
  12   2 -23    0.05    0.12
 -12  14 -23    0.17    0.13
  -2  14  23    0.06    0.11
   2  12  23    0.11    0.13
  14  -2 -23    0.06    0.10
  14  -2 -20    0.07    0.11
  12   2 -20    0.06    0.12
   2  12  20    0.16    0.11
  -2  14  20   -0.03    0.12
 -12  14 -20    0.05    0.08
  12 -14  20    0.10    0.11
  14 -12  20    0.12    0.11
  -2  14  20    0.22    0.11
   2  12  20    0.12    0.10
   2  12  20   -0.09    0.14
  -2  14  20    0.12    0.12
 -14   2  20   -0.10    0.10
 -12  14 -20    0.19    0.15
 -14   2  17    3.64    0.18
   2  12  17    3.69    0.21
  12   2 -17    3.48    0.20
  14  -2 -17    3.79    0.20
  -2  14  17    2.78    0.35
   2  12  17    2.45    0.35
 -14  12 -17    3.42    0.35
 -12  14 -17    3.84    0.36
 -12  14 -17    3.69    0.23
   2  12  17    3.49    0.21
  -2  14  17    3.46    0.22
 -12  14 -17    3.60    0.18
  -2  14  17    3.54    0.22
   2  12  17    3.56    0.23
  12   2 -17    3.15    0.37
  14  -2 -17    3.86    0.38
  -2  14  17    3.32    0.36
  12 -14  17    3.73    0.20
  14 -12  17    3.56    0.20
  -2  14  14    0.17    0.22
  12   2 -14    0.65    0.11
   2  12  14    0.35    0.23
 -14  12 -14    0.26    0.19
 -12  14 -14    0.27    0.19
  -2  14  14    0.32    0.21
  14  -2 -14    0.58    0.22
  12   2 -14    0.55    0.21
  -2  14  14    1.11    0.14
   2  12  14    0.43    0.10
  -2  14  14    0.32    0.12
  14 -12  14    0.37    0.11
  12 -14  14    0.35    0.11
 -14   2  14    0.48    0.11
  -2  14  14    0.49    0.12
   2  12  14    0.50    0.13
  14  -2 -14    0.36    0.11
 -12  14 -14    0.48    0.13
 -14   2  11    2.41    0.15
  14  -2 -11    2.64    0.16
   2  12  11    2.69    0.33
  12   2 -11    2.63    0.16
  14  -2 -11    2.54    0.15
   2  12  11    2.62    0.18
  -2  14  11    2.49    0.17
   2  12  11    2.64    0.15
  14  -2 -11    2.90    0.28
  12   2 -11    2.62    0.26
   2  12  11    2.38    0.17
  14  -2 -11    2.48    0.29
  -2  14  11    2.58    0.32
  12   2 -11    2.82    0.29
  12 -14  11    2.69    0.15
  14 -12  11    2.52    0.16
 -12  14 -11    2.28    0.17
  14 -12   8   36.21    1.03
  12 -14   8   37.46    1.03
  12   2  -8   37.29    1.23
  -2  14   8   37.61    1.31
  -2  14   8   36.86    1.29
  12   2  -8   40.66    1.23
   2  12   8   38.00    1.03
  -2  14   8   37.76    1.05
  -2  14   5    1.56    0.12
  14 -12   5    1.65    0.13
  12 -14   5    1.57    0.12
  12   2  -5    2.20    0.27
   2  12   5    1.83    0.24
  14  -2  -5    2.42    0.29
  -2  14   5    1.81    0.26
   2  12   5    2.08    0.26
  12   2  -5    1.85    0.21
  -2  14   5    1.71    0.11
 -12  14  -2  133.15    3.59
  -2  14   2  135.05    3.67
  14 -12   2  135.77    3.46
  12 -14   2  133.51    3.45
  -2  14   2  136.12    3.44
   2  12   2  138.44    3.44
  12   2  -2  123.23    3.70
  14  -2  -2  132.65    3.72
   2  12  -1  169.56    4.41
  12   2   1  165.21    4.42
  14  -2   1  172.66    4.43
 -12  14   1  157.75    4.31
   2  12  -1  164.85    4.10
  -2  14  -1  157.50    4.10
  14 -12  -1  160.02    4.12
  12 -14  -1  161.48    4.11
  12   2   1  157.19    4.22
 -12  14   4   10.41    0.36
   2  12  -4   10.60    0.56
  12   2   4   10.76    0.58
  14  -2   4   11.52    0.60
 -12  14   4   11.66    0.56
  14  -2   4   11.79    0.47
  -2  14  -4   11.10    0.36
   2  12  -4   10.96    0.36
  12 -14  -4   11.29    0.37
  14 -12  -4   11.16    0.38
  12   2   4   11.89    0.50
  14 -12  -7   71.54    1.83
  12 -14  -7   68.46    1.83
   2  12  -7   70.00    1.80
   2  12  -7   64.96    2.05
  12   2   7   65.38    2.07
  14  -2   7   66.71    2.08
  -2  14  -7   68.97    1.79
   2  12  -7   69.36    1.81
  -2  14  -7   67.13    1.81
 -12  14   7   68.74    1.83
  12   2   7   68.69    2.03
  14  -2   7   68.47    2.00
 -12  14   7   72.76    2.12
  12   2  10    6.71    0.30
  14  -2  10    5.82    0.41
  12   2  10    6.19    0.39
   2  12 -10    6.71    0.25
  14  -2  10    6.65    0.23
  -2  14 -10    6.11    0.26
  -2  14 -10    6.27    0.25
   2  12 -10    6.31    0.25
 -14  12  10    6.91    0.25
  14  -2  10    5.92    0.42
 -14  12  10    6.84    0.46
 -12  14  10    6.62    0.47
  12   2  10    5.96    0.43
 -12  14  10    6.66    0.25
  14 -12 -10    6.42    0.29
  12 -14 -10    6.30    0.29
  14 -12 -10    6.83    0.25
  12 -14 -13   45.88    1.28
  14 -12 -13   47.76    1.29
 -12  14  13   45.30    1.22
 -14  12  13   44.94    1.22
 -12  14  13   44.08    1.21
  -2  14 -13   45.64    1.21
   2  12 -13   44.70    1.22
  14  -2  13   45.22    1.20
  -2  14 -13   43.01    1.22
   2  12 -13   43.70    1.20
  12   2  13   44.80    1.25
  14  -2  13   40.25    1.49
 -14  12  13   45.72    1.53
  12   2  13   41.88    1.53
  14 -12 -13   46.41    1.22
  12 -14 -13   43.39    1.21
 -14  12  13   45.64    1.22
 -12  14  13   45.09    1.21
 -12  14  16    0.15    0.22
 -12  14  16    0.14    0.11
 -14  12  16   -0.09    0.12
  14 -12 -16    0.04    0.20
  -2  14 -16    0.09    0.10
  12   2  16    0.01    0.13
  14  -2  16    0.03    0.11
  12   2  16   -0.21    0.23
  14  -2  16    0.02    0.21
 -14  12  16   -0.09    0.23
  12 -14 -16    0.20    0.10
  14 -12 -16    0.20    0.11
 -14  12  16    0.04    0.11
 -12  14  16    0.02    0.10
  12 -14 -16    0.13    0.17
  14 -12 -16   -0.03    0.15
  14  -2  16    0.04    0.10
 -12  14  19    0.72    0.13
 -14  12  19    0.70    0.13
  -2  14 -19    0.98    0.13
  12   2  19    0.80    0.13
   2  12 -19    0.80    0.13
  14  -2  19    0.92    0.12
  12   2  19    0.91    0.16
  14  -2  19    0.77    0.14
 -12  14  19    0.80    0.13
 -14  12  19    0.82    0.13
 -14   2 -19    0.84    0.15
  12 -14 -19    0.82    0.19
  14 -12 -19    0.91    0.18
  -2  14 -22    5.68    0.26
  12   2  22    6.04    0.26
  12 -14 -22    6.65    0.31
  14 -12 -22    6.52    0.31
  14  -2  22    5.38    0.26
  12   2  22    5.79    0.29
 -12  14  22    5.98    0.26
 -14  12  22    5.80    0.26
  12 -14 -22    5.98    0.23
 -14  12  22    5.77    0.26
  14 -12 -22    6.39    0.25
 -14   2 -22    5.75    0.28
 -14  12  25    2.33    0.16
 -12  14  25    2.31    0.15
  12 -14 -25    2.10    0.18
  14 -12 -25    2.45    0.18
  14  -2  25    1.90    0.14
  12   2  25    2.05    0.16
  14 -12 -25    2.27    0.14
  12   2  25    2.30    0.14
  14  -2  25    2.21    0.14
  12   2  25    2.38    0.15
 -14   2 -25    2.43    0.16
  14 -12 -28    0.23    0.08
 -12  14  28    0.14    0.07
  12   2  28    0.17    0.08
  12 -14 -28    0.27    0.09
  14 -12 -28    0.27    0.09
  12 -14 -28    0.14    0.08
  14  -2  28    0.15    0.07
  14  -2  28    0.29    0.07
 -13  14 -27    0.60    0.10
   1  13  27    0.58    0.09
  -1  14  27    0.64    0.08
  -1  14  27    0.49    0.08
 -14  13 -24    0.74    0.09
 -13  14 -24    0.81    0.09
  14 -13  24    0.59    0.09
 -13  14 -24    0.69    0.10
  13 -14  24    0.55    0.10
  14 -13  24    0.64    0.11
  14  -1 -24    0.62    0.12
  13   1 -24    0.55    0.13
  14  -1 -24    0.76    0.09
 -13  14 -24    1.08    0.15
  -1  14  24    0.92    0.13
   1  13  24    0.56    0.12
 -14   1  24    0.71    0.10
   1  13  21    0.13    0.11
  -1  14  21    0.04    0.11
  14  -1 -21    0.20    0.10
  13 -14  21    0.31    0.11
  14 -13  21    0.18    0.11
  13   1 -21    0.22    0.12
  14  -1 -21    0.38    0.12
  -1  14  21    0.15    0.12
   1  13  21    0.21    0.13
 -14   1  21    0.17    0.09
 -13  14 -21    0.10    0.14
  -1  14  21    0.19    0.10
   1  13  21    0.06    0.10
   1  13  18    7.01    0.30
  13   1 -18    7.08    0.29
  14  -1 -18    7.36    0.30
   1  13  18    7.33    0.32
  -1  14  18    7.67    0.32
 -13  14 -18    7.48    0.34
   1  13  18    7.43    0.31
  -1  14  18    7.48    0.31
 -14  13 -18    6.91    0.26
 -13  14 -18    7.23    0.26
  14  -1 -18    6.90    0.29
 -14   1  18    6.97    0.27
  13 -14  18    7.61    0.29
  14 -13  18    7.62    0.30
 -14   1  15    1.27    0.12
  14  -1 -15    1.16    0.13
  13   1 -15    1.13    0.25
  14  -1 -15    1.34    0.27
  -1  14  15    1.18    0.26
  14  -1 -15    1.60    0.14
  -1  14  15    1.23    0.27
  13   1 -15    1.09    0.13
   1  13  15    1.31    0.13
 -14  13 -15    1.15    0.11
 -13  14 -15    1.31    0.12
  -1  14  15    1.30    0.14
  14 -13  15    1.33    0.14
  13 -14  15    1.12    0.13
   1  13  15    1.31    0.15
  -1  14  15    1.40    0.15
 -14  13 -15    1.07    0.24
   1  13  15    0.97    0.25
 -13  14 -15    1.03    0.25
  -1  14  15    1.26    0.15
 -13  14 -15    1.41    0.16
 -14   1  12    6.27    0.24
   1  13  12    5.09    0.42
  -1  14  12    4.91    0.43
 -14  13 -12    6.13    0.42
 -13  14 -12    6.01    0.42
   1  13  12    6.37    0.26
  -1  14  12    6.51    0.26
 -14  13 -12    5.70    0.28
 -13  14 -12    6.09    0.28
   1  13  12    5.86    0.27
  -1  14  12    6.73    0.28
  13   1 -12    6.59    0.26
  14  -1 -12    6.25    0.24
  13   1 -12    6.24    0.24
  14 -13  12    5.95    0.25
  13 -14  12    6.62    0.25
  13   1 -12    7.01    0.43
  14  -1 -12    6.57    0.44
  -1  14  12    6.00    0.46
   1  13  12    5.84    0.46
  -1  14  12    6.17    0.27
   1  13  12    5.61    0.27
  -1  14   9   33.20    0.98
   1  13   9   34.75    0.98
  13 -14   9   34.73    0.96
  -1  14   9   35.58    0.98
   1  13   9   33.65    0.97
 -13  14  -9   34.61    0.98
  -1  14   9   38.20    1.27
 -14  13  -9   33.96    0.98
  14 -13   9   34.04    0.96
  14  -1  -9   37.66    1.20
  13   1  -9   37.47    1.20
  13   1  -9   35.49    0.96
  14  -1  -9   37.80    1.20
  -1  14   9   33.66    1.24
  13   1  -9   35.65    1.17
   1  13   9   34.13    1.24
  -1  14   6    1.05    0.23
  14  -1  -6    1.45    0.25
  13   1  -6    1.18    0.25
  13 -14   6    1.30    0.12
  14 -13   6    1.36    0.12
  13   1  -6    0.76    0.18
  -1  14   6    1.17    0.10
  -1  14   6    1.16    0.12
   1  13   6    1.22    0.11
  -1  14   3    1.49    0.23
  14 -13   3    1.86    0.13
  13 -14   3    1.49    0.12
   1  13   3    1.52    0.11
  -1  14   3    1.52    0.11
  -1  14   3    1.32    0.11
  14  -1  -3    1.64    0.27
   1  13   3    1.44    0.23
  13   1  -3    1.82    0.28
  14 -13   0    3.15    0.17
  13 -14   0    3.26    0.17
 -14  13   0    2.61    0.25
 -13  14   0    2.91    0.26
  -1  14   0    3.11    0.15
  13   1   0    2.78    0.33
  14  -1   0    2.94    0.33
   1  13   0    2.73    0.30
   1  13  -3   20.35    0.58
  -1  14  -3   19.41    0.58
 -13  14   3   19.02    0.58
  13   1   3   21.24    0.86
   1  13  -3   19.59    0.82
  14  -1   3   19.01    0.83
  14 -13  -3   21.06    0.60
  13 -14  -3   19.14    0.59
  13   1   3   19.77    0.70
 -14  13   3   20.89    0.80
 -13  14   3   19.21    0.78
  14 -13  -6    1.42    0.14
  13 -14  -6    1.24    0.13
  -1  14  -6    1.33    0.11
   1  13  -6    1.56    0.11
  14  -1   6    1.29    0.27
  13   1   6    1.18    0.26
 -13  14   6    1.45    0.13
 -14  13   6    1.49    0.12
  13   1   6    1.19    0.20
  14  -1   6    1.34    0.20
 -13  14   6    1.57    0.26
   1  13  -6    1.60    0.13
  -1  14  -6    1.35    0.12
  -1  14  -6    2.06    0.12
   1  13  -6    1.42    0.11
  13 -14  -9   84.23    2.26
  14 -13  -9   85.26    2.27
   1  13  -9   86.97    2.22
  -1  14  -9   84.15    2.22
 -14  13   9   89.34    2.23
 -13  14   9   85.69    2.23
  -1  14  -9   81.82    2.23
   1  13  -9   85.37    2.23
  -1  14  -9   85.15    2.22
  13 -14  -9   85.60    2.22
  14 -13  -9   87.24    2.22
  14  -1   9   81.95    2.49
  13   1   9   80.59    2.49
 -14  13   9   91.62    2.59
 -13  14   9   86.84    2.57
  13   1   9   83.93    2.49
  14  -1   9   85.72    2.49
 -13  14   9   87.11    2.26
 -14  13   9   85.98    2.25
  13 -14 -12    8.32    0.36
  14 -13 -12    8.26    0.36
  13   1  12    8.69    0.45
  14  -1  12    8.25    0.45
 -13  14  12    7.94    0.30
  -1  14 -12    8.43    0.31
   1  13 -12    8.49    0.31
  13 -14 -12    8.38    0.30
  14 -13 -12    8.54    0.31
  14  -1  12    7.89    0.50
  13   1  12    7.55    0.51
  -1  14 -12    8.68    0.31
  -1  14 -12    7.97    0.31
   1  13 -12    8.74    0.31
  13   1  12    8.65    0.33
  14  -1  12    8.10    0.32
 -13  14  12    8.87    0.30
 -14  13  12    8.73    0.31
 -13  14  12    8.20    0.31
 -13  14  15    0.83    0.27
 -13  14  15    0.98    0.14
   1  13 -15    1.01    0.13
  -1  14 -15    1.21    0.13
 -13  14  15    1.27    0.13
 -14  13  15    0.88    0.12
  13   1  15    0.69    0.25
  14  -1  15    0.93    0.26
 -14  13  15    0.61    0.24
  -1  14 -15    0.85    0.11
  14  -1  15    0.97    0.11
  14 -13 -15    1.07    0.13
  13 -14 -15    0.84    0.12
   1  13 -15    0.87    0.11
  14 -13 -15    1.33    0.19
  13 -14 -15    0.88    0.18
  14  -1  15    0.97    0.14
  13   1  15    0.87    0.14
  13   1  18    1.22    0.16
  14  -1  18    0.97    0.14
 -13  14  18    0.98    0.12
 -14  13  18    1.05    0.14
  14  -1  18    0.99    0.11
 -14  13  18    1.25    0.14
 -13  14  18    0.82    0.13
  13   1  18    1.12    0.13
  14 -13 -18    1.21    0.19
  13 -14 -18    1.05    0.19
  13   1  21   16.83    0.56
  14  -1  21   15.31    0.55
  13 -14 -21   18.64    0.60
  14 -13 -21   18.97    0.60
 -14  13  21   17.81    0.54
   1  13 -21   17.32    0.53
  -1  14 -21   16.59    0.53
  13   1  21   16.80    0.53
  14  -1  21   17.61    0.54
 -13  14  21   16.74    0.53
 -14  13  21   16.91    0.53
 -13  14  24    0.19    0.10
 -14  13  24    0.15    0.10
  13   1  24   -0.01    0.11
  14  -1  24    0.17    0.11
  13 -14 -24    0.16    0.13
  14 -13 -24    0.27    0.13
  13   1  24    0.00    0.09
  -1  14 -24    0.02    0.10
  13 -14 -24    0.08    0.08
  14 -13 -24    0.07    0.09
 -14  13  27    3.15    0.15
  14  -1  27    2.84    0.13
  13   1  27    2.71    0.13
  14  -1  27    3.06    0.14
 -13  14  27    3.33    0.15
 -13  14  27    2.94    0.14
  14  -1  27    2.78    0.13
  13   1  27    2.62    0.14
 -14  13  27    2.60    0.13
  13 -14 -27    3.09    0.17
  14 -13 -27    3.04    0.17
 -14  14 -28    0.13    0.07
  14   0 -25   -0.13    0.11
   0  14  25   -0.01    0.09
   0  14  25   -0.10    0.10
 -14  14 -25    0.01    0.12
  14 -14  25    0.15    0.09
 -14  14 -25    0.01    0.07
  14 -14  22    0.00    0.10
  14   0 -22   -0.15    0.13
   0  14  22    0.17    0.12
   0  14  22    0.21    0.10
 -14  14 -22    0.12    0.14
 -14  14 -19    0.08    0.14
   0  14  19    0.01    0.11
 -14  14 -19   -0.05    0.08
  14 -14  19    0.01    0.11
   0  14  19   -0.03    0.12
 -14   0  19   -0.03    0.09
  14   0 -19    0.04    0.11
   0  14  19    0.06    0.11
 -14   0  16    2.86    0.16
   0  14  16    2.41    0.34
  14   0 -16    2.63    0.33
 -14  14 -16    2.95    0.21
   0  14  16    2.96    0.18
 -14  14 -16    2.68    0.15
  14 -14  16    2.80    0.18
 -14  14 -16    2.49    0.32
  14   0 -16    2.83    0.17
   0  14  16    2.94    0.20
 -14   0  13    0.11    0.08
   0  14  13   -0.05    0.21
   0  14  13   -0.02    0.12
   0  14  13    0.07    0.10
 -14  14 -13    0.12    0.19
   0  14  13    0.07    0.11
   0  14  13    0.17    0.22
  14   0 -13    0.02    0.19
  14   0 -13    0.03    0.09
  14   0 -13    0.04    0.09
  14 -14  13    0.06    0.10
 -14  14 -13    0.10    0.12
  14 -14  10   42.46    1.13
   0  14  10   41.76    1.14
   0  14  10   42.33    1.15
  14   0 -10   40.80    1.13
   0  14  10   39.35    1.14
  14   0 -10   42.60    1.36
   0  14  10   41.20    1.44
  14   0 -10   41.63    1.36
 -14  14 -10   40.48    1.15
   0  14   7    0.03    0.09
  14 -14   7    0.00    0.09
  14   0  -7    0.05    0.21
   0  14   7    0.02    0.17
  14   0  -7    0.08    0.15
   0  14   7    0.10    0.17
  14   0  -4    1.15    0.26
  14 -14   4    0.98    0.11
   0  14   4    0.98    0.11
   0  14   4    0.97    0.10
  14 -14   1   -0.02    0.09
 -14  14  -1    0.04    0.07
   0  14   1    0.00    0.07
   0  14   1    0.04    0.08
 -14  14  -1    0.01    0.13
  14   0   2   21.14    0.86
 -14  14   2   18.90    0.78
  14 -14  -2   20.62    0.60
 -14  14   2   19.82    0.58
   0  14  -2   19.75    0.59
   0  14  -5    0.24    0.07
 -14  14   5    0.01    0.08
  14   0   5   -0.09    0.14
 -14  14   5   -0.04    0.18
   0  14  -5    0.05    0.08
  14 -14  -5    0.18    0.10
  14   0   5   -0.08    0.23
   0  14  -5    0.21    0.09
  14 -14  -8    1.70    0.16
 -14  14   8    1.60    0.13
   0  14  -8    1.66    0.12
   0  14  -8    1.54    0.13
  14   0   8    1.34    0.27
 -14  14   8    1.48    0.28
  14   0   8    1.18    0.21
   0  14  -8    1.58    0.13
  14 -14  -8    1.53    0.12
 -14  14   8    1.55    0.15
  14 -14 -11   -0.04    0.13
  14   0  11    0.11    0.16
 -14  14  11    0.06    0.09
   0  14 -11    0.15    0.10
  14 -14 -11    0.11    0.09
   0  14 -11    0.03    0.09
  14   0  11    0.08    0.10
 -14  14  11   -0.01    0.11
 -14  14  11    0.04    0.09
 -14  14  11    0.04    0.10
 -14  14  11    0.07    0.20
  14   0  11   -0.04    0.19
  14 -14 -14    6.98    0.28
   0  14 -14    6.64    0.27
 -14  14  14    7.47    0.28
  14 -14 -14    7.56    0.35
 -14  14  14    7.13    0.29
 -14  14  14    7.41    0.52
  14   0  14    6.39    0.49
   0  14 -14    7.11    0.28
  14   0  14    6.97    0.30
   0  14 -17    0.03    0.08
  14 -14 -17    0.18    0.18
  14   0  17    0.03    0.12
 -14  14  17   -0.05    0.11
  14   0  20   14.65    0.52
 -14  14  20   15.44    0.50
  14   0  20   15.82    0.50
   0  14 -20   15.87    0.50
  14 -14 -23    0.14    0.14
  14   0  23    0.01    0.11
 -14  14  23    0.04    0.10
  14   0  23   -0.03    0.10
  14 -14 -23   -0.03    0.09
 -14  14  26    0.81    0.10
  14 -14 -26    1.05    0.13
  14   0  26    0.92    0.09
 -14  14  26    0.89    0.09
  15  -7 -29    0.15    0.06
  15  -7 -29    0.13    0.05
 -15   8 -29    0.15    0.06
   7   8  29    0.12    0.07
  15  -7 -26   -0.05    0.09
  15  -7 -26    0.07    0.10
 -15   7  26   -0.13    0.10
  -8  15 -26    0.01    0.09
 -15   8 -26   -0.02    0.12
   7   8  26   -0.12    0.11
  15  -8  26    0.00    0.08
   7   8  26   -0.07    0.08
  -8  15 -26    0.06    0.08
   7   8  23    1.67    0.17
  -8  15 -23    1.69    0.13
   7   8  23    1.67    0.14
  -8  15 -23    1.49    0.11
 -15   7  23    1.53    0.14
  15  -7 -23    1.77    0.14
  15  -8  23    1.65    0.14
 -15   8 -23    1.63    0.19
  -8  15 -23    1.67    0.16
  15  -7 -23    1.88    0.17
   7 -15 -23    1.60    0.16
  -7  15  20    0.08    0.10
 -15   7  20    0.11    0.11
   7   8  20    0.08    0.12
 -15   7  20    0.02    0.09
  15  -7 -20    0.06    0.12
   8   7 -20    0.07    0.14
 -15   8 -20    0.12    0.16
  -8  15 -20   -0.06    0.13
   7   8  20    0.13    0.11
   7   8  20    0.24    0.10
  -8  15 -20    0.21    0.10
   8 -15  20    0.09    0.10
  15  -8  20    0.05    0.11
  15  -7 -20   -0.04    0.14
   7   8  20   -0.06    0.14
   8 -15  17    0.06    0.11
  15  -8  17   -0.02    0.11
 -15   7  17    0.06    0.17
 -15   7  17    0.00    0.11
 -15   7  17   -0.09    0.11
  -7  15  17    0.02    0.10
   7   8  17   -0.03    0.13
   8   7 -17    0.12    0.13
  -7  15  17    0.07    0.19
  -7  15  17    0.09    0.11
   7   8  17    0.08    0.10
   7   8  17   -0.01    0.11
  -8  15 -17   -0.01    0.10
  -8  15 -17    0.06    0.11
   7   8  17   -0.03    0.14
  15  -7 -17   -0.14    0.21
 -15   8 -17    0.02    0.15
  -8  15 -17   -0.10    0.14
   8 -15  14   33.14    0.92
  15  -8  14   32.18    0.92
 -15   7  14   33.64    0.93
  -7  15  14   32.34    0.92
  -7  15  14   33.87    1.25
 -15   8 -14   30.55    1.11
  -8  15 -14   33.35    1.18
 -15   7  14   32.77    0.93
   8   7 -14   34.22    0.94
   7   8  14   31.01    0.95
  15  -7 -14   34.73    0.98
  -7  15  14   34.19    0.94
   7   8  14   32.99    0.92
   7   8  14   34.56    0.93
  -8  15 -14   33.23    0.94
  -8  15 -14   32.88    0.92
   7   8  14   33.66    1.27
   8   7 -14   32.32    1.22
 -15   8 -14   33.26    0.97
  -8  15 -14   32.61    0.95
   7   8  14   33.88    0.97
 -15   7  11    1.36    0.12
  15  -7 -11    1.39    0.12
 -15   7  11    1.49    0.13
   7   8  11    1.17    0.14
  -7  15  11    1.75    0.28
   8   7 -11    1.23    0.24
   7   8  11    1.15    0.12
  -8  15 -11    1.28    0.11
  15  -8  11    1.32    0.12
   8 -15  11    1.28    0.11
   7   8  11    0.75    0.23
  -8  15 -11    1.42    0.22
  15  -7 -11    1.29    0.15
  15  -8  11    0.86    0.21
  15  -7 -11    1.54    0.23
   7   8  11    1.02    0.19
   8   7 -11    1.14    0.20
  -7  15  11    0.86    0.12
   7   8  11    1.22    0.14
 -15   8 -11    1.39    0.14
   8   7  -8   13.18    0.58
   7   8   8   14.23    0.65
  -7  15   8   14.81    0.69
  -8  15  -8   14.34    0.59
  15  -8   8   13.96    0.43
  15  -7  -8   12.49    0.45
   7   8   8   14.36    0.62
  15  -7  -8   15.67    0.66
   8   7  -8   12.76    0.60
  15  -8   8   13.96    0.65
   7   8   5    1.48    0.25
   8   7  -5    1.01    0.22
  15  -7  -5    1.09    0.26
   7   8   5    1.17    0.22
  -8  15  -5    0.95    0.11
  15  -7  -5    0.93    0.11
  15  -8   5    0.94    0.11
  -7  15   5    0.99    0.21
  -8  15  -2   10.01    0.33
   7   8   2    9.87    0.47
  -8  15  -2    9.87    0.43
  -7  15   2   10.45    0.49
  15  -8   2    9.46    0.32
  -8  15  -2    9.90    0.32
   8   7  -2    9.97    0.52
   8   7   1    0.16    0.13
  -7  15  -1    0.27    0.14
  -8  15   1    0.18    0.15
  -8  15   1    0.33    0.09
   7   8  -1    0.05    0.18
  -8  15   4    0.24    0.16
   7   8  -4    0.23    0.08
  -7  15  -4    0.03    0.09
   7   8  -4    0.21    0.17
   8   7   4    0.09    0.18
  15  -7   4    0.08    0.22
  15  -8  -4    0.51    0.10
  -8  15   4    0.43    0.09
  -7  15  -4    0.01    0.13
   8   7   4    0.07    0.14
   8   7   7   19.38    0.78
   7   8  -7   17.30    0.53
  -7  15  -7   18.50    0.70
  -8  15   7   19.95    0.81
  15  -7   7   18.31    0.78
   7   8  -7   18.49    0.75
   8   7   7   21.47    0.79
  15  -8  -7   21.74    0.81
  -8  15   7   18.49    0.58
  15  -7   7   18.42    0.54
  15  -8  -7   18.96    0.58
 -15   8  10   23.79    0.69
  -7  15 -10   24.21    0.89
  -8  15  10   24.95    0.99
   8   7  10   25.96    0.97
   8   7  10   23.96    0.72
  -8  15  10   24.23    0.70
  15  -8 -10   25.04    0.73
   8 -15 -10   23.73    0.71
  15  -7  10   23.42    0.68
   8   7  10   23.87    0.68
  -7  15 -10   22.38    0.70
   7   8 -10   22.43    0.86
  15  -8 -10   28.12    0.93
   8   7  10   25.17    0.88
  15  -7  10   22.74    0.90
   8   7  10   25.36    0.72
  15  -8 -10   24.57    0.69
 -15   7 -13    6.37    0.39
  -7  15 -13    6.04    0.42
   8 -15 -13    5.73    0.27
  15  -8 -13    5.85    0.29
 -15   8  13    5.89    0.24
  -8  15  13    5.79    0.24
 -15   8  13    6.06    0.24
   8   7  13    5.96    0.28
   7   8 -13    6.18    0.26
  -8  15  13    5.68    0.25
  -7  15 -13    5.51    0.25
 -15   7 -13    5.34    0.27
   8   7  13    6.48    0.25
  -7  15 -13    5.77    0.24
  -7  15 -13    5.63    0.25
   8   7  13    5.65    0.27
  15  -7  13    5.46    0.24
   8   7  13    5.21    0.44
  15  -7  16    2.78    0.18
   7 -15  16    2.70    0.16
   7   8 -16    2.83    0.20
   8   7  16    2.90    0.20
 -15   8  16    2.90    0.18
  -8  15  16    2.58    0.17
  -8  15  16    2.53    0.34
  -8  15  16    2.55    0.17
   8   7  16    2.78    0.17
   8   7  16    2.72    0.18
  -7  15 -16    2.69    0.18
  -7  15 -16    2.62    0.17
   8   7  16    2.42    0.21
 -15   8  16    2.76    0.32
 -15   7 -16    2.74    0.21
  -7  15 -16    2.63    0.19
 -15   8  16    2.90    0.18
  -8  15  16    2.35    0.16
   8   7  16    3.50    0.40
  15  -8 -16    3.10    0.36
  -7  15 -19    1.44    0.17
 -15   7 -19    1.53    0.18
   8   7  19    1.74    0.14
   8   7  19    1.51    0.15
  -7  15 -19    1.70    0.15
   8   7  19    1.36    0.18
 -15   8  19    1.66    0.14
   7   8 -19    1.49    0.17
   8   7  19    1.50    0.16
  15  -7  19    1.69    0.15
   7 -15  19    1.48    0.13
 -15   8  19    1.49    0.15
  -8  15  19    1.54    0.15
  15  -8 -22    3.78    0.23
   8 -15 -22    3.77    0.23
 -15   8  22    3.67    0.19
  -8  15  22    3.40    0.19
 -15   8  22    3.48    0.19
  -7  15 -22    3.97    0.20
   8   7  22    3.67    0.19
   8   7  22    3.51    0.20
  -7  15 -22    3.47    0.17
   8   7  22    3.65    0.23
  15  -7  22    3.48    0.20
  -7  15 -22    3.64    0.21
 -15   7 -22    3.80    0.25
  15  -8 -22    3.95    0.20
  -7  15 -25    1.39    0.11
  15  -7  25    1.30    0.12
   8   7  25    1.19    0.12
  15  -7  25    1.07    0.11
  15  -8 -25    1.51    0.13
  15  -8 -25    1.33    0.14
   8 -15 -25    1.20    0.14
   8 -15 -25    1.61    0.13
 -15   7 -25    1.42    0.16
  -7  15 -25    1.28    0.12
   8   7  25    1.17    0.15
 -15   8  25    1.21    0.13
  15  -8 -28    0.05    0.08
 -15   8  28    0.00    0.07
 -15   7 -28    0.07    0.08
  15  -7  28    0.03    0.06
   8   7  28    0.08    0.08
  -8  15  28    0.07    0.08
  15  -8 -28    0.08    0.07
  15  -8 -28    0.01    0.07
  15  -6 -27    0.01    0.08
 -15   6  27   -0.13    0.08
  -9  15 -27    0.03    0.08
 -15   9 -27    0.21    0.10
  15  -9  27   -0.02    0.06
   6   9  27   -0.09    0.08
  -9  15 -27    0.06    0.06
  15  -6 -27   -0.05    0.09
  15  -6 -27    0.14    0.08
  -9  15 -24    0.04    0.09
   6   9  24    0.00    0.09
  15  -9  24   -0.01    0.09
  15  -6 -24    0.04    0.11
 -15   6  24    0.01    0.10
  15  -9  24    0.05    0.10
  15  -6 -24   -0.09    0.11
 -15   9 -24    0.01    0.14
  -9  15 -24    0.06    0.11
  -6  15  21    2.00    0.15
 -15   6  21    2.09    0.15
 -15   6  21    1.87    0.14
  15  -6 -21    1.81    0.17
  -9  15 -21    2.17    0.15
   6   9  21    2.18    0.16
  -9  15 -21    1.95    0.14
  15  -9  21    2.10    0.16
   9 -15  21    1.97    0.15
   9   6 -21    2.01    0.18
  15  -6 -21    2.15    0.16
   6   9  21    2.03    0.16
  -6  15  21    1.98    0.16
  -9  15 -21    1.91    0.18
 -15   9 -21    2.31    0.21
   6   9  18    5.85    0.27
   9   6 -18    5.76    0.27
 -15   6  18    5.83    0.25
  -6  15  18    5.54    0.24
 -15   6  18    5.15    0.40
  -6  15  18    5.82    0.25
   6   9  18    5.88    0.25
   6   9  18    5.69    0.26
  -9  15 -18    5.86    0.26
  -9  15 -18    6.12    0.25
   9 -15  18    5.67    0.25
  15  -9  18    5.33    0.25
 -15   6  18    5.76    0.24
 -15   9 -18    5.33    0.30
  -9  15 -18    5.60    0.28
 -15   6  15    5.26    0.23
  -6  15  15    5.23    0.23
 -15   9 -15    5.12    0.37
  -9  15 -15    5.41    0.41
 -15   6  15    4.97    0.23
   6   9  15    4.85    0.26
   9   6 -15    5.38    0.25
  15  -6 -15    5.42    0.27
  -6  15  15    4.88    0.43
  -6  15  15    5.63    0.25
   6   9  15    5.69    0.23
   6   9  15    5.73    0.25
  -9  15 -15    5.20    0.23
   9   6 -15    5.41    0.44
 -15   9 -15    5.34    0.28
  -9  15 -15    5.52    0.27
  15  -9  15    5.23    0.24
   9 -15  15    5.76    0.23
 -15   6  12   16.15    0.49
  -6  15  12   15.81    0.49
  15  -6 -12   16.09    0.50
 -15   6  12   17.20    0.50
   6   9  12   14.98    0.52
   9   6 -12   15.33    0.50
  -6  15  12   16.24    0.51
  -6  15  12   16.21    0.52
  -9  15 -12   16.91    0.50
   6   9  12   16.49    0.50
  15  -6 -12   16.90    0.54
  15  -6 -12   16.45    0.66
   6   9  12   16.37    0.65
  15  -9  12   15.69    0.50
   9 -15  12   16.85    0.49
   9   6 -12   15.90    0.72
   6   9  12   14.09    0.74
 -15   9 -12   16.23    0.53
  -9  15 -12   16.37    0.52
  -9  15 -12   17.80    0.72
   9 -15   9    1.52    0.11
  15  -6  -9    1.51    0.25
   6   9   9    1.69    0.23
   9   6  -9    1.96    0.24
  -6  15   9    2.13    0.28
  15  -6  -9    1.64    0.15
  15  -9   9    1.77    0.13
   6   9   9    1.48    0.26
  -9  15  -9    1.46    0.22
   9   6  -9    2.41    0.25
  15  -6  -6   41.16    1.29
   6   9   6   40.46    1.25
   9   6  -6   37.26    1.23
   6   9   6   36.67    1.24
   9   6  -6   36.84    1.15
  15  -9   6   36.03    1.01
  15  -6  -6   36.10    1.02
  -6  15   6   38.51    1.27
  -9  15  -3    1.15    0.11
  -9  15  -3    1.22    0.11
   6   9   3    1.21    0.21
  -9  15  -3    0.97    0.15
  -6  15   3    0.95    0.20
  15  -9   3    1.34    0.11
   6   9   3    1.42    0.23
   9   6  -3    1.17    0.21
  -9  15   0    1.47    0.12
  -6  15   0    1.30    0.18
  -9  15   0    1.57    0.20
   9   6   0    1.44    0.18
  15  -9   0    1.54    0.13
   6   9   0    1.39    0.24
   9   6   0    1.61    0.24
  15  -6   0    1.77    0.28
  -6  15  -3   42.18    1.15
  -9  15   3   43.73    1.16
  15  -6   3   43.97    1.44
   6   9  -3   40.70    1.39
   9   6   3   45.79    1.42
  -6  15  -3   42.66    1.27
  15  -9  -3   43.02    1.16
  -6  15  -3   42.54    1.27
  -9  15   3   44.30    1.38
   6   9  -3   41.32    1.15
   9   6   3   43.64    1.33
   6   9  -6   33.39    0.95
  -9  15   6   37.57    0.99
   9   6   6   34.95    1.18
  15  -6   6   35.24    1.24
   6   9  -6   34.36    1.19
  -9  15   6   35.98    1.24
  -6  15  -6   34.87    1.11
  15  -9  -6   34.33    0.98
  15  -6   6   35.18    0.95
   9 -15  -9   15.84    0.50
  15  -9  -9   15.38    0.51
   6   9  -9   16.05    0.48
   9   6   9   15.45    0.47
  -6  15  -9   15.61    0.47
   6   9  -9   14.50    0.46
  -6  15  -9   15.25    0.49
  15  -6   9   15.30    0.47
   9   6   9   15.47    0.70
   6   9  -9   14.96    0.65
   9   6   9   18.74    0.71
  15  -6   9   14.85    0.68
  15  -9  -9   17.54    0.70
  -9  15   9   16.83    0.75
  -6  15  -9   16.76    0.66
  -9  15  12    0.63    0.11
 -15   9  12    0.58    0.11
  15  -9 -12    0.10    0.18
   9   6  12    0.44    0.16
  -6  15 -12    0.48    0.19
   9   6  12    0.32    0.18
 -15   6 -12    0.52    0.17
   9   6  12    0.97    0.15
 -15   9  12    0.54    0.11
   6   9 -12    0.55    0.12
   9 -15 -12    0.41    0.13
  15  -9 -12    0.66    0.15
  -9  15  12    0.59    0.11
   6   9 -12    0.68    0.11
   9   6  12    0.62    0.10
  -6  15 -12    0.63    0.11
  -6  15 -12    0.54    0.10
  15  -6  12    0.74    0.10
   9   6  12    0.48    0.13
 -15   6 -12    0.52    0.12
  15  -6  15   16.55    0.51
  -9  15  15   15.64    0.50
 -15   9  15   16.00    0.51
 -15   9  15   15.44    0.74
  -9  15  15   14.79    0.77
  15  -9 -15   16.13    0.51
   9   6  15   15.80    0.54
   6   9 -15   16.88    0.54
  15  -9 -15   16.88    0.57
 -15   9  15   16.67    0.52
  -9  15  15   15.72    0.51
  -9  15  15   15.68    0.51
   9   6  15   17.07    0.52
  -6  15 -15   16.45    0.51
  -6  15 -15   16.77    0.52
   9   6  15   16.89    0.56
  15  -9 -15   17.69    0.79
   9   6  15   16.20    0.81
 -15   6 -15   16.36    0.55
   9   6  18    0.56    0.14
 -15   9  18    0.72    0.13
  -9  15  18    0.61    0.11
  15  -9 -18    0.66    0.15
 -15   9  18    0.94    0.23
 -15   6 -18    0.42    0.15
  -6  15 -18    0.41    0.12
   9   6  18    0.65    0.13
  -6  15 -18    0.71    0.12
   9   6  18    0.28    0.15
  15  -6  18    0.45    0.12
  -9  15  18    0.50    0.11
 -15   9  18    0.55    0.13
 -15   9  21   -0.04    0.10
 -15   9  21    0.11    0.11
  -9  15  21    0.14    0.11
   9 -15 -21    0.03    0.15
  15  -9 -21   -0.01    0.14
  -6  15 -21    0.11    0.11
   9   6  21    0.18    0.10
   9   6  21    0.08    0.10
  -6  15 -21    0.08    0.09
   9   6  21   -0.03    0.14
  15  -9 -21    0.14    0.11
 -15   6 -21   -0.05    0.16
  -6  15 -21    0.04    0.12
  15  -6  21    0.09    0.11
   9   6  24    0.12    0.09
  15  -6  24   -0.06    0.10
   9   6  24    0.09    0.12
  15  -6  24    0.04    0.10
  15  -9 -24    0.17    0.11
 -15   9  24    0.10    0.10
  -9  15  24    0.15    0.10
 -15   6 -24    0.18    0.13
  -6  15 -24    0.00    0.09
  -6  15 -24    0.04    0.09
   9 -15 -24    0.07    0.12
  15  -9 -24    0.07    0.12
  15  -9 -27    0.29    0.09
   9   6  27    0.31    0.10
  -9  15  27    0.31    0.09
 -15   9  27    0.21    0.09
  15  -6  27    0.20    0.08
   9   6  27    0.23    0.07
  15  -9 -27    0.24    0.10
   9 -15 -27    0.32    0.09
 -15   6 -27    0.25    0.10
   9 -15 -27    0.34    0.09
   5  10  28    0.30    0.08
  -5  15  28    0.27    0.07
  15  -5 -28    0.30    0.06
 -10  15 -28    0.37    0.07
 -15  10 -28    0.33    0.09
 -15   5  28    0.17    0.07
  15  -5 -28    0.29    0.09
 -10  15 -25    0.35    0.08
   5  10  25    0.24    0.09
  15 -10  25    0.38    0.09
  15  -5 -25    0.24    0.10
  15 -10  25    0.23    0.10
 -15   5  25    0.33    0.10
   5  10  25    0.23    0.12
  15  -5 -25    0.31    0.11
 -15  10 -25    0.49    0.14
 -10  15 -25    0.47    0.11
  15  -5 -22    0.33    0.12
  10   5 -22    0.37    0.14
   5  10  22    0.23    0.14
  -5  15  22    0.28    0.11
 -10  15 -22    0.30    0.10
   5  10  22    0.35    0.11
 -10  15 -22    0.20    0.09
 -15   5  22    0.20    0.10
   5  10  22    0.25    0.10
  15 -10  22    0.19    0.11
  10 -15  22    0.28    0.10
 -15  10 -22    0.15    0.16
 -10  15 -22    0.21    0.13
  15  -5 -22    0.14    0.11
 -15   5  19    0.28    0.10
  -5  15  19   -0.09    0.11
   5  10  19    0.07    0.12
 -15   5  19    0.11    0.10
  10   5 -19    0.17    0.13
 -15  10 -19    0.33    0.16
 -10  15 -19    0.12    0.14
   5  10  19    0.15    0.10
 -10  15 -19    0.12    0.10
 -10  15 -19    0.05    0.11
  10 -15  19   -0.02    0.10
  15 -10  19    0.01    0.12
  15  -5 -19    0.06    0.12
   5  10  19    0.32    0.14
  -5  15  19    0.12    0.11
  15 -10  16    1.28    0.14
  10 -15  16    1.39    0.13
 -10  15 -16    0.81    0.24
   5  10  16    1.25    0.28
 -15  10 -16    1.48    0.25
  15  -5 -16    0.93    0.15
 -15   5  16    1.28    0.13
 -15   5  16    1.31    0.14
   5  10  16    1.14    0.15
  10   5 -16    1.09    0.15
  -5  15  16    0.99    0.27
  -5  15  16    1.03    0.14
   5  10  16    1.19    0.13
   5  10  16    1.53    0.14
 -10  15 -16    1.27    0.13
  10   5 -16    1.13    0.27
  15  -5 -16    1.69    0.29
 -15  10 -16    1.28    0.17
 -10  15 -16    1.47    0.17
   5  10  16    1.22    0.17
 -15   5  13    1.61    0.13
  -5  15  13    1.13    0.12
 -15  10 -13    1.55    0.24
 -10  15 -13    1.62    0.25
 -15   5  13    1.32    0.13
   5  10  13    1.43    0.15
  10   5 -13    1.46    0.13
  15  -5 -13    1.38    0.16
  10   5 -13    1.53    0.26
  -5  15  13    1.23    0.24
  15  -5 -13    1.85    0.29
  -5  15  13    1.37    0.15
   5  10  13    1.54    0.12
 -10  15 -13    1.37    0.13
   5  10  13    2.25    0.14
  15 -10  13    1.54    0.14
  10 -15  13    1.62    0.13
  -5  15  13    1.63    0.30
   5  10  13    1.60    0.16
 -15  10 -13    1.60    0.17
 -10  15 -13    1.57    0.15
  15  -5 -10   41.60    1.15
 -15   5  10   42.98    1.15
   5  10  10   45.26    1.37
  10   5 -10   40.72    1.35
  15  -5 -10   44.73    1.38
 -10  15 -10   42.31    1.37
  -5  15  10   43.47    1.47
  15  -5 -10   43.84    1.18
  -5  15  10   42.61    1.16
  10   5 -10   43.12    1.16
  -5  15  10   42.51    1.17
   5  10  10   42.22    1.14
  15 -10  10   42.19    1.15
  10 -15  10   42.76    1.14
   5  10  10   42.88    1.19
   5  10  10   43.67    1.46
  10   5 -10   41.27    1.36
 -15  10 -10   41.39    1.18
  15 -10   7    0.15    0.09
  10 -15   7    0.21    0.07
  -5  15   7    0.28    0.10
  15  -5  -7    0.02    0.20
   5  10   7    0.56    0.19
  10   5  -7    0.11    0.16
   5  10   7    0.24    0.18
  -5  15   7    0.42    0.19
  10   5  -7    0.22    0.14
  15  -5  -7    0.26    0.10
  -5  15   4   60.28    1.57
   5  10   4   62.78    1.82
  15  -5  -4   63.48    1.85
  10   5  -4   57.46    1.79
  -5  15   4   57.85    1.79
  10   5  -4   57.88    1.66
   5  10   4   57.75    1.78
  15 -10   4   57.61    1.56
  -5  15   1   74.95    1.95
 -10  15  -1   77.77    1.97
  -5  15   1   77.74    1.97
  10   5  -1   78.84    2.24
 -10  15  -1   74.74    2.13
  -5  15   1   78.44    2.18
   5  10   1   72.43    1.96
  15 -10   1   74.02    1.97
   5  10  -2  115.46    2.89
  -5  15  -2  112.74    2.88
  -5  15  -2  110.74    2.89
 -10  15   2  112.75    2.90
  15  -5   2  115.14    3.22
   5  10  -2  107.37    3.15
 -10  15   2  111.07    3.11
  -5  15  -2  112.00    2.99
  -5  15  -2  112.25    3.04
  10   5   2  110.90    3.05
  15 -10  -2  112.45    2.90
   5  10  -5   68.24    1.82
 -10  15   5   71.49    1.85
  15  -5   5   70.15    1.81
  15 -10  -5   69.10    1.85
  10 -15  -5   67.48    1.83
  10   5   5   72.64    2.05
 -10  15   5   73.11    2.11
  -5  15  -5   70.38    1.97
   5  10  -5   65.76    2.07
  15  -5   5   69.01    2.12
 -10  15   8    9.29    0.55
  -5  15  -8    9.81    0.47
  10   5   8   10.11    0.53
  10 -15  -8    9.89    0.35
  15 -10  -8    9.74    0.37
   5  10  -8    9.93    0.33
  -5  15  -8   10.56    0.33
   5  10  -8    9.58    0.33
  -5  15  -8    9.90    0.35
   5  10  -8    9.88    0.52
  10   5   8   10.49    0.52
  15  -5   8    8.92    0.52
 -10  15   8   10.66    0.37
  15  -5   8    9.68    0.32
   5  10 -11    7.63    0.43
  10   5  11    8.28    0.44
  15 -10 -11    7.23    0.44
  15  -5  11    6.82    0.43
 -15  10  11    7.97    0.29
 -10  15  11    7.14    0.28
  15 -10 -11    7.50    0.28
 -10  15  11    7.09    0.50
  -5  15 -11    7.73    0.43
  10   5  11    7.78    0.33
  15 -10 -11    7.50    0.33
  10 -15 -11    7.38    0.31
 -10  15  11    7.51    0.28
   5  10 -11    7.71    0.28
 -15   5 -11    7.49    0.30
  -5  15 -11    7.01    0.28
   5  10 -11    7.07    0.26
  10   5  11    7.56    0.31
  15  -5  11    7.93    0.28
  10   5  11    6.91    0.48
  15 -10 -14    0.68    0.12
 -10  15  14    0.47    0.10
  10 -15 -14    0.57    0.15
  15 -10 -14    0.46    0.16
  10   5  14    0.79    0.25
 -15  10  14    0.75    0.23
  10   5  14    0.61    0.16
 -10  15  14    0.58    0.11
 -15  10  14    0.55    0.12
 -10  15  14    0.81    0.27
 -10  15  14    0.71    0.12
  10   5  14    1.00    0.13
   5  10 -14    0.63    0.12
  -5  15 -14    0.85    0.13
  -5  15 -14    0.70    0.11
  15  -5  14    0.89    0.12
  10   5  14    0.55    0.15
 -15   5 -14    0.73    0.14
  15  -5  17    9.21    0.34
  10   5  17    8.56    0.36
 -15  10  17    9.36    0.34
 -10  15  17    9.02    0.34
  -5  15 -17    9.57    0.34
 -10  15  17    8.91    0.33
  10   5  17    9.66    0.35
  -5  15 -17    9.87    0.34
  -5  15 -17    9.07    0.34
  10   5  17    9.32    0.38
  15 -10 -17    9.87    0.40
  10 -15 -17    9.64    0.41
 -10  15  17    9.03    0.58
 -15  10  17    8.24    0.54
 -10  15  17    9.17    0.33
  15 -10 -17    8.89    0.57
  10   5  17    7.40    0.57
 -15   5 -17    9.12    0.37
  15 -10 -20    0.12    0.15
  10 -15 -20    0.17    0.16
 -15  10  20    0.08    0.11
  10   5  20    0.08    0.11
  -5  15 -20    0.04    0.09
  15  -5  20    0.22    0.11
 -15   5 -20   -0.05    0.15
  -5  15 -20    0.07    0.11
 -15  10  20    0.11    0.12
 -10  15  20    0.12    0.11
  10   5  20    0.14    0.14
 -10  15  23    1.63    0.14
 -15  10  23    1.42    0.14
  10   5  23    1.60    0.17
  10   5  23    1.53    0.13
  10   5  23    1.64    0.14
  15  -5  23    1.57    0.14
  10 -15 -23    1.54    0.18
  15 -10 -23    1.62    0.18
  15 -10 -23    1.70    0.15
  -5  15 -23    1.65    0.14
 -15   5 -23    1.75    0.18
  -5  15 -23    1.25    0.13
  15  -5  23    1.62    0.13
  15  -5  26   -0.08    0.09
  10   5  26    0.02    0.07
  -5  15 -26   -0.09    0.08
 -15  10  26    0.07    0.10
  10   5  26   -0.06    0.11
  10 -15 -26    0.17    0.09
  15 -10 -26    0.03    0.10
  10 -15 -26    0.06    0.10
  15 -10 -26   -0.01    0.09
 -15   5 -26    0.06    0.11
  15 -10 -29    0.16    0.06
 -15  11 -29    0.09    0.06
 -11  15 -26    1.70    0.10
  15 -11  26    1.55    0.10
  15  -4 -26    1.46    0.13
  15  -4 -26    1.24    0.11
   4  11  26    1.79    0.14
  -4  15  26    1.53    0.13
 -15   4  26    1.41    0.11
 -11  15 -26    1.70    0.13
 -15  11 -26    1.85    0.15
  15  -4 -26    1.53    0.11
  11   4 -23    0.05    0.12
  -4  15  23    0.09    0.10
   4  11  23    0.12    0.12
 -11  15 -23   -0.02    0.09
   4  11  23    0.03    0.10
 -11  15 -23    0.07    0.08
 -15   4  23    0.13    0.09
  11 -15  23    0.12    0.09
 -15  11 -23    0.17    0.15
 -11  15 -23    0.08    0.12
  15  -4 -23    0.09    0.10
 -15   4  20    0.05    0.10
   4  11  20    0.11    0.10
 -15   4  20   -0.09    0.09
  11   4 -20    0.05    0.12
 -15  11 -20   -0.11    0.17
 -11  15 -20   -0.16    0.15
   4  11  20    0.09    0.10
 -11  15 -20    0.13    0.10
 -11  15 -20    0.10    0.10
  11 -15  20    0.07    0.10
  15  -4 -20    0.09    0.12
   4  11  20   -0.06    0.14
  -4  15  20   -0.07    0.11
  11 -15  17    0.77    0.13
 -15  11 -17    0.62    0.21
   4  11  17    0.30    0.23
  15  -4 -17    0.54    0.14
 -15   4  17    0.60    0.10
 -15   4  17    0.85    0.12
   4  11  17    0.69    0.14
  11   4 -17    0.66    0.13
  -4  15  17    0.92    0.25
  -4  15  17    0.75    0.13
   4  11  17    0.70    0.12
 -11  15 -17    0.79    0.12
  11   4 -17    0.55    0.23
 -15  11 -17    0.72    0.17
 -11  15 -17    0.78    0.16
   4  11  17    0.62    0.15
  -4  15  17    0.66    0.13
 -15   4  14    2.09    0.14
   4  11  14    1.50    0.30
 -15  11 -14    2.15    0.27
 -11  15 -14    1.99    0.28
  15  -4 -14    2.30    0.17
 -15   4  14    2.25    0.15
  -4  15  14    2.70    0.34
  11   4 -14    2.06    0.29
  15  -4 -14    1.89    0.29
  -4  15  14    1.93    0.28
  -4  15  14    2.56    0.17
   4  11  14    2.35    0.15
 -11  15 -14    2.53    0.15
   4  11  14    2.23    0.19
   4  11  14    2.37    0.18
  11   4 -14    1.99    0.15
  11 -15  14    2.37    0.16
 -15  11 -14    2.36    0.19
 -11  15 -14    2.50    0.18
 -11  15 -11    1.00    0.21
  15  -4 -11    0.94    0.21
  11   4 -11    0.83    0.19
  11   4 -11    1.08    0.11
 -15   4  11    0.96    0.11
  15  -4 -11    0.97    0.13
  11   4 -11    1.00    0.12
  15  -4 -11    0.96    0.10
  -4  15  11    0.84    0.13
  -4  15  11    0.90    0.13
  11 -15  11    1.19    0.11
   4  11  11    1.39    0.15
  11   4 -11    1.20    0.22
  -4  15  11    0.86    0.25
 -15   4  11    0.81    0.11
 -15  11 -11    1.15    0.14
 -11  15 -11    1.02    0.13
  15  -4  -8    1.87    0.26
   4  11   8    2.19    0.26
  -4  15   8    2.08    0.15
  -4  15   8    2.72    0.30
  15  -4  -8    2.16    0.15
  11 -15   8    1.93    0.13
  11   4  -8    2.44    0.24
   4  11   8    1.75    0.26
  -4  15   5    4.19    0.17
  -4  15   5    4.02    0.20
  -4  15   5    4.09    0.33
  11 -15   5    4.10    0.18
  11   4  -5    4.08    0.27
   4  11   5    3.90    0.33
   4  11   5    4.21    0.33
  15  -4  -5    4.48    0.37
  11   4  -5    4.08    0.33
  15  -4  -2    4.37    0.38
  11   4  -2    5.02    0.37
  -4  15   2    5.05    0.33
  11 -15   2    4.41    0.19
 -11  15  -2    4.82    0.29
  -4  15   2    4.55    0.20
 -11  15  -2    4.41    0.19
  -4  15   2    4.27    0.18
   4  11  -1    9.59    0.33
  -4  15  -1   10.13    0.32
 -11  15   1    9.65    0.33
  -4  15  -1    9.50    0.33
  -4  15  -1   10.38    0.46
 -11  15   1    9.85    0.48
  11   4   1    9.23    0.42
  15  -4   1   10.34    0.57
   4  11  -1   10.07    0.54
   4  11  -4   20.34    0.59
   4  11  -4   18.46    0.80
  15  -4   4   20.37    0.85
  11   4   4   21.85    0.84
 -11  15   4   20.37    0.60
  11 -15  -4   19.12    0.59
  -4  15  -4   20.57    0.70
 -11  15   4   20.13    0.80
  11   4   4   20.18    0.75
  -4  15  -7    0.51    0.15
  11   4   7    0.36    0.18
  15  -4   7    0.37    0.16
  11 -15  -7    0.47    0.11
 -11  15   7    0.77    0.22
  15  -4   7    0.55    0.09
   4  11  -7    0.60    0.09
  -4  15  -7    0.46    0.09
  -4  15  -7    0.46    0.10
 -11  15   7    0.36    0.11
  15  -4   7    0.44    0.23
   4  11  -7    0.51    0.20
  11   4   7    0.28    0.19
   4  11  -7    0.46    0.09
  15 -11 -10   96.98    2.46
  -4  15 -10   96.41    2.67
 -11  15  10   96.68    2.82
  11   4  10  102.47    2.72
  15  -4  10   87.76    2.70
   4  11 -10   89.69    2.68
 -15  11  10   94.98    2.46
  11   4  10   97.24    2.51
 -11  15  10   94.49    2.46
  11 -15 -10   94.45    2.50
   4  11 -10   95.71    2.46
  15  -4  10   94.94    2.44
  -4  15 -10   93.35    2.45
  -4  15 -10   92.85    2.47
   4  11 -10   92.02    2.45
  11   4  10   94.86    2.76
  11   4  10   97.79    2.49
 -11  15  10   97.29    2.46
 -15  11  10   93.97    2.46
  11 -15 -13    0.17    0.09
  15 -11 -13    0.24    0.10
  11   4  13    0.26    0.22
 -15  11  13    0.15    0.20
 -11  15  13    0.37    0.10
 -15  11  13    0.24    0.10
  11   4  13    0.17    0.14
 -11  15  13    0.27    0.10
 -15  11  13    0.17    0.10
  11 -15 -13    0.24    0.13
 -11  15  13    0.39    0.11
   4  11 -13    0.28    0.10
  -4  15 -13    0.29    0.10
  15  -4  13    0.39    0.10
  11   4  13    0.20    0.12
 -15   4 -13    0.17    0.11
  15  -4  16    2.17    0.16
 -11  15  16    2.13    0.15
  11   4  16    1.83    0.32
 -15  11  16    2.27    0.31
 -11  15  16    2.11    0.32
  15 -11 -16    2.30    0.17
  11 -15 -16    2.30    0.15
 -11  15  16    2.25    0.16
  11   4  16    2.12    0.16
  -4  15 -16    2.47    0.17
  -4  15 -16    2.18    0.16
  15 -11 -16    2.19    0.32
  11   4  16    1.81    0.19
  11 -15 -16    2.28    0.21
 -15  11  16    2.49    0.17
 -11  15  16    2.08    0.16
 -15   4 -16    1.81    0.18
 -15  11  19    3.23    0.19
 -11  15  19    3.14    0.19
  -4  15 -19    3.24    0.19
  11   4  19    3.56    0.20
  -4  15 -19    3.04    0.17
  15  -4  19    3.17    0.19
  11   4  19    3.41    0.23
 -11  15  19    3.09    0.19
  11 -15 -19    3.68    0.26
 -15   4 -19    3.12    0.22
  11 -15 -22    3.25    0.23
 -11  15  22    3.08    0.18
  -4  15 -22    3.07    0.18
  11   4  22    3.36    0.18
  15  -4  22    3.51    0.19
  11   4  22    3.17    0.17
  15  -4  22    3.32    0.18
  11   4  22    3.45    0.22
  15 -11 -22    3.26    0.18
 -15  11  22    2.94    0.18
 -15   4 -22    3.30    0.22
  15  -4  25    0.81    0.11
  11   4  25    0.89    0.10
  11   4  25    0.95    0.11
  -4  15 -25    0.82    0.11
 -11  15  25    1.04    0.12
  15 -11 -25    0.88    0.11
 -15   4 -25    0.96    0.13
  11   4  25    0.69    0.13
  11 -15 -25    0.66    0.13
  11   4  28    0.49    0.09
 -11  15  28    0.45    0.08
  11 -15 -28    0.52    0.07
  15 -11 -28    0.52    0.07
 -15  11  28    0.32    0.08
  15  -4  28    0.51    0.07
  15  -4  28    0.51    0.07
   3  12  27    0.09    0.08
  -3  15  27    0.00    0.08
  15  -3 -27   -0.04    0.10
 -15   3  27    0.04    0.06
 -12  15 -27    0.05    0.08
 -15  12 -27   -0.06    0.09
 -15   3  24    0.57    0.10
 -12  15 -24    0.78    0.10
  15 -12  24    0.59    0.09
   3  12  24    0.67    0.11
 -12  15 -24    0.62    0.09
  15 -12  24    0.49    0.10
  12 -15  24    0.53    0.10
  12   3 -24    0.57    0.13
 -12  15 -24    0.54    0.13
 -15  12 -24    0.85    0.15
   3  12  24    0.52    0.13
  -3  15  24    0.65    0.11
  15  -3 -24    0.51    0.10
   3  12  21    0.65    0.12
  -3  15  21    0.63    0.11
   3  12  21    0.73    0.15
  -3  15  21    0.62    0.13
   3  12  21    0.64    0.12
 -12  15 -21    0.69    0.11
  15  -3 -21    0.62    0.12
  15  -3 -21    0.60    0.12
  12   3 -21    0.77    0.13
 -15  12 -21    0.72    0.17
 -12  15 -21    0.60    0.15
  15 -12  21    0.63    0.13
  12 -15  21    0.67    0.12
 -15   3  21    0.58    0.11
   3  12  18   -0.01    0.12
   3  12  18   -0.01    0.13
  -3  15  18    0.02    0.11
  12   3 -18   -0.08    0.11
  15  -3 -18    0.07    0.11
 -15  12 -18   -0.08    0.15
 -12  15 -18    0.01    0.13
   3  12  18   -0.07    0.11
 -12  15 -18    0.08    0.09
  15  -3 -18    0.13    0.11
 -15   3  18   -0.07    0.11
  15 -12  18   -0.01    0.12
  12 -15  18   -0.06    0.11
 -15   3  15    9.52    0.33
  12   3 -15    9.26    0.34
   3  12  15    8.14    0.35
  15  -3 -15    9.44    0.35
   3  12  15    8.48    0.58
  12   3 -15    8.20    0.53
  -3  15  15    8.72    0.55
  15  -3 -15    9.14    0.56
  -3  15  15    7.57    0.55
   3  12  15    8.77    0.34
 -12  15 -15    9.45    0.32
  15 -12  15    9.21    0.34
  12 -15  15    9.46    0.33
 -15  12 -15    9.32    0.52
   3  12  15    9.50    0.38
  -3  15  15    9.64    0.36
  -3  15  15    9.23    0.35
 -15  12 -15    9.61    0.38
 -12  15 -15    9.49    0.37
 -15   3  12    0.31    0.09
  12   3 -12    0.47    0.11
  15  -3 -12    0.26    0.09
  12   3 -12    0.33    0.10
  15  -3 -12    0.31    0.11
  -3  15  12    0.45    0.12
   3  12  12    0.31    0.09
  12 -15  12    0.21    0.10
  15 -12  12    0.23    0.10
   3  12  12    0.13    0.12
  -3  15  12    0.31    0.10
  12   3 -12    0.54    0.21
  15  -3 -12    0.28    0.20
  -3  15  12    0.49    0.23
 -15  12 -12   -0.04    0.18
 -12  15 -12    0.02    0.19
   3  12  12    0.39    0.24
 -15  12 -12    0.24    0.12
 -12  15 -12    0.25    0.12
  -3  15   9    1.15    0.14
  15  -3  -9    1.31    0.25
  12   3  -9    0.73    0.19
  12 -15   9    1.03    0.11
   3  12   9    0.91    0.11
  -3  15   9    1.13    0.13
   3  12   9    0.88    0.12
  -3  15   9    0.53    0.22
  15 -12   9    0.98    0.12
  15  -3  -9    1.14    0.12
 -12  15  -9    1.08    0.13
 -15  12  -9    0.89    0.12
  12   3  -9    1.13    0.12
  -3  15   9    1.22    0.13
  12   3  -9    1.15    0.20
  -3  15   6    1.08    0.12
  -3  15   6    0.46    0.20
   3  12   6    0.66    0.18
  15  -3  -6    1.05    0.24
  12   3  -6    0.48    0.20
  12 -15   6    0.50    0.09
  15 -12   6    0.67    0.11
  15  -3  -6    0.63    0.10
  -3  15   6    0.40    0.08
  12   3  -6    0.66    0.16
   3  12   6    0.66    0.21
  -3  15   3   11.33    0.36
  -3  15   3   11.83    0.38
  -3  15   3   11.41    0.55
   3  12   3   11.86    0.58
  15  -3  -3   11.50    0.60
  12   3  -3   11.54    0.60
  12 -15   3   11.53    0.38
  15 -12   3   11.83    0.38
   3  12   3   11.22    0.37
  12   3  -3   12.08    0.47
   3  12   0   10.50    0.37
  -3  15   0   12.06    0.37
  -3  15   0   12.24    0.37
 -12  15   0   11.85    0.38
  -3  15   0   10.76    0.51
  15 -12   0   10.66    0.38
[truncated: 720,931 more chars]
